# Supplementary material for: HBCVTr: an end-to-end transformer with a deep neural network hybrid model for anti-HBV and HCV activity predictor from SMILES
Source: Sci Rep. 2024 Apr 22;14:9262. doi: 10.1038/s41598-024-59933-4 (PMC11035669; doi:10.1038/s41598-024-59933-4)
Supplement: Supplementary file 2 — Supplementary Information 2. [file 41598_2024_59933_MOESM2_ESM.csv]

HBCVTr: An end-to-end transformer with deep neural network hybrid model for anti HBV and HCV activity predictor from SMILES
Ittipat Meewan1*, Jiraporn Panmanee2, Nopphon Petchyam3, Pichaya Lertvilai4
1Center for Advanced Therapeutics, Institute of Molecular Biosciences, Mahidol University, Nakhon Pathom 73170, Thailand 2Research Center for Neuroscience, Institute of Molecular Biosciences, Mahidol University, Nakhon Pathom 73170, Thailand 3Scripps Institution of Oceanography, University of California San Diego, La Jolla, CA 92037, USA *Correspondence: Ittipat Meewan ittipat.mee@mahidol.edu
Supplementary Data
SMILES and pACT of HBV datastet		SMILES and pACT of HCV datastet
SMILES	pACT	SMILES	pACT
C#CC(CO)(Cn1ccc(=O)[nH]c1=O)OCP(=O)(O)O.CCN(CC)CC	4.68	Brc1c(Br)c(Br)c2[nH]nnc2c1Br	4.4
C#CC(CO)(Cn1cnc2c(=O)[nH]c(N)nc21)OCP(=O)(O)O.CCN(CC)CC	6.51	Brc1ccc(C(c2ccccc2)N2CCNCC2)cc1	7.2
C#CC(CO)(Cn1cnc2c(N)ncnc21)OCP(=O)(O)O.CCN(CC)CC	4.6	Brc1ccc(CN(CCc2ccccc2)C2CCNCC2)cc1	5.79
C#CCCC1(CCOc2cc3c(cc2C(=O)OC)-c2cc(=O)c(C(=O)O)cn2[C@@H](C(C)C)C3)N=N1	7.08	Brc1ccc(Cn2ccc3nc(-c4ccc5ccccc5c4)nc-3c2)cc1	5.24
C#CCCC1(CCOc2cc3c(cc2C(=O)OC)-c2cc(=O)c(C(=O)O)cn2[C@H](C(C)C)C3)N=N1	8.49	Brc1ccc(Cn2ccc3nc(-c4cccc(I)c4)nc-3c2)cc1	5.24
C#CCNC(=O)C(=O)c1c(C)c(C(=O)Nc2ccc(F)c(F)c2)n(C)c1C	8.52	Brc1ccc(Cn2ccc3nc(-c4cccc5ccccc45)nc-3c2)cc1	5.01
C#CCNC(=O)C(=O)c1cc(C(=O)Nc2ccc(F)c(F)c2)n(C)c1	5.25	Brc1ccc(Cn2ccc3nc(-c4ccccc4Br)nc-3c2)cc1	4.68
C#C[C@@](CO)(Cn1cnc2c(=O)[nH]c(N)nc21)OCP(=O)(N[C@@H](Cc1ccccc1)C(=O)OCCC)N[C@@H](Cc1ccccc1)C(=O)OCCC	8.03	Brc1ccc(Cn2ccc3nc(-c4ccccn4)nc-3c2)cc1	6.45
C#C[C@@](CO)(Cn1cnc2c(=O)[nH]c(N)nc21)OCP(=O)(O)O.CCN(CC)CC	7.73	Brc1ccc(Cn2ccc3nc(-c4ccncc4)nc-3c2)cc1	4.85
C#C[C@](CO)(Cn1cnc2c(=O)[nH]c(N)nc21)OCP(=O)(O)O.CCN(CC)CC	6.3	Brc1ccc(Cn2ccc3nc(/C=C/c4ccccc4)nc-3c2)cc1	5.77
C#Cc1cn([C@@H]2C(=C)[C@](C)(CO)[C@@H](O)[C@H]2O)c2ncnc(N)c12	5.2	Brc1ccc(Cn2ccc3nc(CCCc4ccccc4)nc-3c2)cc1	5.13
C#Cc1cn([C@@H]2C=C(CO)[C@@H](O)[C@H]2O)c2ncnc(N)c12	6.5	Brc1ccc(Cn2ccc3nc(CCc4ccccc4)nc-3c2)cc1	5.6
C/C=C(\C)C(=O)OCCc1c(-c2ccccc2Cl)c2cc(Cl)ccc2[nH]c1=O	4.24	Brc1ccc(Cn2ccc3nc(COc4ccccc4)nc-3c2)cc1	4.6
C/C=C/C(=O)OCCc1c(-c2ccccc2Cl)c2cc(Cl)ccc2[nH]c1=O	4.66	Brc1ccc(Cn2ccc3nc(CSc4ccccc4)nc-3c2)cc1	5.31
C/C=C/C=C/C(=O)OCCc1c(-c2ccccc2Cl)c2cc(Cl)ccc2[nH]c1=O	4.64	Brc1ccc(Cn2ccc3nc(Cc4ccccc4)nc-3c2)cc1	4.1
C/C=C/C[C@@H](C)[C@@H](O)[C@H]1C(=O)N[C@@H](CC)C(=O)N(C)CC(=O)N(C)[C@@H](CC(C)C)C(=O)N[C@@H](C(C)C)C(=O)N(C)[C@@H](CC(C)C)C(=O)N[C@@H](C)C(=O)N[C@H](C)C(=O)N(C)[C@@H](CC(C)C)C(=O)N(C)[C@@H](CC(C)C)C(=O)N(C)[C@@H](C(C)C)C(=O)N1C	6.4	Brc1cccc(CN(CCc2ccccc2)C2CCNCC2)c1	6.01
C/C=C/C[C@@H](C)[C@@H](O)[C@H]1C(=O)N[C@@H](CC)C(=O)N(C)[C@H](C)C(=O)N(CC)[C@@H](C(C)C)C(=O)N[C@@H](C(C)C)C(=O)N(C)[C@@H](CC(C)C)C(=O)N[C@@H](C)C(=O)N[C@H](C)C(=O)N(C)[C@@H](CC(C)C)C(=O)N(C)[C@@H](CC(C)C)C(=O)N(C)[C@@H](C(C)C)C(=O)N1C	5.39	Brc1ccccc1CN(CCc1ccccc1)C1CCNCC1	5.66
C=C(C)[C@H](O)[C@@H](O)C[C@@H](C)C1=C2C[C@H](O)[C@H]3[C@@]4(C)CCC(=O)C(C)(C)[C@@H]4CC[C@]3(C)[C@@]2(C)CC1	6.22	Brc1ccccc1Nc1ccc2ccccc2n1	4.22
C=C(C)[C@H](OC(=O)COC(C)=O)[C@H](C[C@@H](C)[C@]12CC[C@@]3(C)[C@@]1(C[C@H](OC(=O)COC(C)=O)[C@H]1[C@@]4(C)CCC(=O)C(C)(C)[C@@H]4CC[C@@]13C)O2)OC(=O)COC(C)=O	4.29	C#CCCC(NC(=O)[C@@H]1[C@@H]2[C@H](CN1C(=O)[C@@H](NC(=O)N[C@H](C(=O)C1CC1)C1CCCCC1)C(C)(C)C)C2(C)C)C(=O)C(=O)NC1CC1	7.26
C=C(C)[C@H](OC(=O)COC)[C@H](C[C@@H](C)C1=C2C[C@H](OC(=O)COC)[C@H]3[C@@]4(C)CCC(=O)C(C)(C)[C@@H]4CC[C@]3(C)[C@@]2(C)CC1)OC(=O)COC	4.17	C#CCCC1(CCN(CC)c2ccc(Oc3ccc(-c4[nH]c5cccc(F)c5c(=O)c4C)cc3F)cc2)N=N1	8.1
C=C(C)[C@H](OC(=O)COC)[C@H](C[C@@H](C)[C@]12CC[C@@]3(C)[C@@]1(C[C@H](OC(=O)COC)[C@H]1[C@@]4(C)CCC(=O)C(C)(C)[C@@H]4CC[C@@]13C)O2)OC(=O)COC	4.36	C#CCCCC(=O)NCCOCCOCCOc1ccc(C(=O)c2ccc(/C=C/C(=O)NO)cc2)cc1	5.92
C=C(C)[C@H](OC(=O)COCC)[C@H](C[C@@H](C)C1=C2C[C@H](OC(=O)COCC)[C@H]3[C@@]4(C)CCC(=O)C(C)(C)[C@@H]4CC[C@]3(C)[C@@]2(C)CC1)OC(=O)COCC	4.7	C#CCCCN1C(=O)C(C2=NP(=O)(OCC)c3cc(NS(C)(=O)=O)ccc3N2)=C(O)C1C(C)(C)C	6
C=C(C)[C@H](OC(=O)COCC)[C@H](C[C@@H](C)[C@]12CC[C@@]3(C)[C@@]1(C[C@H](OC(=O)COCC)[C@H]1[C@@]4(C)CCC(=O)C(C)(C)[C@@H]4CC[C@@]13C)O2)OC(=O)COCC	4.7	C#CCCCO/N=C1/[C@H]2CCN3C(=O)N([C@@H](CC)c4ccccc4)CN3[C@H]2[C@H](O)[C@@H]2O[C@H]12	5.42
C=C(C)[C@H](OC(C)=O)[C@H](C[C@@H](C)C1=C2C[C@H](OC(C)=O)[C@H]3[C@@]4(C)CCC(=O)C(C)(C)[C@@H]4CC[C@]3(C)[C@@]2(C)CC1)OC(C)=O	4.55	C#CCCCO/N=C1/[C@H]2CCN3C(=O)N(c4ccccc4)CN3[C@H]2[C@H](O)[C@@H]2O[C@H]12	5.85
C=C(C)[C@H](OC(C)=O)[C@H](C[C@@H](C)[C@]12CC[C@@]3(C)[C@@]1(C[C@H](OC(C)=O)[C@H]1[C@@]4(C)CCC(=O)C(C)(C)[C@@H]4CC[C@@]13C)O2)OC(C)=O	4.62	C#CCOc1ccn([C@@H]2O[C@H](CO[P@@](=O)(N[C@@H](C)C(=O)OC(C)C)Oc3ccccc3)[C@@H](O)[C@@]2(C)F)c(=O)n1	4.91
C=C1/C=C/[C@H](OC(=O)CC)[C@@]2(C)[C@@H](OC(C)=O)CC[C@]3(CO3)[C@@H]2[C@H](OC(C)=O)[C@]2(O)[C@@H](C)C(=O)O[C@H]2[C@H]1Cl	6.09	C#CC[C@]1(C)CN(C2CCCC2)C(=O)C(C2=NS(=O)(=O)c3cc(NS(C)(=O)=O)ccc3N2)=C1O	6.02
C=C1/C=C/[C@H](OC(C)=O)[C@@]2(C)[C@@H](OC(C)=O)CC[C@]3(CO3)[C@@H]2[C@H](OC(C)=O)[C@]2(O)[C@@H](C)C(=O)O[C@H]2[C@H]1Cl	5.29	C#C[C@@]1(c2ccc3c(N)ncnn23)O[C@H](COP(=O)(N[C@@H](C)C(=O)OCC(CC)CC)Oc2ccccc2)[C@@H](O)[C@H]1O	5.16
C=C1CC[C@@H]2[C@](C)(C=O)[C@H](O)CC[C@@]2(C)[C@@H]1/C=C/C1=CCOC1=O	4.87	C#C[C@@]1(c2ccc3c(N)ncnn23)O[C@H](COP(=O)(OCCSC(=O)C(C)(C)C)OCCSC(=O)C(C)(C)C)[C@@H](O)[C@H]1O	5.21
C=C1CC[C@@H]2[C@](C)(CO)[C@H](O)CC[C@@]2(C)[C@@H]1/C=C/C1=CC(CO)(CO)OC1=O	4.13	C#C[C@]1(CO)O[C@@H](n2ccc(N)nc2=O)[C@H](O)[C@@H]1O	5.56
C=C1CC[C@@H]2[C@](C)(CO)[C@H](O)CC[C@@]2(C)[C@@H]1/C=C/C1=CCOC1=O	4.65	C#C[C@]1(F)[C@H](n2cnc3c(OCC)nc(N)nc32)O[C@](F)(COP(=O)(N[C@@H](C)C(=O)OC2CCCCC2)Oc2ccccc2)[C@H]1O	6
C=C1CC[C@@H]2[C@](C)(CO)[C@H](O)CC[C@@]2(C)[C@@H]1C/C=C(/C(=O)O)[C@H](O)CO	4.63	C#C[C@]1(O)[C@H](n2ccc(=O)[nH]c2=O)O[C@](F)(COP(=O)(N[C@@H](C)C(=O)OC2CCCCC2)Oc2ccccc2)[C@H]1O	7.16
C=C1CC[C@@H]2[C@](C)(CO)[C@H](O)CC[C@@]2(C)[C@@H]1C/C=C1/C(=O)OC[C@H]1O	4.27	C#C[C@]1(O)[C@H](n2cnc3c(OCC)nc(N)nc32)O[C@](F)(COP(=O)(N[C@@H](C)C(=O)OC2CCCCC2)Oc2ccccc2)[C@H]1O	6.57
C=C1CC[C@@H]2[C@](C)(CO)[C@H](OC(=O)/C=C/c3cc(OC)c(OC)c(OC)c3)CC[C@@]2(C)[C@@H]1C/C=C1\C=COC1=O	4.28	C#Cc1ccc(-c2cn(-c3ccc(-c4cnc(-c5cnc([C@@H]6CCCN6C(=O)[C@@H](NC(=O)OC)C(C)C)[nH]5)[nH]4)cc3)nn2)cc1	9
C=C1CC[C@@H]2[C@](C)(CO)[C@H](OC(=O)/C=C/c3ccccc3)CC[C@@]2(C)[C@@H]1C/C=C1\C=COC1=O	4.51	C#Cc1ccc2c(c1)c(-c1ccc[nH]c1=O)c(C(=O)O)n2Cc1ccnc(N)c1	7.32
C=C1CC[C@@H]2[C@](C)(CO)[C@H](OC(=O)CCCC)CC[C@@]2(C)[C@@H]1C/C=C1\C=COC1=O	4.16	C#Cc1cccc(-c2cc(O[C@H]3C[C@H]4C(=O)N(C)CCCC/C=C/[C@@H]5C[C@@]5(C(=O)NS(=O)(=O)C5(C)CC5)NC(=O)N4C3)c3ccc(OC)c(C)c3n2)c1	7.07
C=C1CC[C@@H]2[C@](C)(CO)[C@H](OC(=O)c3ccccc3)CC[C@@]2(C)[C@@H]1C/C=C1\C=COC1=O	4.67	C#Cc1cccc(Nc2ncnc3cc(OCCOC)c(OCCOC)cc23)c1	6.3
C=C1CC[C@@H]2[C@](C)(CO)[C@H](OC(=O)c3cccnc3)CC[C@@]2(C)[C@@H]1C/C=C1\C=COC1=O	4.42	C#Cc1cn([C@@H]2C=C(CO)[C@@H](O)[C@H]2O)c2ncnc(C)c12	4.17
C=C1CC[C@@H]2[C@](C)(CO)[C@H](OC(=O)c3ccco3)CC[C@@]2(C)[C@@H]1C/C=C1\C=COC1=O	4.6	C#Cc1cn([C@@H]2C=C(CO)[C@@H](O)[C@H]2O)c2ncnc(N)c12	4.7
C=C1CC[C@@H]2[C@](C)(CO)[C@H](OC(=O)c3cccs3)CC[C@@]2(C)[C@@H]1C/C=C1\C=COC1=O	5.09	C#Cc1cn([C@@H]2O[C@H](CO)[C@@H](O)[C@@H]2F)c2ncnc(N)c12	6.44
C=C1CC[C@@H]2[C@](C)(CO)[C@H](OC(C)=O)CC[C@@]2(C)[C@@H]1C/C=C1\C=COC1=O	4.35	C#Cc1cn([C@@H]2O[C@H](CO)[C@@H](O)[C@@H]2O)c2ncnc(N)c12	5.8
C=C1CC[C@@H]2[C@](C)(COC(=O)/C=C/c3cc(OC)c(OC)c(OC)c3)[C@H](O)CC[C@@]2(C)[C@@H]1/C=C/C1=CCOC1=O	4.99	C#Cc1cn([C@@H]2O[C@H](CO)[C@@H](O)[C@H]2O)c2nc(C)nc(N)c12	5.1
C=C1CC[C@@H]2[C@](C)(COC(=O)/C=C/c3cc(OC)c(OC)c(OC)c3)[C@H](O)CC[C@@]2(C)[C@@H]1C/C=C1\C=COC1=O	4.65	C#Cc1cn([C@@H]2O[C@H](CO)[C@@H](O)[C@H]2O)c2ncnc(C)c12	6.64
C=C1CC[C@@H]2[C@](C)(COC(=O)/C=C/c3cccc(Cl)c3)[C@H](O)CC[C@@]2(C)[C@@H]1/C=C/C1=CCOC1=O	4.22	C#Cc1cn([C@@H]2O[C@H](CO)[C@@H](O)[C@H]2O)c2ncnc(N(C)C)c12	7.16
C=C1CC[C@@H]2[C@](C)(COC(=O)/C=C/c3ccccc3)[C@H](O)CC[C@@]2(C)[C@@H]1/C=C/C1=CCOC1=O	4.84	C#Cc1cn([C@@H]2O[C@H](CO)[C@@H](O)[C@H]2O)c2ncnc(NC)c12	6.46
C=C1CC[C@@H]2[C@](C)(COC(=O)/C=C/c3ccccc3)[C@H](O)CC[C@@]2(C)[C@@H]1C/C=C1\C=COC1=O	4.33	C#Cc1cn([C@@H]2O[C@H](CO)[C@@H](O)[C@H]2O)c2ncnc(OC)c12	6.75
C=C1CC[C@@H]2[C@](C)(COC(=O)CCC(=O)O)[C@H](OC(=O)CCC(=O)O)CC[C@@]2(C)[C@@H]1C/C=C1\C=COC1=O	4.32	C#Cc1cn([C@@H]2O[C@H](CO)[C@@H](O)[C@H]2O)c2ncnc(SC)c12	6.68
C=C1CC[C@@H]2[C@](C)(COC(=O)CCCC)[C@H](O)CC[C@@]2(C)[C@@H]1C/C=C1\C=COC1=O	4.16	C#Cc1csc(-c2cc(O[C@H]3CCN4C(=O)N(C)CCCC/C=C/[C@@H]5C[C@@]5(C(=O)NS(=O)(=O)C5(C)CC5)NC(=O)[C@@H]4C3)c3ccc(OC)c(C)c3n2)n1	9.7
C=C1CC[C@@H]2[C@](C)(COC(=O)c3cc(=O)c4ccccc4o3)[C@H](O)CC[C@@]2(C)[C@@H]1/C=C/C1=CCOC1=O	4.44	C#Cc1csc(-c2cc(O[C@H]3C[C@H]4C(=O)N(C)CCCC/C=C/[C@@H]5C[C@@]5(C(=O)NS(=O)(=O)C5(C)CC5)NC(=O)N4C3)c3ccc(OC)c(C)c3n2)n1	8.57
C=C1CC[C@@H]2[C@](C)(COC(=O)c3ccccc3)[C@H](O)CC[C@@]2(C)[C@@H]1C/C=C1\C=COC1=O	4.69	C#Cc1csc(-c2cc(O[C@H]3C[C@H]4C(=O)N(C)CCCC/C=C/[C@@H]5C[C@@]5(C(=O)NS(=O)(=O)C5(C)CC5)NC(=O)N4C3)c3ccc(OC)c(Cl)c3n2)n1	8.4
C=C1CC[C@@H]2[C@](C)(COC(=O)c3ccccc3C(=O)O)[C@H](O)CC[C@@]2(C)[C@@H]1C/C=C1\C=COC1=O	4.41	C#Cc1csc(-c2cc(O[C@H]3C[C@H]4C(=O)N(C)CCCC/C=C/[C@@H]5C[C@@]5(C(=O)NS(=O)(=O)C5CC5)NC(=O)N4C3)c3ccc(OC)c(C)c3n2)n1	8.55
C=C1CC[C@@H]2[C@](C)(COC(=O)c3ccccc3C(=O)O)[C@H](OC(=O)c3ccccc3C(=O)O)CC[C@@]2(C)[C@@H]1C/C=C1\C=COC1=O	4.66	C#Cc1nc(NCCN2CCOCC2)c2nc(C)n(-c3ccc(OC)c(OC)c3)c2n1	4.89
C=C1CC[C@@H]2[C@](C)(COC(=O)c3cccnc3)[C@H](O)CC[C@@]2(C)[C@@H]1/C=C/C1=CCOC1=O	4.66	C/C(=C/c1cc(-c2ccc(OCc3cc(CN4CCC(O)CC4=O)ccc3-c3ccc(C#N)cc3)cc2)n(C2CCCCC2)n1)C(=O)O	6.4
C=C1CC[C@@H]2[C@](C)(COC(=O)c3cccnc3)[C@H](O)CC[C@@]2(C)[C@@H]1C/C=C1\C=COC1=O	4.79	C/C(=C\CC[C@]1(C)[C@@H](C(=O)O)C[C@H]1[C@](C)(O)C(=O)O)C(=O)O	4.69
C=C1CC[C@@H]2[C@](C)(COC(=O)c3ccco3)[C@H](O)CC[C@@]2(C)[C@@H]1/C=C/C1=CCOC1=O	5.03	C/C(=C\c1c[nH]c2cc(Br)ccc12)C(=O)Nc1ccc(C(C)(C)C)cc1	4.89
C=C1CC[C@@H]2[C@](C)(COC(=O)c3ccco3)[C@H](O)CC[C@@]2(C)[C@@H]1C/C=C1\C=COC1=O	4.67	C/C(=C\c1c[nH]c2cc(C(C)C)ccc12)C(=O)Nc1ccc(C(C)(C)C)cc1	5.82
C=C1CC[C@@H]2[C@](C)(COC(=O)c3cccs3)[C@H](O)CC[C@@]2(C)[C@@H]1/C=C/C1=CCOC1=O	4.66	C/C(=C\c1c[nH]c2cc(C)ccc12)C(=O)Nc1ccc(C(C)(C)C)cc1	5.35
C=C1CC[C@@H]2[C@](C)(COC(=O)c3cccs3)[C@H](O)CC[C@@]2(C)[C@@H]1C/C=C1\C=COC1=O	4.71	C/C(=C\c1c[nH]c2ccc(C#N)cc12)C(=O)Nc1ccc(C(C)(C)C)cc1	6.22
C=C1CC[C@@H]2[C@](C)(COC(C)=O)[C@H](O)CC[C@@]2(C)[C@@H]1/C=C/C1=CCOC1=O	4.16	C/C(=C\c1c[nH]c2ccc(C#N)cc12)C(=O)Nc1ccc(C(C)C)cc1	4.42
C=C1CC[C@@H]2[C@](C)(COC(C)=O)[C@H](O)CC[C@@]2(C)[C@@H]1C/C=C1\C=COC1=O	4.36	C/C(=C\c1c[nH]c2ccc(C)cc12)C(=O)Nc1ccc(C(C)(C)C)cc1	5.16
C=C1CC[C@@H]2[C@](C)(COC(C)=O)[C@H](OC(C)=O)CC[C@@]2(C)[C@@H]1C/C=C1\C=COC1=O	4.4	C/C(=C\c1c[nH]c2ccc([N+](=O)[O-])cc12)C(=O)Nc1ccc(C(C)(C)C)cc1	5.21
C=C1CC[C@H](OC(C)=O)[C@]2(C)[C@@H](OC(C)=O)/C=C/C(=C)[C@H](Cl)[C@@H]3OC(=O)[C@H](C)[C@@]3(O)[C@@H](OC(C)=O)[C@@H]12	6.08	C/C(=C\c1c[nH]c2ccccc12)C(=O)NCCCn1ccnc1	4.47
C=C1CC[C@H]2[C@@](C)(CCC(=O)[C@@]2(C)C=O)[C@@H]1C/C=C1/C(=O)OC[C@H]1O	4.29	C/C(=C\c1c[nH]c2ccccc12)C(=O)NCCN(C)C	4.19
C=C1[C@@H](n2cc(Br)c3c(N)ncnc32)[C@H](O)[C@H](O)[C@@]1(C)CO	5.08	C/C(=C\c1c[nH]c2ccccc12)C(=O)NCc1ccco1	4.94
C=C1[C@@H](n2cc(Cl)c3c(N)ncnc32)[C@H](O)[C@H](O)[C@@]1(C)CO	4.64	C/C(=C\c1c[nH]c2ccccc12)C(=O)Nc1ccc(C(C)(C)C)cc1	5.66
C=C1[C@@H](n2cc(I)c3c(N)ncnc32)[C@H](O)[C@H](O)[C@@]1(C)CO	5.47	C/C(=C\c1c[nH]c2ccccc12)C(=O)Nc1ccc(C(F)(F)F)cc1	4.36
C=C1[C@@H](n2cnc3c(N)ncnc32)[C@@H](F)[C@H](O)[C@H]1CO	6.17	C/C(=C\c1cc(-c2ccc(OCc3cc(C(=O)N(C)C)ccc3-c3ccc(C#N)cc3)cc2)n(C2CCCCC2)n1)C(=O)O	6.09
C=C1[C@@H](n2cnc3c(N)ncnc32)[C@H](F)[C@H](O)[C@H]1CO	6.26	C/C(=C\c1cc(-c2ccc(OCc3cc(C(=O)N(C)C)ccc3-c3ccc(Cl)cc3)cc2)n(C2CCCCC2)n1)C(=O)O	6.34
C=C1[C@@H](n2cnc3c(N)ncnc32)[C@H](F)[C@H](O)[C@H]1COP(=O)(N[C@@H](C)C(=O)OC)Oc1ccccc1	7.27	C/C(=C\c1cc(-c2ccc(OCc3cc(C(=O)N4CCC(O)CC4)ccc3-c3ccc(C#N)cc3)cc2)n(C2CCCCC2)n1)C(=O)O	6.47
C=C1[C@H](CO)[C@@H](O)C[C@@H]1n1cnc2c(=O)[nH]c(N)nc21	10.22	C/C(=C\c1cc(-c2ccc(OCc3cc(C(=O)N4CCC(O)CC4)ccc3-c3ccc(Cl)cc3)cc2)n(C2CCCCC2)n1)C(=O)O	6.36
C=C1[C@H](OP(=O)(O)OP(=O)(O)OP(=O)(O)O)[C@@H](O)C[C@@H]1n1cnc2c(=O)[nH]c(N)nc21	9.37	C/C(=C\c1cc(-c2ccc(OCc3cc(C(=O)NCCO)ccc3-c3ccc(Cl)cc3)cc2)n(C2CCCCC2)n1)C(=O)O	5.99
C=CC(C)(C)c1c(O)c2c(c3ccc(=O)oc13)OC(C)(C)CC2=O	5.73	C/C(=C\c1nn(C2CCCCC2)c(-c2ccc(OCc3cc(C(=O)N4CCC(O)CC4)ccc3-c3ccc(Cl)cc3)cc2)c1Br)C(=O)O	6.19
C=CC(C)(C)c1c2c(c(O)c3ccc(=O)oc13)C=CC(C)(C)O2	5.2	C/C(=C\c1nn(CCC(C)C)c(=O)c(C2=NS(=O)(=O)c3cc(NS(C)(=O)=O)ccc3N2)c1O)C(F)(F)F	6.89
C=CC(C)(C)c1c2c(c(OC)c3ccc(=O)oc13)C(=O)CC(C)(C)O2	4.95	C/C(=N\Nc1ncnc2ccccc12)C(=O)O	4.85
C=CC(C)(C)c1c2c(c(OC)c3ccc(=O)oc13)C1OC1C(C)(C)O2	5.26	C/C=C/C[C@@H](C)[C@@H](O)[C@H]1C(=O)N[C@@H](CC)C(=O)N(C)CC(=O)N(C)[C@@H](CC(C)(C)OCc2ccccc2)C(=O)N[C@@H](C(C)C)C(=O)N(C)[C@@H](CC(C)C)C(=O)N[C@@H](C)C(=O)N[C@H](C)C(=O)N(C)[C@@H](CC(C)C)C(=O)N(C)[C@@H](CC(C)C)C(=O)N(C)[C@@H](C(C)C)C(=O)N1C	6.39
C=CC(C)(C)c1c2c(c(OC)c3ccc(=O)oc13)C=CC(C)(C)O2	5.79	C/C=C/C[C@@H](C)[C@@H](O)[C@H]1C(=O)N[C@@H](CC)C(=O)N(C)CC(=O)N(C)[C@@H](CC(C)C)C(=O)N[C@@H](C(C)C)C(=O)N(C)[C@@H](CC(C)C)C(=O)N[C@@H](C)C(=O)N[C@H](C)C(=O)N(C)[C@@H](CC(C)C)C(=O)N(C)[C@@H](CC(C)C)C(=O)N(C)[C@@H](C(C)C)C(=O)N1C	8.4
C=CC(C)(C)c1cc2c(OC)c3c(c(C(C)(C)C=C)c2oc1=O)OC(C)(C)C1OC31	5.34	C/C=C/C[C@@H](C)[C@@H](O)[C@H]1C(=O)N[C@@H](CC)C(=O)N(C)CC(=O)N(C)[C@@H](CC(C)C)C(=O)N[C@@H](C(C)C)C(=O)N(C)[C@@H](CC(C)C)C(=O)N[C@@H](C)C(=O)N[C@H](CC#N)C(=O)N(C)[C@@H](CC(C)C)C(=O)N(C)[C@@H](CC(C)C)C(=O)N(C)[C@@H](C(C)C)C(=O)N1C	7.4
C=CC/N=C(\c1ccc(=O)n(CC=C)c1)c1ccc(OC)cc1O	4.92	C/C=C/C[C@@H](C)[C@@H](O)[C@H]1C(=O)N[C@@H](CC)C(=O)N(C)CC(=O)N(C)[C@@H](CC(C)C)C(=O)N[C@@H](C(C)C)C(=O)N(C)[C@@H](CC(C)C)C(=O)N[C@@H](C)C(=O)N[C@H](CCC#N)C(=O)N(C)[C@@H](CC(C)C)C(=O)N(C)[C@@H](CC(C)C)C(=O)N(C)[C@@H](C(C)C)C(=O)N1C	7
C=CCNC(=O)C(=O)c1cc(C(=O)Nc2ccc(F)c(F)c2)n(C)c1	7.05	C/C=C/C[C@@H](C)[C@@H](O)[C@H]1C(=O)N[C@@H](CC)C(=O)N(C)CC(=O)N(C)[C@@H](CC(C)C)C(=O)N[C@@H](C(C)C)C(=O)N(C)[C@@H](CC(C)C)C(=O)N[C@@H](C)C(=O)N[C@H](CCCCN(C)C)C(=O)N(C)[C@@H](CC(C)C)C(=O)N(C)[C@@H](CC(C)C)C(=O)N(C)[C@@H](C(C)C)C(=O)N1C	6.85
C=CCNc1nc(N)nc2c1ncn2/C=C1/C[C@@H]1CO	4.7	C/C=C/C[C@@H](C)[C@@H](O)[C@H]1C(=O)N[C@@H](CC)C(=O)N(C)CC(=O)N(C)[C@@H](CC(C)C)C(=O)N[C@@H](C(C)C)C(=O)N(C)[C@@H](CC(C)C)C(=O)N[C@@H](C)C(=O)N[C@H](CCCCN(CC)CC)C(=O)N(C)[C@@H](CC(C)C)C(=O)N(C)[C@@H](CC(C)C)C(=O)N(C)[C@@H](C(C)C)C(=O)N1C	6.75
C=CCOC(=O)OCOP(=O)(COCCn1cnc2c(N)ncnc21)OCOC(=O)OCC=C.O=C(O)/C=C/C(=O)O	5.09	C/C=C/C[C@@H](C)[C@@H](O)[C@H]1C(=O)N[C@@H](CC)C(=O)N(C)CC(=O)N(C)[C@@H](CC(C)C)C(=O)N[C@@H](C(C)C)C(=O)N(C)[C@@H](CC(C)C)C(=O)N[C@@H](C)C(=O)N[C@H](CCCCN)C(=O)N(C)[C@@H](CC(C)C)C(=O)N(C)[C@@H](CC(C)C)C(=O)N(C)[C@@H](C(C)C)C(=O)N1C	6
C=CCOC(=O)OCOP(=O)(CO[C@H](C)Cn1cnc2c(N)ncnc21)OCOC(=O)OCC=C.O=C(O)/C=C/C(=O)O	5.1	C/C=C/C[C@@H](C)[C@@H](O)[C@H]1C(=O)N[C@@H](CC)C(=O)N(C)CC(=O)N(C)[C@@H](CC(C)C)C(=O)N[C@@H](C(C)C)C(=O)N(C)[C@@H](CC(C)C)C(=O)N[C@@H](C)C(=O)N[C@H](CCCCNC(=O)C(C)(C)C)C(=O)N(C)[C@@H](CC(C)C)C(=O)N(C)[C@@H](CC(C)C)C(=O)N(C)[C@@H](C(C)C)C(=O)N1C	6.8
C=CCOC(=O)OCOP(=O)(O)COCCn1cnc2c(N)ncnc21.O=C(O)/C=C/C(=O)O	4.97	C/C=C/C[C@@H](C)[C@@H](O)[C@H]1C(=O)N[C@@H](CC)C(=O)N(C)CC(=O)N(C)[C@@H](CC(C)C)C(=O)N[C@@H](C(C)C)C(=O)N(C)[C@@H](CC(C)C)C(=O)N[C@@H](C)C(=O)N[C@H](CCCN(C)C)C(=O)N(C)[C@@H](CC(C)C)C(=O)N(C)[C@@H](CC(C)C)C(=O)N(C)[C@@H](C(C)C)C(=O)N1C	6.85
C=CCOc1nc(N)nc2c1ncn2/C=C1/C[C@@H]1CO	5.64	C/C=C/C[C@@H](C)[C@@H](O)[C@H]1C(=O)N[C@@H](CC)C(=O)N(C)CC(=O)N(C)[C@@H](CC(C)C)C(=O)N[C@@H](C(C)C)C(=O)N(C)[C@@H](CC(C)C)C(=O)N[C@@H](C)C(=O)N[C@H](CCCN(CC)CC)C(=O)N(C)[C@@H](CC(C)C)C(=O)N(C)[C@@H](CC(C)C)C(=O)N(C)[C@@H](C(C)C)C(=O)N1C	6.82
C=CCc1ccc(O)c(-c2cc(C=O)ccc2O)c1	4.38	C/C=C/C[C@@H](C)[C@@H](O)[C@H]1C(=O)N[C@@H](CC)C(=O)N(C)CC(=O)N(C)[C@@H](CC(C)C)C(=O)N[C@@H](C(C)C)C(=O)N(C)[C@@H](CC(C)C)C(=O)N[C@@H](C)C(=O)N[C@H](CCCN)C(=O)N(C)[C@@H](CC(C)C)C(=O)N(C)[C@@H](CC(C)C)C(=O)N(C)[C@@H](C(C)C)C(=O)N1C	5.72
C=CCc1ccc(O)c(-c2cc(CC=C)ccc2O)c1	5.69	C/C=C/C[C@@H](C)[C@@H](O)[C@H]1C(=O)N[C@@H](CC)C(=O)N(C)CC(=O)N(C)[C@@H](CC(C)C)C(=O)N[C@@H](C(C)C)C(=O)N(C)[C@@H](CC(C)C)C(=O)N[C@@H](C)C(=O)N[C@H](CCCNC(=O)C(C)(C)C)C(=O)N(C)[C@@H](CC(C)C)C(=O)N(C)[C@@H](CC(C)C)C(=O)N(C)[C@@H](C(C)C)C(=O)N1C	6.92
C=CCc1ccc(O)c(-c2cc(O)ccc2O)c1	4.52	C/C=C/C[C@@H](C)[C@@H](O)[C@H]1C(=O)N[C@@H](CC)C(=O)N(C)CC(=O)N(C)[C@@H](CC(C)C)C(=O)N[C@@H](C(C)C)C(=O)N(C)[C@@H](CC(C)C)C(=O)N[C@@H](C)C(=O)N[C@H](CCN(C)C)C(=O)N(C)[C@@H](CC(C)C)C(=O)N(C)[C@@H](CC(C)C)C(=O)N(C)[C@@H](C(C)C)C(=O)N1C	6.77
C=CCc1ccc(O)c(-c2cc([C@H]3O[C@H](c4ccc(O)c(-c5cc(CC=C)ccc5O)c4)[C@@H](C)O[C@@H]3C)ccc2O)c1	4.94	C/C=C/C[C@@H](C)[C@@H](O)[C@H]1C(=O)N[C@@H](CC)C(=O)N(C)CC(=O)N(C)[C@@H](CC(C)C)C(=O)N[C@@H](C(C)C)C(=O)N(C)[C@@H](CC(C)C)C(=O)N[C@@H](C)C(=O)N[C@H](CCN(CC)CC)C(=O)N(C)[C@@H](CC(C)C)C(=O)N(C)[C@@H](CC(C)C)C(=O)N(C)[C@@H](C(C)C)C(=O)N1C	6.77
C=CCc1ccc(Oc2cc(CC=C)ccc2O)cc1	5.05	C/C=C/C[C@@H](C)[C@@H](O)[C@H]1C(=O)N[C@@H](CC)C(=O)N(C)CC(=O)N(C)[C@@H](CC(C)C)C(=O)N[C@@H](C(C)C)C(=O)N(C)[C@@H](CC(C)C)C(=O)N[C@@H](C)C(=O)N[C@H](CCN)C(=O)N(C)[C@@H](CC(C)C)C(=O)N(C)[C@@H](CC(C)C)C(=O)N(C)[C@@H](C(C)C)C(=O)N1C	6.18
C=CCc1ccc(Oc2ccc(/C=C/C=O)cc2)c(O)c1	4.98	C/C=C/C[C@@H](C)[C@@H](O)[C@H]1C(=O)N[C@@H](CC)C(=O)N(C)CC(=O)N(C)[C@@H](CC(C)C)C(=O)N[C@@H](C(C)C)C(=O)N(C)[C@@H](CC(C)C)C(=O)N[C@@H](C)C(=O)N[C@H](CCNC(=O)C(C)(C)C)C(=O)N(C)[C@@H](CC(C)C)C(=O)N(C)[C@@H](CC(C)C)C(=O)N(C)[C@@H](C(C)C)C(=O)N1C	6.85
C=CCc1ccc(Oc2ccc(C=O)cc2O)cc1	4.06	C/C=C/C[C@@H](C)[C@@H](O)[C@H]1C(=O)N[C@@H](CC)C(=O)N(C)CC(=O)N(C)[C@@H](CC(C)C)C(=O)N[C@@H](C(C)C)C(=O)N(C)[C@@H](CC(C)C)C(=O)N[C@@H](C)C(=O)N[C@H](CN(C)C)C(=O)N(C)[C@@H](CC(C)C)C(=O)N(C)[C@@H](CC(C)C)C(=O)N(C)[C@@H](C(C)C)C(=O)N1C	6.72
C=CCc1ccc2c(c1)-c1cc([C@@H](O)[C@H](C)O)ccc1Oc1ccc(CC=C)cc1-c1cc([C@@H](O)[C@H](C)O)ccc1O2	5.8	C/C=C/C[C@@H](C)[C@@H](O)[C@H]1C(=O)N[C@@H](CC)C(=O)N(C)CC(=O)N(C)[C@@H](CC(C)C)C(=O)N[C@@H](C(C)C)C(=O)N(C)[C@@H](CC(C)C)C(=O)N[C@@H](C)C(=O)N[C@H](CN(CC)CC)C(=O)N(C)[C@@H](CC(C)C)C(=O)N(C)[C@@H](CC(C)C)C(=O)N(C)[C@@H](C(C)C)C(=O)N1C	6.42
C=CCc1cccc(Oc2cc(CC=C)cc(O)c2O)c1	4.91	C/C=C/C[C@@H](C)[C@@H](O)[C@H]1C(=O)N[C@@H](CC)C(=O)N(C)CC(=O)N(C)[C@@H](CC(C)C)C(=O)N[C@@H](C(C)C)C(=O)N(C)[C@@H](CC(C)C)C(=O)N[C@@H](C)C(=O)N[C@H](CN)C(=O)N(C)[C@@H](CC(C)C)C(=O)N(C)[C@@H](CC(C)C)C(=O)N(C)[C@@H](C(C)C)C(=O)N1C	6.52
C=CCn1c(=O)c(CCO)c(-c2ccccc2Cl)c2cc(Cl)ccc21	5	C/C=C/C[C@@H](C)[C@@H](O)[C@H]1C(=O)N[C@@H](CC)C(=O)N(C)CC(=O)N(C)[C@@H](CC(C)C)C(=O)N[C@@H](C(C)C)C(=O)N(C)[C@@H](CC(C)C)C(=O)N[C@@H](C)C(=O)N[C@H](CNC(=O)OC(C)(C)C)C(=O)N(C)[C@@H](CC(C)C)C(=O)N(C)[C@@H](CC(C)C)C(=O)N(C)[C@@H](C(C)C)C(=O)N1C	6.7
C=CCn1cc(C(=O)c2ccc(OC)cc2O)ccc1=O	4.24	C/C=C/C[C@@H](C)[C@@H](O)[C@H]1C(=O)N[C@@H](CC)C(=O)N(C)CC(=O)N(C)[C@@H]([C@@H](C)CC)C(=O)N[C@@H](C(C)C)C(=O)N(C)[C@@H](CC(C)C)C(=O)N[C@@H](C)C(=O)N[C@H](C)C(=O)N(C)[C@@H](CC(C)C)C(=O)N(C)[C@@H](CC(C)C)C(=O)N(C)[C@@H](C(C)C)C(=O)N1C	7.08
C=Cc1cn([C@@H]2C=C(CO)[C@@H](O)[C@H]2O)c2ncnc(N)c12	5.48	C/C=C/C[C@@H](C)[C@@H](O)[C@H]1C(=O)N[C@@H](CC)C(=O)N(C)[C@@H](CSCCCN2CCOCC2)C(=O)N(C)[C@@H](CC(C)(C)O)C(=O)N[C@@H](C(C)C)C(=O)N(C)[C@@H](CC(C)C)C(=O)N[C@@H](C)C(=O)N[C@H](C)C(=O)N(C)[C@@H](CC(C)C)C(=O)N(C)[C@@H](CC(C)C)C(=O)N(C)[C@@H](C(C)C)C(=O)N1C	7.7
CC(=O)N1CCC(C(=O)OCCc2c(-c3ccccc3Cl)c3cc(Cl)ccc3[nH]c2=O)CC1	4.29	C/C=C/C[C@@H](C)[C@@H](O)[C@H]1C(=O)N[C@@H](CC)C(=O)N(C)[C@H](C)C(=O)N(CC)[C@@H](C(C)C)C(=O)N[C@@H](C(C)C)C(=O)N(C)[C@@H](CC(C)C)C(=O)N[C@@H](C)C(=O)N[C@H](C)C(=O)N(C)[C@@H](CC(C)C)C(=O)N(C)[C@@H](CC(C)C)C(=O)N(C)[C@@H](C(C)C)C(=O)N1C	8.4
CC(=O)N1CCC(C(=O)O[C@H]2CC[C@@]3(C)C(=CC[C@]4(O)[C@@H]3C[C@@H](OC(=O)/C=C(\C)C(C)C)[C@@]3(C)[C@]4(O)CC[C@@]3(O)C(C)=O)C2)CC1	4.26	C/C=C/C[C@@H](C)[C@@H](O)[C@H]1C(=O)N[C@@H](CC)C(=O)N(C)[C@H](C)C(=O)N(CC)[C@@H](C(C)C)C(=O)N[C@@H](CC(C)C)C(=O)N(C)[C@@H](CC(C)C)C(=O)N[C@@H](C)C(=O)O[C@H](C(C)C)C(=O)N(C)[C@@H](CC(C)C)C(=O)N[C@@H](CC(C)C)C(=O)N(C)[C@@H](C(C)C)C(=O)N1C	7.43
CC(=O)N1CCC(NS(=O)(=O)c2cccc(C(=O)Nc3ccc(F)cc3)c2)CC1	5.33	C/C=C/C[C@@H](C)[C@@H](O)[C@H]1C(=O)N[C@@H](CC)C(=O)N(C)[C@H](SC)C(=O)N(C)[C@@H](CC(C)(C)O)C(=O)N[C@@H](C(C)C)C(=O)N(C)[C@@H](CC(C)C)C(=O)N[C@@H](C)C(=O)N[C@H](C)C(=O)N(C)[C@@H](CC(C)C)C(=O)N(C)[C@@H](CC(C)C)C(=O)N(C)[C@@H](C(C)C)C(=O)N1C	7.4
CC(=O)N1CCC[C@H]1C(=O)O[C@H]1CC[C@@]2(C)C(=CC[C@]3(O)[C@@H]2C[C@@H](OC(=O)/C=C(\C)C(C)C)[C@@]2(C)[C@]3(O)CC[C@@]2(O)C(C)=O)C1	4.18	C/C=C/C[C@@H](C)[C@@H](O)[C@H]1C(=O)N[C@@H](CC)C(=O)N(C)[C@H](SCCCN2CCOCC2)C(=O)N(C)[C@@H](CC(C)(C)O)C(=O)N[C@@H](C(C)C)C(=O)N(C)[C@@H](CC(C)C)C(=O)N[C@@H](C)C(=O)N[C@H](C)C(=O)N(C)[C@@H](CC(C)C)C(=O)N(C)[C@@H](CC(C)C)C(=O)N(C)[C@@H](C(C)C)C(=O)N1C	7.4
CC(=O)N1CCN(S(=O)(=O)c2cccc(C(=O)Nc3ccc(F)cc3)c2)CC1	5.2	C/C=C/C[C@@H](C)[C@@H](O)[C@H]1C(=O)N[C@@H](CC)C(=O)N(C)[C@H](SCCN(C)C)C(=O)N(C)[C@@H](CC(C)(C)O)C(=O)N[C@@H](C(C)C)C(=O)N(C)[C@@H](CC(C)C)C(=O)N[C@@H](C)C(=O)N[C@H](C)C(=O)N(C)[C@@H](CC(C)C)C(=O)N(C)[C@@H](CC(C)C)C(=O)N(C)[C@@H](C(C)C)C(=O)N1C	7.3
CC(=O)NCC(=O)OCCc1c(-c2ccccc2Cl)c2cc(Cl)ccc2[nH]c1=O	4.13	C/C=C/C[C@@H](C)[C@@H](O)[C@H]1C(=O)N[C@@H](CC)C(=O)N[C@H](C)C(=O)N(C)[C@@H](CC(C)C)C(=O)N(C/C=C(\C)CO)[C@@H](C(C)C)C(=O)N(C)[C@@H](CC(C)C)C(=O)N[C@@H](C)C(=O)N[C@H](C)C(=O)N(C)[C@@H](CC(C)C)C(=O)N(C)[C@@H](CC(C)C)C(=O)N(C)[C@@H](C(C)C)C(=O)N1C	7.3
CC(=O)NN1C(=O)c2cc3ccc4c(c3c(-c3ccc5c(c3)OCO5)c2C1=O)OCO4	6	C/C=C/c1cn(CCC(C)C)c(=O)c(C2=NS(=O)(=O)c3cc(NS(C)(=O)=O)ccc3N2)c1O	8.24
CC(=O)NN1Cc2cc3ccc4c(c3c(-c3ccc5c(c3)OCO5)c2C1=O)OCO4	7.52	C/C=C1/c2ccc(-c3cnc([C@@H]4CCCN4C(=O)[C@@H](NC(=O)OC)C(C)C)[nH]3)cc2Oc2ccc(-c3cnc([C@@H]4CCCN4C(=O)[C@@H](NC(=O)OC)C(C)C)[nH]3)cc21	10.52
CC(=O)Nc1c(-c2ccccc2Cl)c2cc(Cl)ccc2[nH]c1=O	4.1	C1=C2CCCN(Cc3ccncc3)[C@H]2[C@@H]2C[C@H]1[C@H]1CCCCN1C2	4.01
CC(=O)Nc1c(-c2ccccc2F)c2cc(Cl)ccc2[nH]c1=O	4.1	C1=C2CCCN[C@H]2[C@@H]2C[C@H]1[C@H]1CCCCN1C2	5.37
CC(=O)Nc1ccc(-c2cc(C)c(=O)n(Cc3ccc(Cl)cc3)n2)cc1	5.82	C1C[C@H]2CCCN3[C@H]2[C@@H](C1)CN1CCCC[C@@H]13	5.13
CC(=O)Nc1ccc(C(=O)N[C@@H](Cc2ccccc2)C(=O)N[C@H](CCl)Cc2ccccc2)cc1	6.15	C=C/C=C(\C)[C@@H]1C/C=C/C=C/[C@H](O)[C@H](C)[C@@H](O)[C@@H](CCC(C)=O)C(=O)N[C@@H](C(C)C)C(=O)N[C@@H](Cc2cccc(O)c2)C(=O)N2CCC[C@H](N2)C(=O)O1	6.89
CC(=O)Nc1ccc(C[C@H](NC(=O)c2ccc(C)cc2)C(=O)N[C@@H](Cc2ccc(OC(C)=O)cc2)OC(C)=O)cc1	4.63	C=C1CC[C@H](O)C/C1=C/C=C1\CCC[C@]2(C)[C@@H]([C@H](C)/C=C/[C@H](C)C(C)C)CC[C@@H]12	5.42
CC(=O)Nc1ccc(C[C@H](NC(=O)c2ccccc2)C(=O)N[C@H](CO)Cc2ccccc2)cc1	5.41	C=CC(C)(C)c1[nH]c2ccccc2c1/C=c1\[nH]c(=O)c(=C)[nH]c1=O	5.33
CC(=O)Nc1ccc2c(=O)c3cccc(F)c3oc2c1	5.21	C=CC1CC1(NC(=O)[C@@H]1C[C@@H]2CN1C(=O)[C@H](C(C)(C)C)NC(=O)OCC(C)(C)CCCCc1cccc3c1CN(C3)C(=O)O2)P(=O)(O)O	7.16
CC(=O)OC(C)(C)CCC(=O)[C@](C)(O)[C@H]1[C@H](O)C[C@@]2(C)[C@@H]3CC=C4[C@@H](C[C@H](O)[C@@H](O)C4(C)C)[C@]3(C)C(=O)C[C@]12C	4.95	C=CC1CC1(NC(=O)[C@@H]1C[C@@H]2CN1C(=O)[C@H](C(C)(C)C)NC(=O)OCC(C)(C)CCCCc1cccc3c1CN(C3)C(=O)O2)P(=O)(O)OCC	7.8
CC(=O)OC(C)(C)CCC(=O)[C@](C)(O)[C@H]1[C@H](O)C[C@@]2(C)[C@@H]3C[C@@H](O)[C@]4(OC(=O)c5cccc(Cl)c5)[C@@H](C[C@H](O)[C@@H](O)C4(C)C)[C@]3(C)C(=O)C[C@]12C	5.14	C=CC1CC1(NC(=O)[C@@H]1C[C@@H]2CN1C(=O)[C@H](C(C)(C)C)NC(=O)OCC(C)(C)CCCCc1cccc3c1CN(C3)C(=O)O2)P(=O)(OCC)OCC	5.54
CC(=O)OC(C)(C)CCC(=O)[C@](C)(O)[C@H]1[C@H](O)C[C@@]2(C)[C@@H]3C[C@H]4O[C@@]45[C@@H](C[C@H](O)[C@@H](O)C5(C)C)[C@]3(C)C(=O)C[C@]12C	4.94	C=CC1CC1(NC(=O)[C@@H]1C[C@@H]2CN1C(=O)[C@H](C(C)(C)C)NC(=O)OCC(C)(C)CCCCc1cccc3c1CN(C3)C(=O)O2)P(C)(=O)O	7.62
CC(=O)OCC(=O)OCCc1c(-c2ccccc2Cl)c2cc(Cl)ccc2[nH]c1=O	4.24	C=CC1C[C@]1(NC(=O)[C@@H]1C[C@@H](Oc2cc(-c3csc(NC(C)C)n3)nc3cc(OC)ccc23)CN1C(=O)[C@@H](NC(=O)OC1CCCC1)C(C)(C)C)C(=O)O	8.22
CC(=O)OCCc1c(-c2ccccc2Cl)c2cc(Cl)ccc2[nH]c1=O	4.13	C=CC1C[C@]1(NC(=O)[C@@H]1C[C@@H](Oc2cc(-c3csc(NC(C)C)n3)nc3cc(OC)ccc23)CN1C(=O)[C@@H](NC(=O)OC1CCCC1)C(C)(C)C)P(=O)(O)O	7.04
CC(=O)OCCc1c(Cl)nc2ccc(Cl)cc2c1-c1ccccc1Cl	5.21	C=CC1C[C@]1(NC(=O)[C@@H]1C[C@@H](Oc2cc(-c3csc(NC(C)C)n3)nc3cc(OC)ccc23)CN1C(=O)[C@@H](NC(=O)OC1CCCC1)C(C)(C)C)P(=O)(O)OCC	6.44
CC(=O)OC[C@H](Cc1ccccc1)NC(=O)[C@H](Cc1ccccc1)NC(=O)c1ccccc1	4.95	C=CC1C[C@]1(NC(=O)[C@@H]1C[C@@H](Oc2cc(-c3csc(NC(C)C)n3)nc3cc(OC)ccc23)CN1C(=O)[C@@H](NC(=O)OC1CCCC1)C(C)(C)C)P(=O)(O)OCC(C)(C)C	7.32
CC(=O)OC[C@H]1O[C@@H](Sc2nnc(-c3ccc(Cl)cc3)n2N)[C@H](OC(C)=O)[C@@H](OC(C)=O)[C@@H]1OC(C)=O	4.2	C=CC1C[C@]1(NC(=O)[C@@H]1C[C@@H](Oc2cc(-c3csc(NC(C)C)n3)nc3cc(OC)ccc23)CN1C(=O)[C@@H](NC(=O)OC1CCCC1)C(C)(C)C)P(=O)(OCOC(=O)OCC)OCOC(=O)OCC	7.41
CC(=O)OCc1cc2ccc3c(c2c(-c2ccc4c(c2)OCO4)c1CO)OCO3	6.38	C=CC1C[C@]1(NC(=O)[C@@H]1C[C@@H](Oc2cc(-c3csc(NC(C)C)n3)nc3cc(OC)ccc23)CN1C(=O)[C@@H](NC(=O)OC1CCCC1)C(C)(C)C)P(=O)(OCOC(=O)OCC1CC1)OCOC(=O)OCC1CC1	7.39
CC(=O)OCc1cc2ccc3c(c2c(-c2ccc4c(c2)OCO4)c1COC(C)=O)OCO3	5.91	C=CCC1(C)C(=O)C(C2=NS(=O)(=O)c3cc(NS(C)(=O)=O)ccc3N2)=C(O)c2ccccc21	6.65
CC(=O)O[C@@H](C[C@@H](C)C1=C2C[C@H](OC(C)=O)[C@H]3[C@@]4(C)CCC(=O)C(C)(C)[C@@H]4CC[C@]3(C)[C@@]2(C)CC1)[C@@H](OC(C)=O)C(C)(C)OC(C)=O	5.32	C=CCCCCCC(=O)CCCCCC/C=C/[C@H](C(=O)N[C@@H](Cc1ccc(OCCC(C)C)cc1)C(=O)O)[C@@](O)(CC(=O)O)C(=O)O	8.21
CC(=O)O[C@@H](C[C@@H](C)[C@]12CC[C@@]3(C)[C@@]1(C[C@H](OC(C)=O)[C@H]1[C@@]4(C)CCC(=O)C(C)(C)[C@@H]4CC[C@@]13C)O2)[C@@H](OC(C)=O)C(C)(C)OC(C)=O	4.34	C=CCCCCS(=O)(=O)NC(=O)[C@H](CCC)NC(=O)[C@@H](NC(=O)[C@@H](NC(=O)OC(C)(C)C)C(C)(C)C)c1ccc(Oc2cc(-c3ccccc3)nc3cc(OC)ccc23)c(C=C)c1	5
CC(=O)O[C@@H]1[C@@H](O)C[C@@H]2C(=CC[C@@H]3[C@@]2(C)C(=O)C[C@]2(C)[C@@H]([C@@](C)(O)C(=O)CCC(C)(C)OC(C)=O)[C@H](O)C[C@@]32C)C1(C)C	5.55	C=CCCCCS(=O)(=O)NC(=O)[C@H](CCC)NC(=O)[C@H](NC(=O)[C@@H](NC(=O)OC(C)(C)C)C(C)(C)C)c1ccc(Oc2cc(-c3ccccc3)nc3cc(OC)ccc23)c(C=C)c1	5.33
CC(=O)O[C@H](Cc1ccc(O)cc1)NC(=O)[C@H](Cc1ccc([N+](=O)[O-])cc1)NC(=O)c1ccccc1	5.63	C=CCCCS(=O)(=O)NC(=O)[C@H](CCC)NC(=O)[C@@H](NC(=O)[C@@H](NC(=O)OC(C)(C)C)C(C)(C)C)c1ccc(Oc2cc(-c3ccccc3)nc3cc(OC)ccc23)c(C=C)c1	5
CC(=O)O[C@H](Cc1ccccc1)NC(=O)[C@H](Cc1ccccc1)NC(=O)c1ccc(F)cc1	5.85	C=CCCCS(=O)(=O)NC(=O)[C@H](CCC)NC(=O)[C@H](NC(=O)[C@@H](NC(=O)OC(C)(C)C)C(C)(C)C)c1ccc(Oc2cc(-c3ccccc3)nc3cc(OC)ccc23)c(C=C)c1	5.05
CC(=O)O[C@H]([C@@H](O)C[C@@H](C)C1=C2C[C@H](O)[C@H]3[C@@]4(C)CCC(=O)C(C)(C)[C@@H]4CC[C@]3(C)[C@@]2(C)CC1)C(C)(C)O	6.22	C=CCCCS(=O)(=O)NC(=O)c1ccccc1NC(=O)C(NC(=O)[C@@H](NC(=O)OC(C)(C)C)C(C)(C)C)c1ccc(Oc2cc(OC)nc(-c3ccccc3)n2)c(C=C)c1	4.9
CC(=O)O[C@H]([C@@H]1C[C@@H](C)C2=C3C[C@H](O)[C@H]4[C@@]5(C)CCC(=O)C(C)(C)[C@@H]5CC[C@]4(C)[C@@]3(C)C[C@@H]2O1)C(C)(C)O	6.22	C=CCN(CC=C)C(=O)c1c(F)cccc1OCC(=O)N[C@H](CO)Cc1ccccc1	5.66
CC(=O)O[C@H]1C[C@@H]2C(=CC[C@@H]3[C@@]2(C)C(=O)C[C@]2(C)[C@@H]([C@@](C)(O)C(=O)CCC(C)(C)OC(C)=O)[C@H](O)C[C@@]32C)C(C)(C)[C@@H]1OC(C)=O	5.01	C=CCN1c2ccc(OC)cc2[C@]23CCC(=O)N(Cc4cc(OC)c(OC)c(OC)c4)C2=NC(C(=O)OC)=C(C(=O)OC)C13	5.7
CC(=O)O[C@H]1C[C@@H]2C(=CC[C@@H]3[C@@]2(C)C(=O)C[C@]2(C)[C@@H]([C@@](C)(O)C(=O)CCC(C)(C)OC(C)=O)[C@H](OC(C)=O)C[C@@]32C)C(C)(C)[C@@H]1OC(C)=O	4.76	C=CCN1c2ccc(OC)cc2[C@]23CCC(=O)N(Cc4ccccc4)C2=NC(C(=O)OC)=C(C(=O)OC)C13	5.85
CC(=O)Oc1ccc(/C=C/C(=O)O[C@H]2CC[C@@]3(C)C(=CC[C@]4(O)[C@@H]3C[C@@H](OC(=O)/C=C(\C)C(C)C)[C@@]3(C)[C@]4(O)CC[C@@]3(O)C(C)=O)C2)cc1	5.47	C=CCNC(=O)C(=O)C(CC1CC1)NC(=O)[C@@H]1CC2(CN1C(=O)[C@@H](NC(=O)NC1(CS(=O)(=O)C(C)(C)C)CCCCC1)C(C)(C)C)SCCCS2	7.3
CC(=O)Oc1ccccc1C(=O)Nc1cc(C(F)(F)F)cc(C(F)(F)F)c1	5.42	C=CCNC(=O)C(=O)C(CC1CC1)NC(=O)[C@@H]1CC2(CN1C(=O)[C@@H](NC(=O)NC1(CS(=O)(=O)C(C)(C)C)CCCCC1)C(C)(C)C)SCCS2	7
CC(=O)Oc1ccccc1C(=O)Nc1ccc(Br)cc1	6.12	C=CCNC(=O)C(=O)C(CC1CC1)NC(=O)[C@@H]1CC2(CN1C(=O)[C@@H](NC(=O)N[C@@H](C(=O)OC1CC1)C(C)C)C(C)(C)C)SCCS2	6.52
CC(=O)Oc1ccccc1C(=O)Nc1ccc(Cl)cc1	5.46	C=CCNC(=O)C(=O)C(CC1CC1)NC(=O)[C@@H]1CC2(CN1C(=O)[C@@H](NC(=O)N[C@@H](C(=O)OC1CC1)C(C)C)C1CCCCC1)SCCS2	4.82
CC(=O)Oc1ccccc1C(=O)Nc1ccc(I)cc1	6.7	C=CCNC(=O)C(=O)C(CCC)NC(=O)[C@@H]1CC2(CN1C(=O)[C@@H](NC(=O)NC1(CS(=O)(=O)C(C)(C)C)CCCCC1)C(C)(C)C)SCCCS2	7.52
CC(=O)Oc1ccccc1C(=O)Nc1ncc([N+](=O)[O-])s1	6.92	C=CCNC(=O)C(=O)C(CCC)NC(=O)[C@@H]1CC2(CN1C(=O)[C@@H](NC(=O)NC1(CS(=O)(=O)C(C)(C)C)CCCCC1)C(C)(C)C)SCCS2	7.16
CC(=O)[C@]1(O)CC[C@@]2(O)[C@]1(C)[C@H](OC(=O)/C=C(\C)C(C)C)C[C@@H]1[C@@]3(C)CC[C@H](O)CC3=CC[C@]12O	4.39	C=CCNC(=O)C(=O)C(CCC)NC(=O)[C@@H]1CC2(CN1C(=O)[C@@H](NC(=O)NC1(CS(=O)(=O)C(C)(C)C)CCCCC1)C1(C)CCCCC1)SCCS2	7
CC(=O)[C@]1(O)CC[C@@]2(O)[C@]1(C)[C@H](OC(=O)/C=C(\C)C(C)C)C[C@@H]1[C@@]3(C)CC[C@H](OC(=O)/C=C/c4c(F)c(F)c(F)c(F)c4F)CC3=CC[C@]12O	5	C=CCNC(=O)C(=O)C(CCC)NC(=O)[C@@H]1CC2(CN1C(=O)[C@@H](NC(=O)N[C@@H](CN1C(=O)CC(C)(C)CC1=O)C(C)(C)C)C(C)(C)C)SCCS2	7.4
CC(=O)[C@]1(O)CC[C@@]2(O)[C@]1(C)[C@H](OC(=O)/C=C(\C)C(C)C)C[C@@H]1[C@@]3(C)CC[C@H](OC(=O)/C=C/c4cc(F)cc(F)c4)CC3=CC[C@]12O	4.73	C=CCNC(=O)C(=O)C(CCC)NC(=O)[C@@H]1CC2(CN1C(=O)[C@@H](NC(=O)N[C@@H](CN1C(=O)CC(C)(C)CC1=O)C(C)(C)C)C1(C)CCCCC1)SCCS2	7.4
CC(=O)[C@]1(O)CC[C@@]2(O)[C@]1(C)[C@H](OC(=O)/C=C(\C)C(C)C)C[C@@H]1[C@@]3(C)CC[C@H](OC(=O)/C=C/c4ccc(Br)cc4)CC3=CC[C@]12O	4.79	C=CCNC(=O)C(=O)C(CCC)NC(=O)[C@@H]1C[C@@H]2CN1C(=O)[C@H](C1CCCCC1)NC(=O)Cc1cccc(c1)OCCC(C)(C)O2	6.4
CC(=O)[C@]1(O)CC[C@@]2(O)[C@]1(C)[C@H](OC(=O)/C=C(\C)C(C)C)C[C@@H]1[C@@]3(C)CC[C@H](OC(=O)/C=C/c4ccc(C(F)(F)F)cc4)CC3=CC[C@]12O	5	C=CCNC(=O)C(=O)C(CCC)NC(=O)[C@@H]1[C@H]2[C@@H](CN1C(=O)[C@@H](NC(=O)NC1([C@H]3CCCS3(=O)=O)CCCCC1)C(C)(C)C)C2(C)C	7.46
CC(=O)[C@]1(O)CC[C@@]2(O)[C@]1(C)[C@H](OC(=O)/C=C(\C)C(C)C)C[C@@H]1[C@@]3(C)CC[C@H](OC(=O)/C=C/c4ccc(C)cc4)CC3=CC[C@]12O	4.92	C=CCNC(=O)C(=O)C(CCC1CC1)NC(=O)[C@@H]1CC2(CN1C(=O)[C@@H](NC(=O)N[C@@H](CN1C(=O)CC(C)(C)CC1=O)C(C)(C)C)C(C)(C)C)SCCS2	7.16
CC(=O)[C@]1(O)CC[C@@]2(O)[C@]1(C)[C@H](OC(=O)/C=C(\C)C(C)C)C[C@@H]1[C@@]3(C)CC[C@H](OC(=O)/C=C/c4ccc(C=O)cc4)CC3=CC[C@]12O	5.2	C=CCNC(=O)C(=O)C(CCCC)NC(=O)[C@@H]1CC2(CN1C(=O)[C@@H](NC(=O)N[C@@H](CN1C(=O)CC(C)(C)CC1=O)C(C)(C)C)C(C)(C)C)SCCS2	7
CC(=O)[C@]1(O)CC[C@@]2(O)[C@]1(C)[C@H](OC(=O)/C=C(\C)C(C)C)C[C@@H]1[C@@]3(C)CC[C@H](OC(=O)/C=C/c4ccc(Cl)c(Cl)c4)CC3=CC[C@]12O	4.85	C=CCNC(=O)C(=O)[C@@H]1CCCCCCCO[C@@H](C)[C@H](NC(=O)N[C@H](CN2C(=O)CC(C)(C)CC2=O)C(C)(C)C)C(=O)N2C[C@H]3[C@@H]([C@H]2C(=O)N1)C3(C)C	7.4
CC(=O)[C@]1(O)CC[C@@]2(O)[C@]1(C)[C@H](OC(=O)/C=C(\C)C(C)C)C[C@@H]1[C@@]3(C)CC[C@H](OC(=O)/C=C/c4ccc(Cl)c([N+](=O)[O-])c4)CC3=CC[C@]12O	5.2	C=CCNC(=O)C(=O)[C@H](CCC)NC(=O)[C@@H]1C[C@@H]2CN1C(=O)[C@H](C(C)(C)C)NC(=O)OCCCCCCc1cccc3c1CN(C3)C(=O)O2	6.26
CC(=O)[C@]1(O)CC[C@@]2(O)[C@]1(C)[C@H](OC(=O)/C=C(\C)C(C)C)C[C@@H]1[C@@]3(C)CC[C@H](OC(=O)/C=C/c4ccc(Cl)cc4)CC3=CC[C@]12O	4.79	C=CCNC(=O)C(=O)[C@H](CCC)NC(=O)[C@@H]1[C@H]2[C@@H](CN1C(=O)[C@@H](NC(=O)NC1([C@H]3CCCCS3(=O)=O)CCCCC1)C(C)(C)C)C2(C)C	7.52
CC(=O)[C@]1(O)CC[C@@]2(O)[C@]1(C)[C@H](OC(=O)/C=C(\C)C(C)C)C[C@@H]1[C@@]3(C)CC[C@H](OC(=O)/C=C/c4ccc(Cl)cc4Cl)CC3=CC[C@]12O	4.84	C=CCNC(=O)C(=O)[C@H](CCC1CC1)NC(=O)[C@@H]1[C@H]2[C@@H](CN1C(=O)[C@@H](NC(=O)NC1([C@H]3CCCCS3(=O)=O)CCCCC1)C(C)(C)C)C2(C)C	7.4
CC(=O)[C@]1(O)CC[C@@]2(O)[C@]1(C)[C@H](OC(=O)/C=C(\C)C(C)C)C[C@@H]1[C@@]3(C)CC[C@H](OC(=O)/C=C/c4ccc(F)c(C(F)(F)F)c4)CC3=CC[C@]12O	5.05	C=CCNC(=O)C(=O)[C@H](CCC1CC1)NC(=O)[C@@H]1[C@H]2[C@@H](CN1C(=O)[C@@H](NC(=O)NC1([C@H]3CCCS3(=O)=O)CCCCC1)C(C)(C)C)C2(C)C	7.46
CC(=O)[C@]1(O)CC[C@@]2(O)[C@]1(C)[C@H](OC(=O)/C=C(\C)C(C)C)C[C@@H]1[C@@]3(C)CC[C@H](OC(=O)/C=C/c4ccc(F)c(F)c4)CC3=CC[C@]12O	5.33	C=CCNC(=O)C(=O)[C@H](CCCC)NC(=O)[C@@H]1[C@H]2[C@@H](CN1C(=O)[C@@H](NC(=O)NC1([C@H]3CCCCS3(=O)=O)CCCCC1)C(C)(C)C)C2(C)C	7.22
CC(=O)[C@]1(O)CC[C@@]2(O)[C@]1(C)[C@H](OC(=O)/C=C(\C)C(C)C)C[C@@H]1[C@@]3(C)CC[C@H](OC(=O)/C=C/c4ccc(F)c(F)c4F)CC3=CC[C@]12O	5.55	C=CCNC(=O)C(=O)[C@H](CCCC)NC(=O)[C@@H]1[C@H]2[C@@H](CN1C(=O)[C@@H](NC(=O)NC1([C@H]3CCCS3(=O)=O)CCCCC1)C(C)(C)C)C2(C)C	7.52
CC(=O)[C@]1(O)CC[C@@]2(O)[C@]1(C)[C@H](OC(=O)/C=C(\C)C(C)C)C[C@@H]1[C@@]3(C)CC[C@H](OC(=O)/C=C/c4ccc(F)cc4)CC3=CC[C@]12O	4.98	C=CCNC(=O)NC(=N)NCCCNCCCCNCCCNC(=N)NC(=O)NCC=C	5.58
CC(=O)[C@]1(O)CC[C@@]2(O)[C@]1(C)[C@H](OC(=O)/C=C(\C)C(C)C)C[C@@H]1[C@@]3(C)CC[C@H](OC(=O)/C=C/c4ccc(O)c(O)c4)CC3=CC[C@]12O	5.04	C=CCOC(=O)N[C@H](C(=O)O)[C@@]1(CCC)OCCc2c1[nH]c1c(C)ccc(C#N)c21	5.23
CC(=O)[C@]1(O)CC[C@@]2(O)[C@]1(C)[C@H](OC(=O)/C=C(\C)C(C)C)C[C@@H]1[C@@]3(C)CC[C@H](OC(=O)/C=C/c4ccc5c(c4)OCO5)CC3=CC[C@]12O	5.19	C=CCOC[C@H]1O[C@@H](n2cnc3c(Cl)ncnc32)C[C@@H]1O	4.61
CC(=O)[C@]1(O)CC[C@@]2(O)[C@]1(C)[C@H](OC(=O)/C=C(\C)C(C)C)C[C@@H]1[C@@]3(C)CC[C@H](OC(=O)/C=C/c4cccc(Br)c4)CC3=CC[C@]12O	5.36	C=CCO[C@@H]1[C@H](OCC=C)[C@@H](OCC=C)C=C2c3cc4c(cc3C(=O)N(CC=C)[C@H]21)OCO4	4.12
CC(=O)[C@]1(O)CC[C@@]2(O)[C@]1(C)[C@H](OC(=O)/C=C(\C)C(C)C)C[C@@H]1[C@@]3(C)CC[C@H](OC(=O)/C=C/c4cccc(C(F)(F)F)c4)CC3=CC[C@]12O	4.83	C=CCO[C@@H]1[C@H](OCC=C)[C@@H](OCC=C)C[C@@H]2c3cc4c(cc3C(=O)N(CC=C)[C@@H]12)OCO4	4.92
CC(=O)[C@]1(O)CC[C@@]2(O)[C@]1(C)[C@H](OC(=O)/C=C(\C)C(C)C)C[C@@H]1[C@@]3(C)CC[C@H](OC(=O)/C=C/c4cccc(C)c4)CC3=CC[C@]12O	5.14	C=CCO[C@H]1C=C2c3cc4c(cc3C(=O)N(CC=C)[C@H]2[C@@H]2OC(C)(C)O[C@@H]21)OCO4	4.4
CC(=O)[C@]1(O)CC[C@@]2(O)[C@]1(C)[C@H](OC(=O)/C=C(\C)C(C)C)C[C@@H]1[C@@]3(C)CC[C@H](OC(=O)/C=C/c4cccc(Cl)c4)CC3=CC[C@]12O	4.9	C=CC[C@@H]1C=C[C@H](O/N=C2\[C@H]3CCn4c(=O)n(-c5ccccc5)c(=O)n4[C@H]3[C@H](O)[C@@H]3O[C@H]23)[C@@H](CO)O1	5.11
CC(=O)[C@]1(O)CC[C@@]2(O)[C@]1(C)[C@H](OC(=O)/C=C(\C)C(C)C)C[C@@H]1[C@@]3(C)CC[C@H](OC(=O)/C=C/c4cccc(F)c4)CC3=CC[C@]12O	5.32	C=CC[C@](C)(NC(=O)[C@@H]1C[C@@H](Oc2ncc(OC)c3ccc(Cl)cc23)CN1C(=O)[C@@H](NC(=O)OC(C)(C)C)C(C)(C)C)C(=O)NS(=O)(=O)C1CC1	4.64
CC(=O)[C@]1(O)CC[C@@]2(O)[C@]1(C)[C@H](OC(=O)/C=C(\C)C(C)C)C[C@@H]1[C@@]3(C)CC[C@H](OC(=O)/C=C/c4cccc(F)c4F)CC3=CC[C@]12O	5.54	C=CC[C@]1(C(=O)c2ccccc2)C=CCN(Cc2ccccc2)[C@H]1CC#N	4.81
CC(=O)[C@]1(O)CC[C@@]2(O)[C@]1(C)[C@H](OC(=O)/C=C(\C)C(C)C)C[C@@H]1[C@@]3(C)CC[C@H](OC(=O)/C=C/c4cccc(OC(F)(F)F)c4)CC3=CC[C@]12O	5.24	C=CC[C@]1(CO)O[C@@H](n2ccc(=O)[nH]c2=O)[C@H](O)[C@@H]1O	4.65
CC(=O)[C@]1(O)CC[C@@]2(O)[C@]1(C)[C@H](OC(=O)/C=C(\C)C(C)C)C[C@@H]1[C@@]3(C)CC[C@H](OC(=O)/C=C/c4cccc([N+](=O)[O-])c4)CC3=CC[C@]12O	4.3	C=CCc1cc(OC)c2c(c1)O[C@H](c1cc(OC)c(OC)c(OC)c1)[C@@H](C)O2	4.52
CC(=O)[C@]1(O)CC[C@@]2(O)[C@]1(C)[C@H](OC(=O)/C=C(\C)C(C)C)C[C@@H]1[C@@]3(C)CC[C@H](OC(=O)/C=C/c4ccccc4)CC3=CC[C@]12O	5.23	C=CCc1cc(OC)c2c(c1)O[C@H](c1ccc3c(c1)OCO3)[C@@H](C)O2	4.7
CC(=O)[C@]1(O)CC[C@@]2(O)[C@]1(C)[C@H](OC(=O)/C=C(\C)C(C)C)C[C@@H]1[C@@]3(C)CC[C@H](OC(=O)/C=C/c4ccccc4C(F)(F)F)CC3=CC[C@]12O	5.3	C=CCc1ccc(O)c(-c2ccc(O)c(CC=C)c2)c1	5.03
CC(=O)[C@]1(O)CC[C@@]2(O)[C@]1(C)[C@H](OC(=O)/C=C(\C)C(C)C)C[C@@H]1[C@@]3(C)CC[C@H](OC(=O)/C=C/c4ccccc4C)CC3=CC[C@]12O	5.14	C=CCc1ccccc1S(=O)(=O)NC(=O)[C@H](CCC)NC(=O)[C@@H](NC(=O)[C@@H](NC(=O)OC(C)(C)C)C(C)(C)C)c1ccc(Oc2cc(-c3ccccc3)nc3cc(OC)ccc23)c(C=C)c1	5
CC(=O)[C@]1(O)CC[C@@]2(O)[C@]1(C)[C@H](OC(=O)/C=C(\C)C(C)C)C[C@@H]1[C@@]3(C)CC[C@H](OC(=O)/C=C/c4ccccc4Cl)CC3=CC[C@]12O	4.64	C=CCc1ccccc1S(=O)(=O)NC(=O)[C@H](CCC)NC(=O)[C@H](NC(=O)[C@@H](NC(=O)OC(C)(C)C)C(C)(C)C)c1ccc(Oc2cc(-c3ccccc3)nc3cc(OC)ccc23)c(C=C)c1	5.52
CC(=O)[C@]1(O)CC[C@@]2(O)[C@]1(C)[C@H](OC(=O)/C=C(\C)C(C)C)C[C@@H]1[C@@]3(C)CC[C@H](OC(=O)/C=C/c4ccccc4F)CC3=CC[C@]12O	5.12	C=CCn1cc(C2=NS(=O)(=O)c3cc(Br)cnc3N2)c2ccccc21	4.58
CC(=O)[C@]1(O)CC[C@@]2(O)[C@]1(C)[C@H](OC(=O)/C=C(\C)C(C)C)C[C@@H]1[C@@]3(C)CC[C@H](OC(=O)/C=C/c4ccccc4[N+](=O)[O-])CC3=CC[C@]12O	4.66	C=C[C@@H]1C[C@]1(NC(=O)[C@@H]1CC2CN1C(=O)[C@H](C(C)C)Nc1nc(cs1)CC/C=C/c1ccc3c(c1)CN(C3)C(=O)O2)C(=O)NS(=O)(=O)C1CC1	9.54
CC(=O)[C@]1(O)CC[C@@]2(O)[C@]1(C)[C@H](OC(=O)/C=C(\C)C(C)C)C[C@@H]1[C@@]3(C)CC[C@H](OC(=O)/C=C/n4ccnc4)CC3=CC[C@]12O	5.13	C=C[C@@H]1C[C@]1(NC(=O)[C@@H]1C[C@@H](OC(=O)N2Cc3cccc(F)c3C2)CN1C(=O)[C@@H](NC(=O)Nc1cc2c(cc1F)COB2O)C(C)(C)C)C(=O)NS(=O)(=O)C1CC1	7.25
CC(=O)[C@]1(O)CC[C@@]2(O)[C@]1(C)[C@H](OC(=O)/C=C(\C)C(C)C)C[C@@H]1[C@@]3(C)CC[C@H](OC(=O)C(C#N)=C(C)C)CC3=CC[C@]12O	4.51	C=C[C@@H]1C[C@]1(NC(=O)[C@@H]1C[C@@H](Oc2cc(-c3cccc(C(C)C)n3)nc3c(Cl)c(OCCOC)ccc23)[C@H]2CC[C@H](C(C)C)C(=O)N21)C(=O)NS(=O)(=O)C1CC1	9
CC(=O)[C@]1(O)CC[C@@]2(O)[C@]1(C)[C@H](OC(=O)/C=C(\C)C(C)C)C[C@@H]1[C@@]3(C)CC[C@H](OC(=O)CC#N)CC3=CC[C@]12O	5.13	C=C[C@@H]1C[C@]1(NC(=O)[C@@H]1C[C@@H](Oc2cc(-c3ccccc3)nc3cc(OC)ccc23)CN1C(=O)CNC(=O)OC(C)(C)C)C(=O)NS(=O)(=O)C1CC1	6.05
CC(=O)[C@]1(O)CC[C@@]2(O)[C@]1(C)[C@H](OC(=O)/C=C(\C)C(C)C)C[C@@H]1[C@@]3(C)CC[C@H](OC(=O)CN(C)C)CC3=CC[C@]12O	4.86	C=C[C@@H]1C[C@]1(NC(=O)[C@@H]1C[C@@H](Oc2cc(-c3ccccc3)nc3cc(OC)ccc23)CN1C(=O)N(CC(C)C)NC(=O)OC(C)(C)C)C(=O)O	4.28
CC(=O)[C@]1(O)CC[C@@]2(O)[C@]1(C)[C@H](OC(=O)/C=C(\C)C(C)C)C[C@@H]1[C@@]3(C)CC[C@H](OC(=O)COc4ccccc4)CC3=CC[C@]12O	4.39	C=C[C@@H]1C[C@]1(NC(=O)[C@@H]1C[C@@H](Oc2cc(-c3ccccc3)nc3cc(OC)ccc23)CN1C(=O)[C@@H](CC(=O)N1CCCCC1)C(C)(C)C)C(=O)NS(=O)(=O)C1CC1	7.96
CC(=O)[C@]1(O)CC[C@@]2(O)[C@]1(C)[C@H](OC(=O)/C=C(\C)C(C)C)C[C@@H]1[C@@]3(C)CC[C@H](OC(=O)Cc4ccncc4)CC3=CC[C@]12O	4.71	C=C[C@@H]1C[C@]1(NC(=O)[C@@H]1C[C@@H](Oc2cc(-c3ccccc3)nc3cc(OC)ccc23)CN1C(=O)[C@@H](N)C(C)(C)C)C(=O)NS(=O)(=O)C1CC1	6.07
CC(=O)[C@]1(O)CC[C@@]2(O)[C@]1(C)[C@H](OC(=O)/C=C(\C)C(C)C)C[C@@H]1[C@@]3(C)CC[C@H](OC(=O)c4cc5ccccc5[nH]4)CC3=CC[C@]12O	5.44	C=C[C@@H]1C[C@]1(NC(=O)[C@@H]1C[C@@H](Oc2cc(-c3ccccc3)nc3cc(OC)ccc23)CN1C(=O)[C@@H](NC(=O)N(C)C(C)(C)C)C(C)(C)C)C(=O)NS(=O)(=O)C1CC1	7
CC(=O)[C@]1(O)CC[C@@]2(O)[C@]1(C)[C@H](OC(=O)/C=C(\C)C(C)C)C[C@@H]1[C@@]3(C)CC[C@H](OC(=O)c4ccc(Br)cn4)CC3=CC[C@]12O	4.9	C=C[C@@H]1C[C@]1(NC(=O)[C@@H]1C[C@@H](Oc2cc(-c3ccccc3)nc3cc(OC)ccc23)CN1C(=O)[C@@H](NC(=O)NC(C)(C)C)C(C)(C)C)C(=O)NS(=O)(=O)C1CC1	8
CC(=O)[C@]1(O)CC[C@@]2(O)[C@]1(C)[C@H](OC(=O)/C=C(\C)C(C)C)C[C@@H]1[C@@]3(C)CC[C@H](OC(=O)c4ccc(F)nc4)CC3=CC[C@]12O	5.3	C=C[C@@H]1C[C@]1(NC(=O)[C@@H]1C[C@@H](Oc2cc(-c3ccccc3)nc3cc(OC)ccc23)CN1C(=O)[C@@H](NC(=O)NC(C)(C)C)C(C)(C)C)C(=O)O	5.9
CC(=O)[C@]1(O)CC[C@@]2(O)[C@]1(C)[C@H](OC(=O)/C=C(\C)C(C)C)C[C@@H]1[C@@]3(C)CC[C@H](OC(=O)c4cccnc4)CC3=CC[C@]12O	5.39	C=C[C@@H]1C[C@]1(NC(=O)[C@@H]1C[C@@H](Oc2cc(-c3ccccc3)nc3cc(OC)ccc23)CN1C(=O)[C@@H](NC(=O)NC1CCCC1)C(C)(C)C)C(=O)NS(=O)(=O)C1CC1	8.03
CC(=O)[C@]1(O)CC[C@@]2(O)[C@]1(C)[C@H](OC(=O)/C=C(\C)C(C)C)C[C@@H]1[C@@]3(C)CC[C@H](OC(=O)c4cccnc4)CC3=CC[C@]12OC(=O)c1cccnc1	4.01	C=C[C@@H]1C[C@]1(NC(=O)[C@@H]1C[C@@H](Oc2cc(-c3ccccc3)nc3cc(OC)ccc23)CN1C(=O)[C@@H](NC(=O)NC1CCCC1)C(C)(C)C)C(=O)O	6.04
CC(=O)[C@]1(O)CC[C@@]2(O)[C@]1(C)[C@H](OC(=O)/C=C(\C)C(C)C)C[C@@H]1[C@@]3(C)CC[C@H](OC(=O)c4ccnn4C)CC3=CC[C@]12O	5.55	C=C[C@@H]1C[C@]1(NC(=O)[C@@H]1C[C@@H](Oc2cc(-c3ccccc3)nc3cc(OC)ccc23)CN1C(=O)[C@@H](NC(=O)NC1CCCCC1)C(C)(C)C)C(=O)O	5.54
CC(=O)[C@]1(O)CC[C@@]2(O)[C@]1(C)[C@H](OC(=O)/C=C(\C)C(C)C)C[C@@H]1[C@@]3(C)CC[C@H](OC(=O)c4cnccn4)CC3=CC[C@]12O	4.32	C=C[C@@H]1C[C@]1(NC(=O)[C@@H]1C[C@@H](Oc2cc(-c3ccccc3)nc3cc(OC)ccc23)CN1C(=O)[C@@H](NC(=O)OC(C)(C)C)C(C)(C)C)C(=O)NC#N	5.92
CC(=O)[C@]1(OC(=O)c2cccnc2)CC[C@@]2(O)[C@]1(C)[C@H](OC(=O)/C=C(\C)C(C)C)C[C@@H]1[C@@]3(C)CC[C@H](OC(=O)c4cccnc4)CC3=CC[C@]12O	4.61	C=C[C@@H]1C[C@]1(NC(=O)[C@@H]1C[C@@H](Oc2cc(-c3ccccc3)nc3cc(OC)ccc23)CN1C(=O)[C@@H](NC(=O)OC(C)(C)C)C(C)(C)C)C(=O)NNS(=O)(=O)c1ccccc1	5.8
CC(=O)c1ccc(CSc2nc(Cc3cc(C)cc(C)c3)c(I)c(=O)[nH]2)cc1	4.92	C=C[C@@H]1C[C@]1(NC(=O)[C@@H]1C[C@@H](Oc2cc(-c3ccccc3)nc3cc(OC)ccc23)CN1C(=O)[C@@H](NC(=O)OC(C)(C)C)C(C)(C)C)C(=O)NO	5.41
CC(=O)c1ccc(O[C@@H]2O[C@H](COC(=O)/C=C/c3ccc(F)c(F)c3)[C@@H](O)[C@H](O)[C@H]2O)cc1	4.65	C=C[C@@H]1C[C@]1(NC(=O)[C@@H]1C[C@@H](Oc2cc(-c3ccccc3)nc3cc(OC)ccc23)CN1C(=O)[C@@H](NC(=O)OC(C)(C)C)C(C)(C)C)C(=O)NS(=O)(=O)C(C)C	7.01
CC(=O)c1ccc(O[C@@H]2O[C@H](COC(=O)/C=C/c3ccc(F)cc3)[C@@H](O)[C@H](O)[C@H]2O)cc1	4.19	C=C[C@@H]1C[C@]1(NC(=O)[C@@H]1C[C@@H](Oc2cc(-c3ccccc3)nc3cc(OC)ccc23)CN1C(=O)[C@@H](NC(=O)OC(C)(C)C)C(C)(C)C)C(=O)NS(=O)(=O)C1CC1	9.05
CC(=O)c1ccc(O[C@@H]2O[C@H](COC(=O)/C=C/c3ccc(O)c(O)c3)[C@@H](O)[C@H](O)[C@H]2O)cc1	5.1	C=C[C@@H]1C[C@]1(NC(=O)[C@@H]1C[C@@H](Oc2cc(-c3ccccc3)nc3cc(OC)ccc23)CN1C(=O)[C@@H](NC(=O)OC(C)(C)C)C(C)(C)C)C(=O)NS(=O)(=O)C1CCC1	7.54
CC(=O)c1ccc(O[C@@H]2O[C@H](COC(=O)/C=C/c3ccc4c(c3)OCO4)[C@@H](O)[C@H](O)[C@H]2O)cc1	4.13	C=C[C@@H]1C[C@]1(NC(=O)[C@@H]1C[C@@H](Oc2cc(-c3ccccc3)nc3cc(OC)ccc23)CN1C(=O)[C@@H](NC(=O)OC(C)(C)C)C(C)(C)C)C(=O)NS(=O)(=O)C1CCCC1	6.77
CC(=O)c1ccc(O[C@@H]2O[C@H](COC(=O)/C=C/c3cccc(F)c3)[C@@H](O)[C@H](O)[C@H]2O)cc1	4.64	C=C[C@@H]1C[C@]1(NC(=O)[C@@H]1C[C@@H](Oc2cc(-c3ccccc3)nc3cc(OC)ccc23)CN1C(=O)[C@@H](NC(=O)OC(C)(C)C)C(C)(C)C)C(=O)NS(=O)(=O)C1CCCCC1	6.68
CC(=O)c1ccc(O[C@@H]2O[C@H](COC(=O)/C=C/c3ccccc3)[C@@H](O)[C@H](O)[C@H]2O)cc1	4.17	C=C[C@@H]1C[C@]1(NC(=O)[C@@H]1C[C@@H](Oc2cc(-c3ccccc3)nc3cc(OC)ccc23)CN1C(=O)[C@@H](NC(=O)OC(C)(C)C)C(C)(C)C)C(=O)NS(=O)(=O)CC	6.88
CC(=O)c1ccc(O[C@@H]2O[C@H](COC(=O)c3ccccc3)[C@@H](O)[C@H](O)[C@H]2O)cc1	4.03	C=C[C@@H]1C[C@]1(NC(=O)[C@@H]1C[C@@H](Oc2cc(-c3ccccc3)nc3cc(OC)ccc23)CN1C(=O)[C@@H](NC(=O)OC(C)(C)C)C(C)(C)C)C(=O)NS(=O)(=O)c1ccc(C)cc1	8.22
CC(=O)c1ccc(O[C@@H]2O[C@H](COC(=O)c3cccs3)[C@@H](O)[C@H](O)[C@H]2O)cc1	4.5	C=C[C@@H]1C[C@]1(NC(=O)[C@@H]1C[C@@H](Oc2cc(-c3ccccc3)nc3cc(OC)ccc23)CN1C(=O)[C@@H](NC(=O)OC(C)(C)C)C(C)(C)C)C(=O)NS(=O)(=O)c1ccccc1	8.22
CC(=O)c1ccc(O[C@@H]2O[C@H](CO[C@@H]3OC[C@@H](O)[C@H](O)[C@H]3O)[C@@H](O)[C@H](O)[C@H]2O)cc1	4.42	C=C[C@@H]1C[C@]1(NC(=O)[C@@H]1C[C@@H](Oc2cc(-c3ccccc3)nc3cc(OC)ccc23)CN1C(=O)[C@@H](NC(=O)OC(C)(C)C)C(C)(C)C)C(=O)NS(C)(=O)=O	6.22
CC(=O)c1ccccc1C[C@@H](CO)NC(=O)[C@H](Cc1ccccc1)NC(=O)c1ccccc1	4.95	C=C[C@@H]1C[C@]1(NC(=O)[C@@H]1C[C@@H](Oc2cc(-c3ccccc3)nc3cc(OC)ccc23)CN1C(=O)[C@@H](NC(=O)OC(C)(C)C)C(C)(C)C)C(=O)N[S+]([O-])c1ccc(C)cc1	5.75
CC(C(=O)OCCCOP(=O)(COCCn1cnc2c(N)ncnc21)OCCCSC(=O)[C@@H](N)C(C)C)c1cccc(C(=O)c2ccccc2)c1	4.57	C=C[C@@H]1C[C@]1(NC(=O)[C@@H]1C[C@@H](Oc2cc(-c3ccccc3)nc3cc(OC)ccc23)CN1C(=O)[C@@H](NC(=O)OC(C)(C)C)C(C)(C)C)C(=O)O	6.85
CC(C(=O)OCCCOP(=O)(COCCn1cnc2c(N)ncnc21)OCCCSC(=O)[C@@H](N)Cc1ccccc1)c1ccc(-c2ccccc2)c(F)c1	4.31	C=C[C@@H]1C[C@]1(NC(=O)[C@@H]1C[C@@H](Oc2cc(-c3ccccc3)nc3cc(OC)ccc23)CN1C(=O)[C@@H](NC(=O)OC(C)(C)C)C(C)(C)C)C(C)=O	6.26
CC(C(=O)OCCCOP(=O)(COCCn1cnc2c(N)ncnc21)OCCCSC(=O)[C@@H](N)Cc1ccccc1)c1cccc(C(=O)c2ccccc2)c1	4.53	C=C[C@@H]1C[C@]1(NC(=O)[C@@H]1C[C@@H](Oc2cc(-c3ccccc3)nc3cc(OC)ccc23)CN1C(=O)[C@@H](NC(=O)OC(C)(C)C)C(C)(C)C)c1nnn[nH]1	5.55
CC(C(=O)OCCCOP(=O)(COCCn1cnc2c(N)ncnc21)OCCOC(=O)[C@@H](N)C(C)C)c1cccc(C(=O)c2ccccc2)c1	6.29	C=C[C@@H]1C[C@]1(NC(=O)[C@@H]1C[C@@H](Oc2cc(-c3ccccc3)nc3cc(OC)ccc23)CN1C(=O)[C@@H](NC(=O)OC)C(C)(C)C)C(=O)NS(=O)(=O)C1CC1	7.5
CC(C(=O)OCCCOP(=O)(COCCn1cnc2c(N)ncnc21)OCCOC(=O)[C@@H](N)Cc1ccccc1)c1ccc(-c2ccccc2)c(F)c1	5.48	C=C[C@@H]1C[C@]1(NC(=O)[C@@H]1C[C@@H](Oc2cc(-c3ccccc3)nc3cc(OC)ccc23)CN1C(=O)[C@@H](NC(=O)OC1CCC1)C(C)(C)C)C(=O)O	6.02
CC(C)(C)C(=O)OCOP(=O)(COCCn1cnc2c(N)ncnc21)OCOC(=O)C(C)(C)C	6.48	C=C[C@@H]1C[C@]1(NC(=O)[C@@H]1C[C@@H](Oc2cc(-c3ccccc3)nc3cc(OC)ccc23)CN1C(=O)[C@@H](NC(=O)OC1CCCC1)C(C)(C)C)C(=O)O	6.26
CC(C)(C)C(=O)OCOP(=O)(COCCn1cnc2c(N)ncnc21)OCOC(=O)C(C)(C)C.Cl	6.29	C=C[C@@H]1C[C@]1(NC(=O)[C@@H]1C[C@@H](Oc2cc(-c3ccccc3)nc3cc(OC)ccc23)CN1C(=O)[C@@H](NC(=O)OC1CCCCC1)C(C)(C)C)C(=O)O	6.34
CC(C)(C)C(=O)OCOP(=S)(COCCn1cnc2c(N)ncnc21)OCOC(=O)C(C)(C)C	5.84	C=C[C@@H]1C[C@]1(NC(=O)[C@@H]1C[C@@H](Oc2cc(-c3ccccc3)nc3cc(OC)ccc23)CN1C(=O)[C@@H](OC(=O)NC(C)(C)C)C(C)(C)C)C(=O)NS(=O)(=O)C1CC1	7.38
CC(C)(C)NS(=O)(=O)c1cccc(C(=O)Nc2ccc(F)cc2)c1	5.64	C=C[C@@H]1C[C@]1(NC(=O)[C@@H]1C[C@@H](Oc2cc(-c3ccccc3)nc3cc(OC)ccc23)CN1C(=O)[C@@H](OC(=O)NC(C)C)C(C)(C)C)C(=O)NS(=O)(=O)C1CC1	7.07
CC(C)(C)OC(=O)Nc1ncc(C(Oc2ccc3cc(Br)ccc3c2)c2ccc(Cl)cc2)s1	5.64	C=C[C@@H]1C[C@]1(NC(=O)[C@@H]1C[C@@H](Oc2cc(-c3ccccc3)nc3cc(OC)ccc23)CN1C(=O)[C@@H](OC(=O)NC1CCCC1)C(C)(C)C)C(=O)NS(=O)(=O)C1CC1	7.52
CC(C)(C)[C@H](N)C(=O)OC1CCN(S(=O)(=O)c2cc(C(=O)Nc3cc(F)c(F)c(F)c3)ccc2F)CC1	6.25	C=C[C@@H]1C[C@]1(NC(=O)[C@@H]1C[C@@H](Oc2cc(-c3ccccc3)nc3cc(OC)ccc23)CN1C(=O)[C@H](CC(C)C)NC(=O)OC(C)(C)C)C(=O)O	6.31
CC(C)(C)[Si](CCc1c(N2CCCCC2)nc2ccc(Cl)cc2c1-c1ccccc1Cl)(c1ccccc1)c1ccccc1	5.17	C=C[C@@H]1C[C@]1(NC(=O)[C@@H]1C[C@@H](Oc2cc(-c3ccccc3)nc3cc(OC)ccc23)CN1C(=O)[C@H]([C@@H](C)CC)N(C)C(=O)NC(C)(C)C)C(=O)NS(=O)(=O)C1CC1	7.09
CC(C)(C)[Si](CCc1c(N2CCNCC2)nc2ccc(Cl)cc2c1-c1ccccc1Cl)(c1ccccc1)c1ccccc1	4.73	C=C[C@@H]1C[C@]1(NC(=O)[C@@H]1C[C@@H](Oc2cc(-c3ccccc3)nc3cc(OC)ccc23)CN1C(=O)[C@H]([C@@H](C)CC)N(C)C(=O)NC1CCCC1)C(=O)NS(=O)(=O)C1CC1	7.18
CC(C)(C)[Si](CCc1c(Nn2nnc3ccccc32)nc2ccc(Cl)cc2c1-c1ccccc1Cl)(c1ccccc1)c1ccccc1	5.36	C=C[C@@H]1C[C@]1(NC(=O)[C@@H]1C[C@@H](Oc2cc(-c3ccccc3)nc3ccccc23)CN1C(=O)[C@@H](NC(=O)[C@@H](NC(=O)[C@@H](CCC(=O)O)NC(=O)[C@H](CC(=O)O)NC(C)=O)c1ccccc1)C(C)(C)C)C(=O)O	5.72
CC(C)(NP(=O)(OC[C@H]1C=C[C@@H](n2cnc3c(N)ncnc32)C1)Oc1ccccc1)C(=O)O	8.6	C=C[C@@H]1C[C@]1(NC(=O)[C@@H]1C[C@@H](Oc2cc(-c3csc(NC(=O)C(C)C)n3)nc3c(Br)c(OC)ccc23)CN1C(=O)[C@@H](NC(=O)OC1CCCC1)C(C)(C)C)C(=O)O	8.55
CC(C)(NS(=O)(=O)c1ccc(F)c(C(=O)Nc2ccc(F)c(F)c2)c1)c1ccccc1	5.17	C=C[C@@H]1C[C@]1(NC(=O)[C@@H]1C[C@@H](Oc2cc(-c3csc(NC(=O)CC(C)(C)C)n3)nc3cc(OC)ccc23)CN1C(=O)[C@@H](NC(=O)OC1CCCC1)C(C)(C)C)C(=O)O	7.17
CC(C)(O)CCC(=O)[C@](C)(O)[C@H]1[C@H](O)C[C@@]2(C)[C@@H]3CC=C4[C@@H](C[C@H](O)[C@@H](O)C4(C)C)[C@]3(C)C(=O)C[C@]12C	4.5	C=C[C@@H]1C[C@]1(NC(=O)[C@@H]1C[C@@H](Oc2cc(-c3csc(NC(=O)CC)n3)nc3c(Br)c(OC)ccc23)CN1C(=O)[C@@H](NC(=O)OC1CCCC1)C(C)(C)C)C(=O)O	8.3
CC(C)(O)[C@@H]1CC[C@]2(C)[C@H](C(=O)C=C3[C@@H]4C[C@@](C)(C(=O)O)CC[C@]4(C)CC[C@]32C)[C@@]1(C)CCC(=O)O	4.91	C=C[C@@H]1C[C@]1(NC(=O)[C@@H]1C[C@@H](Oc2cc(-c3csc(NC(=O)CC)n3)nc3c(C)c(OC)ccc23)CN1C(=O)[C@@H](NC(=O)OC1CCCC1)C(C)(C)C)C(=O)O	7.77
CC(C)=CCc1cc(-c2oc3cc(O[C@@H]4O[C@H](CO)[C@@H](O)[C@H](O)[C@H]4O[C@@H]4O[C@H](CO)[C@@H](O)[C@H](O)[C@H]4O)cc(O)c3c(=O)c2CO)cc(O)c1O	4.15	C=C[C@@H]1C[C@]1(NC(=O)[C@@H]1C[C@@H](Oc2cc(-c3csc(NC(=O)CC)n3)nc3c(Cl)c(OC)ccc23)CN1C(=O)[C@@H](NC(=O)OC1CCCC1)C(C)(C)C)C(=O)O	7.96
CC(C)C(=O)OCCc1c(-c2ccccc2Cl)c2cc(Cl)ccc2[nH]c1=O	4.43	C=C[C@@H]1C[C@]1(NC(=O)[C@@H]1C[C@@H](Oc2cc(-c3csc(NC(=O)CC)n3)nc3c(F)c(OC)ccc23)CN1C(=O)[C@@H](NC(=O)OC1CCCC1)C(C)(C)C)C(=O)O	7.44
CC(C)CCCCCCCCCCCCCCOCCCOP(=O)(O)CO[C@H](CO)Cn1cnc2c(N)ncnc21	7.23	C=C[C@@H]1C[C@]1(NC(=O)[C@@H]1C[C@@H](Oc2cc(-c3csc(NC(=O)OC(C)C)n3)nc3c(Br)c(OC)ccc23)CN1C(=O)[C@@H](NC(=O)OC1CCCC1)C(C)(C)C)C(=O)O	8.22
CC(C)CCN(CCc1c[nH]c2ccccc12)CC(C)C	5.96	C=C[C@@H]1C[C@]1(NC(=O)[C@@H]1C[C@@H](Oc2cc(-c3csc(NC(=O)OC)n3)nc3c(Br)c(OC)ccc23)CN1C(=O)[C@@H](NC(=O)OC1CCCC1)C(C)(C)C)C(=O)O	8.52
CC(C)CCN(CCc1c[nH]c2ccccc12)CCC(C)C	6.4	C=C[C@@H]1C[C@]1(NC(=O)[C@@H]1C[C@@H](Oc2cc(-c3csc(NC(C)=O)n3)nc3c(C)c(OC)ccc23)CN1C(=O)[C@@H](NC(=O)OC1CCCC1)C(C)(C)C)C(=O)O	7.72
CC(C)CCN(CCc1c[nH]c2ccccc12)Cc1ccco1	5.28	C=C[C@@H]1C[C@]1(NC(=O)[C@@H]1C[C@@H](Oc2cc(-c3csc(NC(C)=O)n3)nc3cc(OC)ccc23)CN1C(=O)[C@@H](NC(=O)OC1CCCC1)C(C)(C)C)C(=O)O	7.47
CC(C)CCN(CCc1c[nH]c2ccccc12)Cc1cccs1	5	C=C[C@@H]1C[C@]1(NC(=O)[C@@H]1C[C@@H](Oc2cc(-c3csc(NC(C)C)n3)nc3c(Br)c(OC)ccc23)CN1C(=O)[C@@H](CC(=O)NC1CCCC1)C(C)(C)C)C(=O)O	8.46
CC(C)CCOC(=O)C[C@H](NP(=O)(CO[C@H]1CO[C@@H](n2cnc3c(N)ncnc32)C1)Oc1ccccc1)C(=O)OCCC(C)C	8.22	C=C[C@@H]1C[C@]1(NC(=O)[C@@H]1C[C@@H](Oc2cc(-c3csc(NC(C)C)n3)nc3c(Br)c(OC)ccc23)CN1C(=O)[C@@H](NC(=O)OC1CCCC1)C(C)(C)C)C(=O)O	8.16
CC(C)CCOC(=O)[C@H](Cc1ccc(OP(=O)(CO[C@H](C)Cn2cnc3c(N)ncnc32)N[C@@H](C)C(=O)OC(C)C)cc1)NC(=O)OCc1ccccc1	9.7	C=C[C@@H]1C[C@]1(NC(=O)[C@@H]1C[C@@H](Oc2cc(-c3csc(NC(C)C)n3)nc3c(C)c(OC)ccc23)CN1C(=O)[C@@H](NC(=O)OC1CCCC1)C(C)(C)C)C(=O)O	7.4
CC(C)CN(CCc1c[nH]c2ccccc12)CC(C)C	4.91	C=C[C@@H]1C[C@]1(NC(=O)[C@@H]1C[C@@H](Oc2cc(-c3csc(NC(C)C)n3)nc3c(Cl)c(OC)ccc23)CN1C(=O)[C@@H](NC(=O)OC1CCCC1)C(C)(C)C)C(=O)O	8.59
CC(C)COc1ccc(Sc2nc(N)nc3c2ncn3CCOCP(=O)(OCC(F)(F)F)OCC(F)(F)F)cc1	6.08	C=C[C@@H]1C[C@]1(NC(=O)[C@@H]1C[C@@H](Oc2cc(-c3csc(NC(C)C)n3)nc3cc(OC)ccc23)CN1C(=O)[C@@H](NC(=O)OC1CCC1)C(C)(C)C)C(=O)O	6.96
CC(C)C[C@@H](N)C(=O)OCCCOP(=O)(COCCn1cnc2c(N)ncnc21)OCCCOC(=O)CC[C@@H](C)[C@H]1CC[C@H]2[C@@H]3CC[C@@H]4C[C@H](O)CC[C@]4(C)[C@H]3C[C@H](O)[C@]12C	5.01	C=C[C@@H]1C[C@]1(NC(=O)[C@@H]1C[C@@H](Oc2cc(-c3csc(NC(C)C)n3)nc3cc(OC)ccc23)CN1C(=O)[C@@H](NC(=O)OC1CCCC1)C(C)(C)C)C(=O)O	7.35
CC(C)C[C@@H](N)C(=O)OCCCOP(=O)(COCCn1cnc2c(N)ncnc21)OCCCOC(=O)CC[C@@H](C)[C@H]1CC[C@H]2[C@@H]3[C@@H](O)C[C@@H]4C[C@H](O)CC[C@]4(C)[C@H]3CC[C@]12C	6.38	C=C[C@@H]1C[C@]1(NC(=O)[C@@H]1C[C@@H](Oc2cc(-c3csc(NC(C)C)n3)nc3cc(OC)ccc23)CN1C(=O)[C@@H](NC(=O)OC1CCCC1)C(C)(C)C)P(=O)(O)C(C)C	5.51
CC(C)C[C@H](N)C(=O)OC1CCN(S(=O)(=O)c2cc(C(=O)Nc3cc(F)c(F)c(F)c3)ccc2F)CC1	6.55	C=C[C@@H]1C[C@]1(NC(=O)[C@@H]1C[C@@H](Oc2cc(-c3csc(NC(C)C)n3)nc3cc(OC)ccc23)CN1C(=O)[C@@H](NC(=O)OC1CCCC1)C(C)(C)C)P(=O)(O)CC	6.41
CC(C)C[C@H](N)C(=O)OCCCOP(=O)(CO[C@H](C)Cn1cnc2c(N)ncnc21)OCCCOC(=O)[C@@H](N)CC(C)C.Cl	5.38	C=C[C@@H]1C[C@]1(NC(=O)[C@@H]1C[C@@H](Oc2cc(-c3csc(NC(C)C)n3)nc3cc(OC)ccc23)CN1C(=O)[C@@H](NC(=O)OC1CCCC1)C(C)(C)C)P(=O)(O)CCCC	7.31
CC(C)C[C@H](N)C(=O)OCCOP(=O)(COCCn1cnc2c(N)ncnc21)OCCOC(=O)[C@@H](N)CC(C)C.Cl	7.02	C=C[C@@H]1C[C@]1(NC(=O)[C@@H]1C[C@@H](Oc2cc(-c3csc(NC(C)C)n3)nc3cc(OC)ccc23)CN1C(=O)[C@@H](NC(=O)OC1CCCC1)C(C)(C)C)P(=O)(O)Cc1c(C)cccc1C	7.2
CC(C)C[C@H](N)C(=O)OCOP(=O)(COCCn1cnc2c(N)ncnc21)OCOC(=O)[C@@H](N)CC(C)C.Cl	6.47	C=C[C@@H]1C[C@]1(NC(=O)[C@@H]1C[C@@H](Oc2cc(-c3csc(NC(C)C)n3)nc3cc(OC)ccc23)CN1C(=O)[C@@H](NC(=O)OC1CCCC1)C(C)(C)C)P(=O)(O)Cc1c(F)cccc1C(F)(F)F	8.22
CC(C)C[C@H](N)C(=O)SCCCOP(=O)(COCCn1cnc2c(N)ncnc21)OCCCOC(=O)CC[C@@H](C)[C@H]1CC[C@H]2[C@@H]3[C@@H](O)C[C@@H]4C[C@H](O)CC[C@]4(C)[C@H]3CC[C@]12C	4.83	C=C[C@@H]1C[C@]1(NC(=O)[C@@H]1C[C@@H](Oc2cc(-c3csc(NC(C)C)n3)nc3cc(OC)ccc23)CN1C(=O)[C@@H](NC(=O)OC1CCCC1)C(C)(C)C)P(=O)(O)Cc1c(F)cccc1Cl	8.22
CC(C)C[C@H](N)C(=O)SCCOP(=O)(COCCn1cnc2c(N)ncnc21)OCCSC(=O)[C@@H](N)CC(C)C.Cl	6.68	C=C[C@@H]1C[C@]1(NC(=O)[C@@H]1C[C@@H](Oc2cc(-c3csc(NC(C)C)n3)nc3cc(OC)ccc23)CN1C(=O)[C@@H](NC(=O)OC1CCCC1)C(C)(C)C)P(=O)(O)Cc1c(F)cccc1F	8.4
CC(C)Cc1ccc(C(C)C(=O)OCCCOP(=O)(COCCn2cnc3c(N)ncnc32)OCCCSC(=O)[C@@H](N)C(C)C)cc1	4.64	C=C[C@@H]1C[C@]1(NC(=O)[C@@H]1C[C@@H](Oc2cc(-c3csc(NC(C)C)n3)nc3cc(OC)ccc23)CN1C(=O)[C@@H](NC(=O)OC1CCCC1)C(C)(C)C)P(=O)(O)Cc1ccc(C)cc1	7.82
CC(C)Cc1ccc(C(C)C(=O)OCCCOP(=O)(COCCn2cnc3c(N)ncnc32)OCCOC(=O)[C@@H](N)C(C)C)cc1	5.06	C=C[C@@H]1C[C@]1(NC(=O)[C@@H]1C[C@@H](Oc2cc(-c3csc(NC(C)C)n3)nc3cc(OC)ccc23)CN1C(=O)[C@@H](NC(=O)OC1CCCC1)C(C)(C)C)P(=O)(O)Cc1ccc(F)cc1	8.15
CC(C)Cc1nc(-c2cccc(F)c2)ncc1C(=O)O	5.01	C=C[C@@H]1C[C@]1(NC(=O)[C@@H]1C[C@@H](Oc2cc(-c3csc(NC(C)C)n3)nc3cc(OC)ccc23)CN1C(=O)[C@@H](NC(=O)OC1CCCC1)C(C)(C)C)P(=O)(O)Cc1ccc(OC)cc1	8
CC(C)Cc1nc(-c2ccncc2)sc1C(=O)NCc1ccc(F)cc1	5.42	C=C[C@@H]1C[C@]1(NC(=O)[C@@H]1C[C@@H](Oc2cc(-c3csc(NC(C)C)n3)nc3cc(OC)ccc23)CN1C(=O)[C@@H](NC(=O)OC1CCCC1)C(C)(C)C)P(=O)(O)Cc1cccc(C)c1	8.1
CC(C)Cc1nc(-c2nccs2)sc1C(=O)NCc1ccc(F)cc1	5.88	C=C[C@@H]1C[C@]1(NC(=O)[C@@H]1C[C@@H](Oc2cc(-c3csc(NC(C)C)n3)nc3cc(OC)ccc23)CN1C(=O)[C@@H](NC(=O)OC1CCCC1)C(C)(C)C)P(=O)(O)Cc1cccc(F)c1	8.1
CC(C)Cc1sc(-c2nccs2)nc1C(=O)NCc1ccc(F)cc1	6.85	C=C[C@@H]1C[C@]1(NC(=O)[C@@H]1C[C@@H](Oc2cc(-c3csc(NC(C)C)n3)nc3cc(OC)ccc23)CN1C(=O)[C@@H](NC(=O)OC1CCCC1)C(C)(C)C)P(=O)(O)Cc1cccc(OC)c1	8.15
CC(C)Cc1sc(-c2nccs2)nc1C(=O)NCc1ccc(F)cc1F	5.57	C=C[C@@H]1C[C@]1(NC(=O)[C@@H]1C[C@@H](Oc2cc(-c3csc(NC(C)C)n3)nc3cc(OC)ccc23)CN1C(=O)[C@@H](NC(=O)OC1CCCC1)C(C)(C)C)P(=O)(O)Cc1ccccc1	8.15
CC(C)Cc1sc(-c2nccs2)nc1C(=O)Nc1ccc(F)cc1	5.66	C=C[C@@H]1C[C@]1(NC(=O)[C@@H]1C[C@@H](Oc2cc(-c3csc(NC(C)C)n3)nc3cc(OC)ccc23)CN1C(=O)[C@@H](NC(=O)OC1CCCC1)C(C)(C)C)P(=O)(O)Cc1ccccc1C	8.1
CC(C)Cc1sc(-c2nccs2)nc1C(=O)O	4.22	C=C[C@@H]1C[C@]1(NC(=O)[C@@H]1C[C@@H](Oc2cc(-c3csc(NC(C)C)n3)nc3cc(OC)ccc23)CN1C(=O)[C@@H](NC(=O)OC1CCCC1)C(C)(C)C)P(=O)(O)Cc1ccccc1Cl	6.51
CC(C)NS(=O)(=O)c1cccc(C(=O)Nc2ccc(F)c(C(C)C)c2)c1	5.55	C=C[C@@H]1C[C@]1(NC(=O)[C@@H]1C[C@@H](Oc2cc(-c3csc(NC(C)C)n3)nc3cc(OC)ccc23)CN1C(=O)[C@@H](NC(=O)OC1CCCC1)C(C)(C)C)P(=O)(O)Cc1ccccc1F	8.4
CC(C)NS(=O)(=O)c1cccc(C(=O)Nc2ccc(F)c(C3CC3)c2)c1	6.04	C=C[C@@H]1C[C@]1(NC(=O)[C@@H]1C[C@@H](Oc2cc(-c3csc(NC(C)C)n3)nc3cc(OC)ccc23)CN1C(=O)[C@@H](NC(=O)OC1CCCC1)C(C)(C)C)P(=O)(O)Cc1ccccc1OC	8.21
CC(C)NS(=O)(=O)c1cccc(C(=O)Nc2ccc(F)c(F)c2)c1	6.4	C=C[C@@H]1C[C@]1(NC(=O)[C@@H]1C[C@@H](Oc2cc(-c3csc(NC(C)C)n3)nc3cc(OC)ccc23)CN1C(=O)[C@@H](NC(=O)OC1CCCC1)C(C)(C)C)P(=O)(O)c1ccccc1	5.58
CC(C)NS(=O)(=O)c1cccc(C(=O)Nc2ccc(F)cc2)c1	6.02	C=C[C@@H]1C[C@]1(NC(=O)[C@@H]1C[C@@H](Oc2cc(-c3csc(NC(C)C)n3)nc3cc(OC)ccc23)CN1C(=O)[C@@H](NC(=O)OC1CCCC1)C(C)(C)C)P(C)(=O)O	7.16
CC(C)OC(=O)C1=C(CN2CCOCC2)NC(c2nccs2)=NC1(C)c1ccc(F)cc1	5.21	C=C[C@@H]1C[C@]1(NC(=O)[C@@H]1C[C@@H](Oc2cc(-c3csc(NC(C)C)n3)nc3cc(OC)ccc23)CN1C(=O)[C@@H](NC(=O)OC1CCCCC1)C(C)(C)C)C(=O)O	7.05
CC(C)OC(=O)C1=C(CN2CCOC[C@H]2C(=O)O)NC(c2nccs2)=N[C@H]1c1ccc(F)cc1Cl	7.77	C=C[C@@H]1C[C@]1(NC(=O)[C@@H]1C[C@@H](Oc2cc(-c3nc(C(C)C)cs3)nc3c(C)c(OC)ccc23)CN1C(=O)[C@@H](NC(=O)Nc1cc2c(cc1F)COB2O)C(C)(C)C)C(=O)NS(=O)(=O)C1CC1	8.09
CC(C)OC(=O)OCOP(=O)(CO[C@H](C)Cn1cnc2c(N)ncnc21)OCOC(=O)OC(C)C	6.06	C=C[C@@H]1C[C@]1(NC(=O)[C@@H]1C[C@@H](Oc2cc(-c3nc(C(C)C)cs3)nc3c(C)c(OC)ccc23)[C@H]2CCCC(=O)N21)C(=O)NS(=O)(=O)C1CC1	7.33
CC(C)OC(=O)OCOP(=O)(CO[C@H](C)Cn1cnc2c(N)ncnc21)OCOC(=O)OC(C)C.O=C(O)/C=C/C(=O)O	7.86	C=C[C@@H]1C[C@]1(NC(=O)[C@@H]1C[C@@H](Oc2cc(-c3nc(C(C)C)cs3)nc3c(C)c(OC)ccc23)[C@H]2CC[C@H](C(C)C)C(=O)N21)C(=O)NS(=O)(=O)C1CC1	8.52
CC(C)OC(=O)OCOP(=S)(CO[C@H](C)Cn1cnc2c(N)ncnc21)OCOC(=O)OC(C)C	5.94	C=C[C@@H]1C[C@]1(NC(=O)[C@@H]1C[C@@H](Oc2cc(-c3nc(C(C)C)cs3)nc3c(Cl)c(OC)ccc23)[C@H]2CCCC(=O)N21)C(=O)NS(=O)(=O)C1CC1	7.5
CC(C)OC(=O)[C@@H](C)NP(=O)(OC[C@@H]1C=C[C@H](n2cnc3c(NC4CC4)nc(N)nc32)C1)Oc1ccccc1	6.26	C=C[C@@H]1C[C@]1(NC(=O)[C@@H]1C[C@@H](Oc2cc(-c3nc(C(C)C)cs3)nc3c(Cl)c(OC)ccc23)[C@H]2CC[C@H](C(C)C)C(=O)N21)C(=O)NS(=O)(=O)C1CC1	8.7
CC(C)OC(=O)[C@H](C(C)C)N1CCCO[P@]1(=O)COCCn1cnc2c(N)ncnc21.O=C(O)/C=C/C(=O)O	5.24	C=C[C@@H]1C[C@]1(NC(=O)[C@@H]1C[C@@H](Oc2cc(-c3nc(C(C)C)cs3)nc3c(Cl)c(OCCN4CCOCC4)ccc23)[C@H]2CC[C@H](C(C)C)C(=O)N21)C(=O)NS(=O)(=O)C1CC1	8.52
CC(C)OC(=O)[C@H](C)NP(=O)(CO[C@H](C)Cn1cnc2c(N)ncnc21)OCc1ccc(C(F)(F)F)cc1	6.83	C=C[C@@H]1C[C@]1(NC(=O)[C@@H]1C[C@@H](Oc2cc(-c3nc(C(C)C)cs3)nc3c(Cl)c(OCCOC)ccc23)[C@H]2CC[C@H](C(C)C)C(=O)N21)C(=O)NS(=O)(=O)C1CC1	9
CC(C)OC(=O)[C@H](C)NP(=O)(CO[C@H](C)Cn1cnc2c(N)ncnc21)OCc1ccc(Cl)cc1	6.84	C=C[C@@H]1C[C@]1(NC(=O)[C@@H]1C[C@@H](Oc2cc(OCC)nc3c(Br)c(OC)ccc23)CN1C(=O)[C@@H](CC(=O)NC(C)(C)C)C(C)(C)C)C(=O)NS(=O)(=O)C1CC1	8.07
CC(C)OC(=O)[C@H](C)NP(=O)(CO[C@H](C)Cn1cnc2c(N)ncnc21)OCc1cccc(Cl)c1	7.33	C=C[C@@H]1C[C@]1(NC(=O)[C@@H]1C[C@@H](Oc2cc(OCC)nc3c(Br)c(OC)ccc23)CN1C(=O)[C@@H](CC(=O)Nc1ccccc1)C(C)(C)C)C(=O)NS(=O)(=O)C1CC1	8.6
CC(C)OC(=O)[C@H](C)NP(=O)(CO[C@H](C)Cn1cnc2c(N)ncnc21)OCc1cccc(F)c1	7.57	C=C[C@@H]1C[C@]1(NC(=O)[C@@H]1C[C@@H](Oc2cc(OCC)nc3c(C)c(OC)ccc23)[C@H]2CC[C@H](C(C)C)C(=O)N21)C(=O)NS(=O)(=O)C1CC1	8.7
CC(C)OC(=O)[C@H](C)NP(=O)(CO[C@H](C)Cn1cnc2c(N)ncnc21)OCc1ccccc1Br	7.28	C=C[C@@H]1C[C@]1(NC(=O)[C@@H]1C[C@@H](Oc2cc(OCC)nc3c(Cl)cccc23)CN1C(=O)[C@@H](CC(=O)NC(C)(C)C)C(C)(C)C)C(=O)NS(=O)(=O)C1CC1	7.16
CC(C)OC(=O)[C@H](C)NP(=O)(CO[C@H](C)Cn1cnc2c(N)ncnc21)OCc1ccccc1F	7.54	C=C[C@@H]1C[C@]1(NC(=O)[C@@H]1C[C@@H](Oc2cc(OCC)nc3c(Cl)cccc23)CN1C(=O)[C@@H](CC(=O)Nc1ccccc1)C(C)(C)C)C(=O)NS(=O)(=O)C1CC1	8.19
CC(C)OC(=O)[C@H](C)NP(=O)(CO[C@H](C)Cn1cnc2c(N)ncnc21)OCc1ccccc1[N+](=O)[O-]	7.11	C=C[C@@H]1C[C@]1(NC(=O)[C@@H]1C[C@@H](Oc2ccc3ccccc3n2)CN1C(=O)[C@@H](NC(=O)OC(C)(C)C)C(C)(C)C)C(=O)NS(=O)(=O)C1(C)CC1	7.24
CC(C)OC(=O)[C@H](C)NP(=O)(CO[C@H](C)Cn1cnc2c(N)ncnc21)Oc1ccc(C[C@@H](C(=O)CC2CCCC2)N(CCCc2ccccc2)Cc2ccccc2)cc1	8.89	C=C[C@@H]1C[C@]1(NC(=O)[C@@H]1C[C@@H](Oc2ccc3ccccc3n2)CN1C(=O)[C@@H](NC(=O)OC(C)(C)C)C(C)(C)C)C(=O)NS(=O)(=O)C1CC1	6.57
CC(C)OC(=O)[C@H](C)NP(=O)(CO[C@H](C)Cn1cnc2c(N)ncnc21)Oc1ccc(C[C@@H](C(=O)OC2CCCC2)N(CCCc2ccccc2)Cc2ccccc2)cc1	8.92	C=C[C@@H]1C[C@]1(NC(=O)[C@@H]1C[C@@H](Oc2ccnc(-c3ccccc3)c2)CN1C(=O)[C@@H](NC(=O)OC(C)(C)C)C(C)(C)C)C(=O)NS(=O)(=O)C1CC1	6.57
CC(C)OC(=O)[C@H](C)NP(=O)(CO[C@H](C)Cn1cnc2c(N)ncnc21)Oc1ccc(C[C@H](NC(=O)OCc2ccccc2)C(=O)OC(C)C)cc1	8.38	C=C[C@@H]1C[C@]1(NC(=O)[C@@H]1C[C@@H](Oc2ccnc3cc(OC)ccc23)CN1C(=O)[C@@H](NC(=O)OC(C)(C)C)C(C)(C)C)C(=O)NS(=O)(=O)C1CC1	7.58
CC(C)OC(=O)[C@H](C)NP(=O)(CO[C@H](C)Cn1cnc2c(N)ncnc21)Oc1ccc(C[C@H](NC(=O)OCc2ccccc2)C(=O)OC2CCCC2)cc1	9.15	C=C[C@@H]1C[C@]1(NC(=O)[C@@H]1C[C@@H](Oc2ccncc2)CN1C(=O)[C@@H](NC(=O)OC(C)(C)C)C(C)(C)C)C(=O)NS(=O)(=O)C1CC1	4.6
CC(C)OC(=O)[C@H](C)NP(=O)(OC[C@H]1C=C[C@@H](n2cnc3c(N)ncnc32)C1)Oc1ccccc1	8.22	C=C[C@@H]1C[C@]1(NC(=O)[C@@H]1C[C@@H](Oc2cncc3cc(OC)ccc23)CN1C(=O)[C@@H](NC(=O)OC(C)(C)C)C(C)(C)C)C(=O)NS(=O)(=O)C1CC1	7.38
CC(C)OC(=O)[C@H](C)N[P@@](=O)(CO[C@H](C)Cn1cnc2c(N)ncnc21)Oc1ccc(C[C@H](NC(=O)CCc2ccccc2)C(=O)OC2CCCC2)cc1	8.85	C=C[C@@H]1C[C@]1(NC(=O)[C@@H]1C[C@@H](Oc2nc(-c3ccccc3)cc3cc(OC)ccc23)CN1C(=O)[C@@H](NC(=O)OC(C)(C)C)C(C)(C)C)C(=O)NS(=O)(=O)C1CC1	8.4
CC(C)OC(=O)[C@H](C)N[P@@](=O)(CO[C@H](C)Cn1cnc2c(N)ncnc21)Oc1ccc(C[C@H](NC(=O)OCc2ccccc2)C(=O)CC2CCCC2)cc1	8.47	C=C[C@@H]1C[C@]1(NC(=O)[C@@H]1C[C@@H](Oc2nc(-c3ccccc3)cc3ccccc23)CN1C(=O)[C@@H](NC(=O)OC(C)(C)C)C(C)(C)C)C(=O)NS(=O)(=O)C1CC1	8.05
CC(C)OC(=O)[C@H](C)N[P@@](=O)(CO[C@H](C)Cn1cnc2c(N)ncnc21)Oc1ccc(C[C@H](NCCCc2ccccc2)C(=O)OC2CCCC2)cc1	8.4	C=C[C@@H]1C[C@]1(NC(=O)[C@@H]1C[C@@H](Oc2nc3cc(OC)ccc3nc2C)CN1C(=O)[C@@H](NC(=O)OC1CCCC1)C(C)(C)C)C(=O)NS(=O)(=O)C1(C)CC1	8.35
CC(C)OC(=O)[C@H](C)N[P@](=O)(CO[C@H](C)Cn1cnc2c(N)ncnc21)Oc1ccc(C[C@H](NC(=O)CCc2ccccc2)C(=O)OC2CCCC2)cc1	8.36	C=C[C@@H]1C[C@]1(NC(=O)[C@@H]1C[C@@H](Oc2nc3cc(OC)ccc3nc2C)CN1C(=O)[C@@H](NC(=O)OC1CCCC1)C(C)(C)C)C(=O)NS(=O)(=O)C1CC1	8
CC(C)OC(=O)[C@H](C)N[P@](=O)(CO[C@H](C)Cn1cnc2c(N)ncnc21)Oc1ccc(C[C@H](NC(=O)OCc2ccccc2)C(=O)CC2CCCC2)cc1	8.55	C=C[C@@H]1C[C@]1(NC(=O)[C@@H]1C[C@@H](Oc2nc3cc(OC)ccc3nc2CC)CN1C(=O)[C@@H](NC(=O)OC(C)(C)C)C(C)(C)C)C(=O)NS(=O)(=O)C1CC1	7.62
CC(C)OC(=O)[C@H](C)N[P@](=O)(CO[C@H](C)Cn1cnc2c(N)ncnc21)Oc1ccc(C[C@H](NCCCc2ccccc2)C(=O)OC2CCCC2)cc1	7.72	C=C[C@@H]1C[C@]1(NC(=O)[C@@H]1C[C@@H](Oc2nc3cc(OC)ccc3nc2Cl)CN1C(=O)[C@@H](NC(=O)OC(C)(C)C)C(C)(C)C)C(=O)NS(=O)(=O)C1(C)CC1	8.2
CC(C)OC(=O)[C@H](C)N[P@](=O)(CO[C@H](C)Cn1cnc2c(N)ncnc21)Oc1ccccc1	7.4	C=C[C@@H]1C[C@]1(NC(=O)[C@@H]1C[C@@H](Oc2nc3cc(OC)ccc3nc2Cl)CN1C(=O)[C@@H](NC(=O)OC(C)(C)C)C(C)(C)C)C(=O)NS(=O)(=O)C1CC1	8.18
CC(C)OC(=O)[C@H](C)N[P@](=O)(CO[C@H](C)Cn1cnc2c(N)ncnc21)Oc1ccccc1.O=C(O)/C=C/C(=O)O	8.28	C=C[C@@H]1C[C@]1(NC(=O)[C@@H]1C[C@@H](Oc2nc3cc(OC)ccc3nc2Cl)CN1C(=O)[C@@H](NC(=O)OC1CCCC1)C(C)(C)C)C(=O)NS(=O)(=O)C1(C)CC1	8.51
CC(C)Oc1ccc(Sc2nc(N)nc3c2ncn3CCOCP(=O)(OCC(F)(F)F)OCC(F)(F)F)cc1	6.54	C=C[C@@H]1C[C@]1(NC(=O)[C@@H]1C[C@@H](Oc2nc3cc(OC)ccc3nc2Cl)CN1C(=O)[C@@H](NC(=O)OC1CCCC1)C(C)(C)C)C(=O)NS(=O)(=O)C1CC1	8.12
CC(C)Oc1ccc2c(c1)C(=O)C(C1=C(O)C(=O)c3c(ccc4c3C=CC(C)(C)O4)C1=O)=C(C1=C(O)C(=O)c3c(ccc4c3C=CC(C)(C)O4)C1=O)C2=O	6.81	C=C[C@@H]1C[C@]1(NC(=O)[C@@H]1C[C@@H](Oc2ncc(C)c3ccccc23)CN1C(=O)[C@@H](NC(=O)OC(C)(C)C)C(C)(C)C)C(=O)NS(=O)(=O)C1CC1	7.3
CC(C)S(=O)(=O)n1c(N)nc2cc(NC(=O)c3ccc(F)cc3)ccc21	5.43	C=C[C@@H]1C[C@]1(NC(=O)[C@@H]1C[C@@H](Oc2ncc(Cl)c3ccccc23)CN1C(=O)[C@@H](NC(=O)OC(C)(C)C)C(C)(C)C)C(=O)NS(=O)(=O)C1CC1	7.39
CC(C)S(=O)(=O)n1c(N)nc2cc(NC(=O)c3ccccc3)ccc21	5.7	C=C[C@@H]1C[C@]1(NC(=O)[C@@H]1C[C@@H](Oc2ncc(OC)c3cc(OC)ccc23)CN1C(=O)[C@@H](NC(=O)OC(C)(C)C)C(C)(C)C)C(=O)NS(=O)(=O)C1CC1	8.7
CC(C)S(=O)(=O)n1c(N)nc2ccc(NC(=O)c3c(F)cccc3F)cc21	6.16	C=C[C@@H]1C[C@]1(NC(=O)[C@@H]1C[C@@H](Oc2ncc(OC)c3ccc(Cl)cc23)CN1C(=O)[C@@H](NC(=O)NCc1ccc2c(c1)B(O)OC2)C(C)(C)C)C(=O)NS(=O)(=O)C1CC1	7.6
CC(C)S(=O)(=O)n1c(N)nc2ccc(NC(=O)c3ccc(F)cc3)cc21	5.92	C=C[C@@H]1C[C@]1(NC(=O)[C@@H]1C[C@@H](Oc2ncc(OC)c3ccc(Cl)cc23)CN1C(=O)[C@@H](NC(=O)Nc1cc2c(cc1Cl)COB2O)C(C)(C)C)C(=O)NS(=O)(=O)C1CC1	7.46
CC(C)S(=O)(=O)n1c(N)nc2ccc(NC(=O)c3ccccc3)cc21	4.47	C=C[C@@H]1C[C@]1(NC(=O)[C@@H]1C[C@@H](Oc2ncc(OC)c3ccc(Cl)cc23)CN1C(=O)[C@@H](NC(=O)Nc1cc2c(cc1F)COB2O)C(C)(C)C)C(=O)NS(=O)(=O)C1CC1	8.37
CC(C)S(=O)(=O)n1c(N)nc2ccc(NC(=O)c3ccccc3Cl)cc21	6.09	C=C[C@@H]1C[C@]1(NC(=O)[C@@H]1C[C@@H](Oc2ncc(OC)c3ccc(Cl)cc23)CN1C(=O)[C@@H](NC(=O)Nc1ccc2c(c1)B(O)OC2(C)C)C(C)(C)C)C(=O)NS(=O)(=O)C1CC1	6.89
CC(C)S(=O)(=O)n1c(N)nc2ccc(NC(=O)c3ccccc3F)cc21	6.03	C=C[C@@H]1C[C@]1(NC(=O)[C@@H]1C[C@@H](Oc2ncc(OC)c3ccc(Cl)cc23)CN1C(=O)[C@@H](NC(=O)Nc1ccc2c(c1)B(O)OC2)C(C)(C)C)C(=O)NS(=O)(=O)C1CC1	7.62
CC(C)S(=O)(=O)n1c(N)nc2ccc(NS(=O)(=O)c3cccc([N+](=O)[O-])c3)cc21	4.98	C=C[C@@H]1C[C@]1(NC(=O)[C@@H]1C[C@@H](Oc2ncc(OC)c3ccc(Cl)cc23)CN1C(=O)[C@@H](NC(=O)Nc1cccc2c1B(O)OC2)C(C)(C)C)C(=O)NS(=O)(=O)C1CC1	7.42
CC(C)S(=O)(=O)n1c(N)nc2ccc(NS(=O)(=O)c3ccccc3)cc21	5.82	C=C[C@@H]1C[C@]1(NC(=O)[C@@H]1C[C@@H](Oc2ncc(OC)c3ccc(Cl)cc23)CN1C(=O)[C@@H](NC(=O)Nc1cccc2c1COB2O)C(C)(C)C)C(=O)NS(=O)(=O)C1CC1	7.09
CC(C)[C@@H](C)/C=C/[C@@H](C)[C@H]1CC[C@@H]2[C@]1(C)CC[C@H]1[C@]23C=C[C@]2(C[C@@H](O)CC[C@]12C)OO3	5.02	C=C[C@@H]1C[C@]1(NC(=O)[C@@H]1C[C@@H](Oc2ncc(OC)c3ccc(Cl)cc23)CN1C(=O)[C@@H](NC(=O)OC(C)(C)C)C(C)(C)C)C(=O)NS(=O)(=O)C1CC1	9
CC(C)[C@@H](N)C(=O)OCCCOP(=O)(COCCn1cnc2c(N)ncnc21)OCCCOC(=O)CC[C@@H](C)[C@H]1CC[C@H]2[C@@H]3CC[C@@H]4C[C@H](O)CC[C@]4(C)[C@H]3C[C@H](O)[C@]12C	4.95	C=C[C@@H]1C[C@]1(NC(=O)[C@@H]1C[C@@H](Oc2ncc(OC)c3ccc(Cl)cc23)CN1C(=O)[C@@H](NC(=O)Oc1ccc2c(c1)B(O)OC2)C(C)(C)C)C(=O)NS(=O)(=O)C1CC1	7.64
CC(C)[C@@H](N)C(=O)OCCCOP(=O)(COCCn1cnc2c(N)ncnc21)OCCCOC(=O)CC[C@@H](C)[C@H]1CC[C@H]2[C@@H]3[C@@H](O)C[C@@H]4C[C@H](O)CC[C@]4(C)[C@H]3CC[C@]12C	5.48	C=C[C@@H]1C[C@]1(NC(=O)[C@@H]1C[C@@H](Oc2ncc(OC)c3ccc(Cl)cc23)CN1C(=O)[C@@H](NC(=O)c1ccc2c(c1)B(O)OC2)C(C)(C)C)C(=O)NS(=O)(=O)C1CC1	7.04
CC(C)[C@H](N)C(=O)OC1CCN(S(=O)(=O)c2cc(C(=O)Nc3cc(F)c(F)c(F)c3)ccc2F)CC1	6.47	C=C[C@@H]1C[C@]1(NC(=O)[C@@H]1C[C@@H](Oc2ncc(OC)c3ccc(Cl)cc23)CN1C(=O)[C@@H](Nc1ccc2c(c1)B(O)OC2)C(C)(C)C)C(=O)NS(=O)(=O)C1CC1	7.47
CC(C)[C@H](N)C(=O)OCCOP(=O)(COCCn1cnc2c(N)ncnc21)OCCOC(=O)[C@@H](N)C(C)C.Cl	5.88	C=C[C@@H]1C[C@]1(NC(=O)[C@@H]1C[C@@H](Oc2ncc(OC)c3ccccc23)CN1C(=O)[C@@H](NC(=O)OC(C)(C)C)C(C)(C)C)C(=O)NS(=O)(=O)C1CC1	7.72
CC(C)[C@H](N)C(=O)OCCOP(=O)(CO[C@H](C)Cn1cnc2c(N)ncnc21)OCCOC(=O)[C@@H](N)C(C)C.Cl	5.58	C=C[C@@H]1C[C@]1(NC(=O)[C@@H]1C[C@@H](Oc2nccc3c(C)cccc23)CN1C(=O)[C@@H](NC(=O)OC(C)(C)C)C(C)(C)C)C(=O)NS(=O)(=O)C1CC1	7.4
CC(C)[C@H](N)C(=O)OCOP(=O)(COCCn1cnc2c(N)ncnc21)OCOC(=O)[C@@H](N)C(C)C.Cl	6.52	C=C[C@@H]1C[C@]1(NC(=O)[C@@H]1C[C@@H](Oc2nccc3c(Cl)cccc23)CN1C(=O)[C@@H](NC(=O)OC(C)(C)C)C(C)(C)C)C(=O)NS(=O)(=O)C1CC1	7.6
CC(C)[C@H](N)C(=O)OCOP(=O)(CO[C@H](C)Cn1cnc2c(N)ncnc21)OCOC(=O)[C@@H](N)C(C)C.Cl	6.15	C=C[C@@H]1C[C@]1(NC(=O)[C@@H]1C[C@@H](Oc2nccc3c(F)cccc23)CN1C(=O)[C@@H](NC(=O)OC(C)(C)C)C(C)(C)C)C(=O)NS(=O)(=O)C1CC1	7.03
CC(C)[C@H](N)C(=O)SCCCOP(=O)(COCCn1cnc2c(N)ncnc21)OCCCOC(=O)CC[C@@H](C)[C@H]1CC[C@H]2[C@@H]3CC[C@@H]4C[C@H](O)CC[C@]4(C)[C@H]3C[C@H](O)[C@]12C	4.79	C=C[C@@H]1C[C@]1(NC(=O)[C@@H]1C[C@@H](Oc2nccc3c(N4CCOCC4)cccc23)CN1C(=O)[C@@H](NC(=O)OC(C)(C)C)C(C)(C)C)C(=O)NS(=O)(=O)C1CC1	6.01
CC(C)[C@H](N)C(=O)SCCCOP(=O)(COCCn1cnc2c(N)ncnc21)OCCCOC(=O)CC[C@@H](C)[C@H]1CC[C@H]2[C@@H]3[C@@H](O)C[C@@H]4C[C@H](O)CC[C@]4(C)[C@H]3CC[C@]12C	4.01	C=C[C@@H]1C[C@]1(NC(=O)[C@@H]1C[C@@H](Oc2nccc3c(OC)cccc23)CN1C(=O)[C@@H](NC(=O)OC(C)(C)C)C(C)(C)C)C(=O)NS(=O)(=O)C1CC1	7.6
CC(C)[C@H](N)C(=O)SCCOP(=O)(COCCn1cnc2c(N)ncnc21)OCCSC(=O)[C@@H](N)C(C)C.Cl	6.12	C=C[C@@H]1C[C@]1(NC(=O)[C@@H]1C[C@@H](Oc2nccc3cc(-n4cccn4)ccc23)CN1C(=O)[C@@H](NC(=O)OC(C)(C)C)C(C)(C)C)C(=O)NS(=O)(=O)C1CC1	7.19
CC(C)c1cc(-c2ccc(F)nc2F)nn(Cc2ccc(Cl)cc2)c1=O	4.95	C=C[C@@H]1C[C@]1(NC(=O)[C@@H]1C[C@@H](Oc2nccc3cc(C#N)ccc23)CN1C(=O)[C@@H](NC(=O)OC(C)(C)C)C(C)(C)C)C(=O)NS(=O)(=O)C1CC1	6.23
CC(C)c1ccc(C2CC(c3ccc(Cl)cc3)Nc3ncnn32)cc1	5.06	C=C[C@@H]1C[C@]1(NC(=O)[C@@H]1C[C@@H](Oc2nccc3cc(C(=O)N(C)C)ccc23)CN1C(=O)[C@@H](NC(=O)OC(C)(C)C)C(C)(C)C)C(=O)NS(=O)(=O)C1CC1	4.96
CC(C)c1ccc(O)c(=O)c(O)c1	5.3	C=C[C@@H]1C[C@]1(NC(=O)[C@@H]1C[C@@H](Oc2nccc3cc(C(C)(C)C)ccc23)CN1C(=O)[C@@H](NC(=O)OC(C)(C)C)C(C)(C)C)C(=O)NS(=O)(=O)C1CC1	6.68
CC(C)c1ccc(S(=O)(=O)n2c(CCN3C(=O)c4ccccc4C3=O)nc3cc(Cl)c(Cl)cc32)cc1	6.16	C=C[C@@H]1C[C@]1(NC(=O)[C@@H]1C[C@@H](Oc2nccc3cc(C)ccc23)CN1C(=O)[C@@H](NC(=O)OC(C)(C)C)C(C)(C)C)C(=O)NS(=O)(=O)C1CC1	7
CC(C)c1ccc(Sc2nc(N)nc3c2ncn3CCOCP(=O)(OCC(F)(F)F)OCC(F)(F)F)cc1	6.01	C=C[C@@H]1C[C@]1(NC(=O)[C@@H]1C[C@@H](Oc2nccc3cc(Cl)ccc23)CN1C(=O)[C@@H](NC(=O)OC(C)(C)C)C(C)(C)C)C(=O)NS(=O)(=O)C1CC1	6.08
CC(C)n1c(CCc2ccccn2)nc2ccccc21	5.07	C=C[C@@H]1C[C@]1(NC(=O)[C@@H]1C[C@@H](Oc2nccc3cc(F)ccc23)CN1C(=O)[C@@H](NC(=O)OC(C)(C)C)C(C)(C)C)C(=O)NS(=O)(=O)C1CC1	6.93
CC(CO)(Cn1cnc2c(=O)[nH]c(N)nc21)OCP(=O)(O)O.CCN(CC)CC	6.85	C=C[C@@H]1C[C@]1(NC(=O)[C@@H]1C[C@@H](Oc2nccc3cc(N4CCOCC4)ccc23)CN1C(=O)[C@@H](NC(=O)OC(C)(C)C)C(C)(C)C)C(=O)NS(=O)(=O)C1CC1	7.58
CC(CO)(Cn1cnc2c(N)ncnc21)OCP(=O)(O)O.CCN(CC)CC	6.09	C=C[C@@H]1C[C@]1(NC(=O)[C@@H]1C[C@@H](Oc2nccc3cc(O)ccc23)CN1C(=O)[C@@H](NC(=O)OC(C)(C)C)C(C)(C)C)C(=O)NS(=O)(=O)C1CC1	7.17
CC(Cn1cnc2c(Sc3ccc4c(c3)CCO4)nc(N)nc21)OCP(=O)(OCC(F)(F)F)OCC(F)(F)F	6.82	C=C[C@@H]1C[C@]1(NC(=O)[C@@H]1C[C@@H](Oc2nccc3cc(OC)ccc23)CN1C(=O)[C@@H](CC(=O)NC(C)(C)C)C(C)(C)C)C(=O)NS(=O)(=O)C1CC1	6.89
CC(NS(=O)(=O)c1ccc(F)c(C(=O)Nc2ccc(F)c(F)c2)c1)c1ccccc1	5.11	C=C[C@@H]1C[C@]1(NC(=O)[C@@H]1C[C@@H](Oc2nccc3cc(OC)ccc23)CN1C(=O)[C@@H](CC(=O)Nc1ccccc1)C(C)(C)C)C(=O)NS(=O)(=O)C1CC1	7.19
CC1(C(=O)O)CCN(c2ccc3c(=O)c4cccc(Cl)c4oc3c2)C1	5.76	C=C[C@@H]1C[C@]1(NC(=O)[C@@H]1C[C@@H](Oc2nccc3cc(OC)ccc23)CN1C(=O)[C@@H](NC(=O)N(C)C(C)(C)C)C(C)(C)C)C(=O)NS(=O)(=O)C1CC1	6.61
CC1(C(=O)O)NC(c2ccc(Br)cc2)=Nc2c(Cl)cccc21	6.89	C=C[C@@H]1C[C@]1(NC(=O)[C@@H]1C[C@@H](Oc2nccc3cc(OC)ccc23)CN1C(=O)[C@@H](NC(=O)N(C)[C@H](C(=O)OC)C(C)C)C(C)(C)C)C(=O)NS(=O)(=O)C1CC1	6.89
CC1(C)C=Cc2c(ccc3c2C(=O)C(O)=C(C2=C(C4=C(O)C(=O)c5c(ccc6c5C=CC(C)(C)O6)C4=O)C(=O)c4c(ccc5c4C=CC(C)(C)O5)C2=O)C3=O)O1	5.1	C=C[C@@H]1C[C@]1(NC(=O)[C@@H]1C[C@@H](Oc2nccc3cc(OC)ccc23)CN1C(=O)[C@@H](NC(=O)NC(C)(C)C)C(C)(C)C)C(=O)NS(=O)(=O)C1CC1	7.96
CC1(C)C=Cc2c(ccc3c2C(=O)C(O)=C(C2=C(C4=C(O)C(=O)c5c(ccc6c5C=CC(C)(C)O6)C4=O)C(=O)c4c(ccc5c4CCC(C)(C)O5)C2=O)C3=O)O1	8.05	C=C[C@@H]1C[C@]1(NC(=O)[C@@H]1C[C@@H](Oc2nccc3cc(OC)ccc23)CN1C(=O)[C@@H](NC(=O)N[C@@H](C(=O)OC)C(C)C)C(C)(C)C)C(=O)NS(=O)(=O)C1CC1	7.1
CC1(C)C=Cc2c(ccc3c2C(=O)C(O)=C(C2=C(C4=C(O)C(=O)c5c(ccc6c5C=CC(C)(C)O6)C4=O)C(=O)c4ccccc4C2=O)C3=O)O1	5	C=C[C@@H]1C[C@]1(NC(=O)[C@@H]1C[C@@H](Oc2nccc3cc(OC)ccc23)CN1C(=O)[C@@H](NC(=O)N[C@@H](C)C(C)(C)C)C(C)(C)C)C(=O)NS(=O)(=O)C1CC1	7.77
CC1(C)C=Cc2c(ccc3c2C(=O)C=C(O)C3=O)O1	5.72	C=C[C@@H]1C[C@]1(NC(=O)[C@@H]1C[C@@H](Oc2nccc3cc(OC)ccc23)CN1C(=O)[C@@H](NC(=O)N[C@@H](C)COC)C(C)(C)C)C(=O)NS(=O)(=O)C1CC1	7.25
CC1(C)CC(=O)C2=C(C1)NC(c1cccnc1)=NC2c1ccc(F)cc1	4.6	C=C[C@@H]1C[C@]1(NC(=O)[C@@H]1C[C@@H](Oc2nccc3cc(OC)ccc23)CN1C(=O)[C@@H](NC(=O)N[C@@H](CC)COC)C(C)(C)C)C(=O)NS(=O)(=O)C1CC1	7.16
CC1(C)CC(=O)C2=C(C1)NC(c1cccnc1)=NC2c1ccc(F)cc1Cl	6.36	C=C[C@@H]1C[C@]1(NC(=O)[C@@H]1C[C@@H](Oc2nccc3cc(OC)ccc23)CN1C(=O)[C@@H](NC(=O)N[C@@H]1C(=O)OCC1(C)C)C(C)(C)C)C(=O)NS(=O)(=O)C1CC1	7.15
CC1(C)CC(=O)C2=C(C1)NC(c1cccnc1)=NC2c1ccccc1	4.65	C=C[C@@H]1C[C@]1(NC(=O)[C@@H]1C[C@@H](Oc2nccc3cc(OC)ccc23)CN1C(=O)[C@@H](NC(=O)N[C@H](C(=O)N1CCN(c2ncccn2)CC1)C(C)(C)C)C(C)(C)C)C(=O)NS(=O)(=O)C1CC1	7.47
CC1(C)CC(=O)C2=C(C1)NC(c1cccnc1)=NC2c1ccccc1Cl	4.58	C=C[C@@H]1C[C@]1(NC(=O)[C@@H]1C[C@@H](Oc2nccc3cc(OC)ccc23)CN1C(=O)[C@@H](NC(=O)N[C@H](C(=O)NCc1ccccc1)C(C)(C)C)C(C)(C)C)C(=O)NS(=O)(=O)C1CC1	7.4
CC1(C)CC(=O)C2=C(C1)NC(c1ccncc1)=NC2c1ccc(F)cc1Cl	5.31	C=C[C@@H]1C[C@]1(NC(=O)[C@@H]1C[C@@H](Oc2nccc3cc(OC)ccc23)CN1C(=O)[C@@H](NC(=O)N[C@H](C(=O)O)C(C)(C)C)C(C)(C)C)C(=O)NS(=O)(=O)C1CC1	7.27
CC1(C)CC(=O)C2=C(C1)NC(c1cnccn1)=NC2c1ccc(F)cc1Cl	4.85	C=C[C@@H]1C[C@]1(NC(=O)[C@@H]1C[C@@H](Oc2nccc3cc(OC)ccc23)CN1C(=O)[C@@H](NC(=O)N[C@H](C(=O)OC(C)(C)C)C(C)(C)C)C(C)(C)C)C(=O)NS(=O)(=O)C1CC1	8
CC1(C)CC(=O)C2=C(C1)NC(c1ncc(F)cc1F)=NC2c1ccc(F)cc1Cl	5.98	C=C[C@@H]1C[C@]1(NC(=O)[C@@H]1C[C@@H](Oc2nccc3cc(OC)ccc23)CN1C(=O)[C@@H](NC(=O)N[C@H](C(=O)OC)C(C)(C)C)C(C)(C)C)C(=O)NS(=O)(=O)C1CC1	7.77
CC1(C)CC(=O)C2=C(C1)NC(c1nccs1)=NC2c1ccc(F)cc1Cl	5.51	C=C[C@@H]1C[C@]1(NC(=O)[C@@H]1C[C@@H](Oc2nccc3cc(OC)ccc23)CN1C(=O)[C@@H](NC(=O)N[C@H](C(=O)OC)C(C)C)C(C)(C)C)C(=O)NS(=O)(=O)C1CC1	7.51
CC1(C)CC(=O)N(c2cnn3c2CN(C(=O)Nc2cc(F)c(F)c(F)c2)C(C2CC2)C3)C1	7.7	C=C[C@@H]1C[C@]1(NC(=O)[C@@H]1C[C@@H](Oc2nccc3cc(OC)ccc23)CN1C(=O)[C@@H](NC(=O)N[C@H](C(N)=O)C(C)(C)C)C(C)(C)C)C(=O)NS(=O)(=O)C1CC1	7.21
CC1(C)CC[C@]2(C(=O)O)CC[C@]3(C)C(=CC(=O)[C@@H]4[C@@]5(C)CCC(=O)OC(C)(C)[C@@H]5CC[C@]43C)[C@@H]2C1	6.85	C=C[C@@H]1C[C@]1(NC(=O)[C@@H]1C[C@@H](Oc2nccc3cc(OC)ccc23)CN1C(=O)[C@@H](NC(=O)N[C@H](C)C(C)(C)C)C(C)(C)C)C(=O)NS(=O)(=O)C1CC1	8.1
CC1(C)CC[C@]2(C(=O)O)CC[C@]3(C)C(=CC[C@@H]4[C@@]5(C)CCC(=O)OC(C)(C)[C@@H]5CC[C@]43C)[C@@H]2C1	6.07	C=C[C@@H]1C[C@]1(NC(=O)[C@@H]1C[C@@H](Oc2nccc3cc(OC)ccc23)CN1C(=O)[C@@H](NC(=O)N[C@H](COC)C(C)(C)C)C(C)(C)C)C(=O)NS(=O)(=O)C1CC1	7.96
CC1(C)CC[C@]2(C(=O)O)CC[C@]3(C)C(Br)(CC[C@@H]4[C@@]5(C)CCC(=O)OC(C)(C)[C@@H]5CC[C@]43C)[C@@H]2C1	4.04	C=C[C@@H]1C[C@]1(NC(=O)[C@@H]1C[C@@H](Oc2nccc3cc(OC)ccc23)CN1C(=O)[C@@H](NC(=O)N[C@H](COC)C(C)C)C(C)(C)C)C(=O)NS(=O)(=O)C1CC1	7.62
CC1(C)CCc2c(ccc3c2C(=O)C(O)=C(C2=C(C4=C(O)C(=O)c5c(ccc6c5CCC(C)(C)O6)C4=O)C(=O)c4c(ccc5c4CCC(C)(C)O5)C2=O)C3=O)O1	7.02	C=C[C@@H]1C[C@]1(NC(=O)[C@@H]1C[C@@H](Oc2nccc3cc(OC)ccc23)CN1C(=O)[C@@H](NC(=O)N[C@H](COC)CC(C)C)C(C)(C)C)C(=O)NS(=O)(=O)C1CC1	7.51
CC1(C)CCc2c(ccc3c2C(=O)C(O)=C(C2=C(C4=C(O)C(=O)c5c(ccc6c5CCC(C)(C)O6)C4=O)C(=O)c4ccccc4C2=O)C3=O)O1	5.41	C=C[C@@H]1C[C@]1(NC(=O)[C@@H]1C[C@@H](Oc2nccc3cc(OC)ccc23)CN1C(=O)[C@@H](NC(=O)N[C@H](COC)Cc1ccccc1)C(C)(C)C)C(=O)NS(=O)(=O)C1CC1	6.75
CC1(C)CN(C(=O)Nc2cc(F)c(F)c(F)c2)Cc2c(N3CC(C#N)CC3=O)cnn21	7.42	C=C[C@@H]1C[C@]1(NC(=O)[C@@H]1C[C@@H](Oc2nccc3cc(OC)ccc23)CN1C(=O)[C@@H](NC(=O)N[C@H](COC)[C@@H](C)CC)C(C)(C)C)C(=O)NS(=O)(=O)C1CC1	7.92
CC1(C)CN(c2ccc3c(=O)c4cccc(Cl)c4oc3c2)CC1C(=O)O	4.9	C=C[C@@H]1C[C@]1(NC(=O)[C@@H]1C[C@@H](Oc2nccc3cc(OC)ccc23)CN1C(=O)[C@@H](NC(=O)N[C@H](COC)c1ccccc1)C(C)(C)C)C(=O)NS(=O)(=O)C1CC1	7.14
CC1(C)Cc2cccc(C(=O)Nc3ccc(F)c(Cl)c3)c2O1	5.83	C=C[C@@H]1C[C@]1(NC(=O)[C@@H]1C[C@@H](Oc2nccc3cc(OC)ccc23)CN1C(=O)[C@@H](NC(=O)N[C@H]1C(=O)OCC1(C)C)C(C)(C)C)C(=O)NS(=O)(=O)C1CC1	6.04
CC1(C)OC(=O)CC[C@]2(C)[C@H]3C(=O)C=C4[C@@H]5C[C@@](C)(C(=O)O)CC[C@]5(C)CC[C@@]4(C)[C@]3(C)CC[C@@H]12	4.09	C=C[C@@H]1C[C@]1(NC(=O)[C@@H]1C[C@@H](Oc2nccc3cc(OC)ccc23)CN1C(=O)[C@@H](NC(=O)OC(C)(C)C)C(C)(C)C)C(=O)NS(=O)(=O)C1CC1	8.55
CC1(C)[C@@H](O)CC[C@]2(C)[C@H]3C(=O)C=C4[C@@H]5C[C@@](C)(C(=O)O)CC[C@]5(C)CC[C@@]4(C)[C@]3(C)CC[C@@H]12	4.68	C=C[C@@H]1C[C@]1(NC(=O)[C@@H]1C[C@@H](Oc2nccc3cc(OC)ccc23)CN1C(=O)[C@@H](NC(=O)OC(C)(C)C)C(C)(C)C)C(=O)O	5.7
CC1(C)[C@@H](O)CC[C@]2(C)[C@H]3C(=O)C=C4[C@@H]5C[C@@](C)(C(=O)OC6CCC6)CC[C@]5(C)CC[C@@]4(C)[C@]3(C)CC[C@@H]12	4.05	C=C[C@@H]1C[C@]1(NC(=O)[C@@H]1C[C@@H](Oc2nccc3cc(OC)ccc23)CN1C(=O)[C@@H](NC(=O)OC(C)(C)C)C(C)C)C(=O)NS(=O)(=O)C1CC1	7.48
CC1(C)[C@@H](O)CC[C@]2(C)[C@H]3C(=O)C=C4[C@@H]5C[C@@](C)(C(=O)OCC(N)=O)CC[C@]5(C)CC[C@@]4(C)[C@]3(C)CC[C@@H]12	4.54	C=C[C@@H]1C[C@]1(NC(=O)[C@@H]1C[C@@H](Oc2nccc3cc(OC)ccc23)CN1C(=O)[C@@H](NC(=O)O[C@H]1CCOC1)C(C)(C)C)C(=O)NS(=O)(=O)C1CC1	7.16
CC1(C)[C@@H](O)CC[C@]2(C)[C@H]3C(=O)C=C4[C@@H]5C[C@@](C)(C(=O)OCC6CC6)CC[C@]5(C)CC[C@@]4(C)[C@]3(C)CC[C@@H]12	4.17	C=C[C@@H]1C[C@]1(NC(=O)[C@@H]1C[C@@H](Oc2nccc3cc(OCC)ccc23)CN1C(=O)[C@@H](NC(=O)OC(C)(C)C)C(C)(C)C)C(=O)NS(=O)(=O)C1CC1	7.92
CC1(C)[C@@H](O)CC[C@]2(C)[C@H]3C(=O)C=C4[C@@H]5C[C@@](C)(C(=O)OCCCBr)CC[C@]5(C)CC[C@@]4(C)[C@]3(C)CC[C@@H]12	4.54	C=C[C@@H]1C[C@]1(NC(=O)[C@@H]1C[C@@H](Oc2nccc3ccc(C)cc23)CN1C(=O)[C@@H](NC(=O)OC(C)(C)C)C(C)(C)C)C(=O)NS(=O)(=O)C1CC1	7
CC1(C)[C@@H](O)CC[C@]2(C)[C@H]3C(=O)C=C4[C@@H]5C[C@@](C)(C(=O)OCCCCCCCCO)CC[C@]5(C)CC[C@@]4(C)[C@]3(C)CC[C@@H]12	4.88	C=C[C@@H]1C[C@]1(NC(=O)[C@@H]1C[C@@H](Oc2nccc3cccc(C)c23)CN1C(=O)[C@@H](NC(=O)OC(C)(C)C)C(C)(C)C)C(=O)NS(=O)(=O)C1CC1	6.3
CC1(C)[C@@H](O)CC[C@]2(C)[C@H]3C(=O)C=C4[C@@H]5C[C@@](C)(C(=O)OCCCCCCO)CC[C@]5(C)CC[C@@]4(C)[C@]3(C)CC[C@@H]12	4.32	C=C[C@@H]1C[C@]1(NC(=O)[C@@H]1C[C@@H](Oc2nccc3ccccc23)CN1C(=O)[C@@H](NC(=O)OC(C)(C)C)C(C)(C)C)C(=O)NS(=O)(=O)C1CC1	7.22
CC1(C)[C@@H](O)CC[C@]2(C)[C@H]3C(=O)C=C4[C@@H]5C[C@@](C)(C(=O)OCCOc6ccccc6)CC[C@]5(C)CC[C@@]4(C)[C@]3(C)CC[C@@H]12	4.85	C=C[C@@H]1C[C@]1(NC(=O)[C@@H]1C[C@@H](Oc2ncnc3cc(OC)ccc23)CN1C(=O)[C@@H](NC(=O)OC(C)(C)C)C(C)(C)C)C(=O)NS(=O)(=O)C1CC1	7.75
CC1(C)[C@@H](O)CC[C@]2(C)[C@H]3C(=O)C=C4[C@@H]5C[C@@](C)(C(=O)OCc6ccc(-n7cccn7)cc6)CC[C@]5(C)CC[C@@]4(C)[C@]3(C)CC[C@@H]12	4.62	C=C[C@@H]1C[C@]1(NC(=O)[C@@H]1C[C@@H](c2ccccc2)CN1C(=O)[C@@H](NC(=O)OC1CCCC1)C(C)(C)C)C(=O)NS(=O)(=O)C1CC1	6.16
CC1(C)[C@@H](O)CC[C@]2(C)[C@H]3C(=O)C=C4[C@@H]5C[C@@](C)(C(=O)OCc6ccc(Br)cc6F)CC[C@]5(C)CC[C@@]4(C)[C@]3(C)CC[C@@H]12	4.74	C=C[C@@H]1C[C@]1(NC(=O)[C@@H]1C[C@@H](c2csc(-c3c(OC)cccc3OC)n2)CN1C(=O)[C@@H](NC(=O)OC1CCCC1)C(C)(C)C)C(=O)NS(=O)(=O)C1CC1	5.66
CC1(C)[C@@H](O)CC[C@]2(C)[C@H]3C(=O)C=C4[C@@H]5C[C@@](C)(C(=O)OCc6ccc(C(F)(F)F)cc6)CC[C@]5(C)CC[C@@]4(C)[C@]3(C)CC[C@@H]12	5.27	C=C[C@@H]1C[C@]1(NC(=O)[C@@H]1C[C@@H](c2csc(-c3cc(C)ccc3OC)n2)CN1C(=O)[C@@H](NC(=O)OC1CCCC1)C(C)(C)C)C(=O)NS(=O)(=O)C1CC1	7.57
CC1(C)[C@@H](O)CC[C@]2(C)[C@H]3C(=O)C=C4[C@@H]5C[C@@](C)(C(=O)OCc6ccc(I)cc6)CC[C@]5(C)CC[C@@]4(C)[C@]3(C)CC[C@@H]12	5.24	C=C[C@@H]1C[C@]1(NC(=O)[C@@H]1C[C@@H](c2csc(-c3cc(F)ccc3OC)n2)CN1C(=O)[C@@H](NC(=O)OC1CCCC1)C(C)(C)C)C(=O)NS(=O)(=O)C1CC1	7.55
CC1(C)[C@@H](O)CC[C@]2(C)[C@H]3C(=O)C=C4[C@@H]5C[C@@](C)(C(=O)OCc6ccc(S(C)(=O)=O)cc6)CC[C@]5(C)CC[C@@]4(C)[C@]3(C)CC[C@@H]12	4.67	C=C[C@@H]1C[C@]1(NC(=O)[C@@H]1C[C@@H](c2csc(-c3cc(OC)ccc3OC)n2)CN1C(=O)[C@@H](NC(=O)OC1CCCC1)C(C)(C)C)C(=O)NS(=O)(=O)C1(C)CC1	8.05
CC1(C)[C@@H](O)CC[C@]2(C)[C@H]3C(=O)C=C4[C@@H]5C[C@@](C)(C(=O)OCc6ccc([N+](=O)[O-])cc6)CC[C@]5(C)CC[C@@]4(C)[C@]3(C)CC[C@@H]12	5.05	C=C[C@@H]1C[C@]1(NC(=O)[C@@H]1C[C@@H](c2csc(-c3cc(OC)ccc3OC)n2)CN1C(=O)[C@@H](NC(=O)OC1CCCC1)C(C)(C)C)C(=O)NS(=O)(=O)C1CC1	7.8
CC1(C)[C@@H](O)CC[C@]2(C)[C@H]3C(=O)C=C4[C@@H]5C[C@@](C)(C(=O)OCc6cccc(F)c6)CC[C@]5(C)CC[C@@]4(C)[C@]3(C)CC[C@@H]12	4.71	C=C[C@@H]1C[C@]1(NC(=O)[C@@H]1C[C@@H](c2csc(-c3ccc(OC)cc3)n2)CN1C(=O)[C@@H](NC(=O)OC1CCCC1)C(C)(C)C)C(=O)NS(=O)(=O)C1CC1	6.28
CC1(C)[C@@H](O)CC[C@]2(C)[C@H]3C(=O)C=C4[C@@H]5C[C@@](C)(C(=O)OCc6cccc7cccnc67)CC[C@]5(C)CC[C@@]4(C)[C@]3(C)CC[C@@H]12	4.82	C=C[C@@H]1C[C@]1(NC(=O)[C@@H]1C[C@@H](c2csc(-c3ccc(OC)cc3OC)n2)CN1C(=O)[C@@H](NC(=O)OC1CCCC1)C(C)(C)C)C(=O)NS(=O)(=O)C1CC1	7.05
CC1(C)[C@@H](O)CC[C@]2(C)[C@H]3CC=C4[C@@H]5C[C@@](C)(C(=O)O)CC[C@]5(C)CC[C@@]4(C)[C@]3(C)CC[C@@H]12	4.33	C=C[C@@H]1C[C@]1(NC(=O)[C@@H]1C[C@@H](c2csc(-c3cccc(OC)c3)n2)CN1C(=O)[C@@H](NC(=O)OC1CCCC1)C(C)(C)C)C(=O)NS(=O)(=O)C1CC1	6.85
CC1(C)[C@@H](O)CC[C@]2(C)[C@H]3CC=C4[C@@H]5C[C@@](C)(C(=O)OCC(N)=O)CC[C@]5(C)CC[C@@]4(C)[C@]3(C)CC[C@@H]12	4.19	C=C[C@@H]1C[C@]1(NC(=O)[C@@H]1C[C@@H](c2csc(-c3cccc(OC)c3OC)n2)CN1C(=O)[C@@H](NC(=O)OC1CCCC1)C(C)(C)C)C(=O)NS(=O)(=O)C1CC1	6.62
CC1(C)[C@@H](O)CC[C@]2(C)[C@H]3C[C@H]4O[C@]45[C@@H]4C[C@@](C)(C(=O)O)CC[C@]4(C)CC[C@@]5(C)[C@]3(C)CC[C@@H]12	4.74	C=C[C@@H]1C[C@]1(NC(=O)[C@@H]1C[C@@H](c2csc(-c3ccccc3)n2)CN1C(=O)[C@@H](NC(=O)OC1CCCC1)C(C)(C)C)C(=O)NS(=O)(=O)C1CC1	6.76
CC1(COc2ccc(CC3SC(=O)NC3=O)cc2)CCCCC1	5.3	C=C[C@@H]1C[C@]1(NC(=O)[C@@H]1C[C@@H](c2csc(-c3ccccc3C)n2)CN1C(=O)[C@@H](NC(=O)OC1CCCC1)C(C)(C)C)C(=O)NS(=O)(=O)C1CC1	6.1
CC1(NS(=O)(=O)c2cccc(C(=O)Nc3ccc(F)cc3)c2)COC1	6.03	C=C[C@@H]1C[C@]1(NC(=O)[C@@H]1C[C@@H](c2csc(-c3ccccc3F)n2)CN1C(=O)[C@@H](NC(=O)OC1CCCC1)C(C)(C)C)C(=O)NS(=O)(=O)C1CC1	6.63
CC1(c2ccc(F)cc2)N=C(c2nccs2)NC(CN2CCOCC2)=C1C#N	5.57	C=C[C@@H]1C[C@]1(NC(=O)[C@@H]1C[C@@H](c2csc(-c3ccccc3OC)n2)CN1C(=O)[C@@H](NC(=O)OC1CCCC1)C(C)(C)C)C(=O)NS(=O)(=O)C1CC1	7.46
CC1(c2ccc(F)cc2)N=C(c2nccs2)NC(CN2CCOCC2)=C1C(N)=O	4.21	C=C[C@@H]1C[C@]1(NC(=O)[C@@H]1C[C@@H](c2csc(-c3ccccc3OCC)n2)CN1C(=O)[C@@H](NC(=O)OC1CCCC1)C(C)(C)C)C(=O)NS(=O)(=O)C1CC1	7.43
CC1(c2ccc(F)cc2)N=C(c2nccs2)NC(CN2CCOCC2)=C1c1ncco1	5.7	C=C[C@@H]1C[C@]1(NC(=O)[C@@H]1C[C@@H](c2csc(-c3cccnc3)n2)CN1C(=O)[C@@H](NC(=O)OC1CCCC1)C(C)(C)C)C(=O)NS(=O)(=O)C1CC1	6.04
CC1=C(Br)C(c2ccc(F)cc2Cl)N=C(c2ccccn2)N1	5.28	C=C[C@@H]1C[C@]1(NC(=O)[C@@H]1C[C@@H](c2nc(-c3ccccc3)cs2)CN1C(=O)[C@@H](NC(=O)OC1CCCC1)C(C)(C)C)C(=O)NS(=O)(=O)C1CC1	6.24
CC1=C(I)C(c2ccc(F)cc2Br)N=C(c2nccs2)N1	5.15	C=C[C@@H]1C[C@]1(NC(=O)[C@@H]1C[C@@H](n2cc(-c3cc(Br)cc(Br)c3)nn2)CN1C(=O)[C@@H](NC(=O)NC1CCCC1)C(C)(C)C)C(=O)NS(=O)(=O)C1CC1	6.98
CC1=C(I)C(c2ccc(F)cc2Cl)N=C(c2ccccn2)N1	5.39	C=C[C@@H]1C[C@]1(NC(=O)[C@@H]1C[C@@H](n2cc(-c3cc(Br)cc(Br)c3)nn2)CN1C(=O)[C@@H](NC(=O)OC1CCCC1)C(C)(C)C)C(=O)NS(=O)(=O)C1(C)CC1	7.11
CC1CCN(Cc2nc(SCc3ccc(C#N)cc3)[nH]c(=O)c2I)CC1	5.58	C=C[C@@H]1C[C@]1(NC(=O)[C@@H]1C[C@@H](n2cc(-c3cc(Br)cc(Br)c3)nn2)CN1C(=O)[C@@H](NC(=O)OC1CCCC1)C(C)(C)C)C(=O)NS(=O)(=O)C1CC1	6.82
CC1CN(C(=O)Nc2cc(F)c(F)c(F)c2)Cc2c(N3CC(C#N)CC3=O)cnn21	7.21	C=C[C@@H]1C[C@]1(NC(=O)[C@@H]1C[C@@H](n2cc(-c3cc(Cl)cc(Cl)c3)nn2)CN1C(=O)[C@@H](NC(=O)OC1CCCC1)C(C)(C)C)C(=O)NS(=O)(=O)C1CC1	6.87
CC1CN2CC(C)O[Si](CCCNC(=O)CCC(=O)OCCOCn3cnc4c(=O)[nH]c(N)nc43)(O1)O[C@@H](C)C2	4.46	C=C[C@@H]1C[C@]1(NC(=O)[C@@H]1C[C@@H](n2cc(-c3ccc(Cl)cc3)nn2)CN1C(=O)[C@@H](NC(=O)OC1CCCC1)C(C)(C)C)C(=O)NS(=O)(=O)C1CC1	6.16
CC1Cc2cc(Br)ccc2-c2cc(=O)c(C(=O)O)cn21	5.32	C=C[C@@H]1C[C@]1(NC(=O)[C@@H]1C[C@@H](n2cc(-c3ccc(N(C)C)cc3)nn2)CN1C(=O)[C@@H](NC(=O)OC1CCCC1)C(C)(C)C)C(=O)NS(=O)(=O)C1CC1	6.57
CC1Cc2cc(N(C)C)ccc2-c2cc(=O)c(C(=O)O)cn21	6.24	C=C[C@@H]1C[C@]1(NC(=O)[C@@H]1C[C@@H](n2cc(-c3ccc4c(c3)CCO4)nn2)CN1C(=O)[C@@H](NC(=O)OC1CCCC1)C(C)(C)C)C(=O)NS(=O)(=O)C1CC1	6.64
CC1Cc2cc(N3CCCC3)ccc2-c2cc(=O)c(C(=O)O)cn21	7.09	C=C[C@@H]1C[C@]1(NC(=O)[C@@H]1C[C@@H](n2cc(-c3ccc4c(c3)OCO4)nn2)CN1C(=O)[C@@H](NC(=O)OC1CCCC1)C(C)(C)C)C(=O)NS(=O)(=O)C1CC1	6.72
CC1Cc2ccccc2-c2cc(=O)c(C(=O)O)cn21	4.28	C=C[C@@H]1C[C@]1(NC(=O)[C@@H]1C[C@@H](n2cc(-c3cccc(Br)c3)nn2)CN1C(=O)[C@@H](NC(=O)OC1CCCC1)C(C)(C)C)C(=O)NS(=O)(=O)C1CC1	6.68
CC1c2ccc(N3CCCC3)cc2Oc2c(Cl)cccc21	5.82	C=C[C@@H]1C[C@]1(NC(=O)[C@@H]1C[C@@H](n2cc(-c3cccc(Cl)c3)nn2)CN1C(=O)[C@@H](NC(=O)OC1CCCC1)C(C)(C)C)C(=O)NS(=O)(=O)C1CC1	6.77
CCC(=O)CC1(O)CC(=O)c2c(C)cc(O)cc2O1	4.28	C=C[C@@H]1C[C@]1(NC(=O)[C@@H]1C[C@@H](n2cc(-c3ccccc3)c(C)n2)CN1C(=O)[C@@H](NC(=O)OC1CCCC1)C(C)(C)C)C(=O)NS(=O)(=O)C1CC1	6.5
CCC(=O)Cc1cc(=O)c2c(C)cc(O)cc2o1	4.14	C=C[C@@H]1C[C@]1(NC(=O)[C@@H]1C[C@@H](n2cc(-c3ccccc3)nn2)CN1C(=O)[C@@H](NC(=O)OC1CCCC1)C(C)(C)C)C(=O)NS(=O)(=O)C1CC1	6.37
CCC(=O)Nc1ccc(C(=O)N[C@@H](Cc2ccccc2)C(=O)N[C@@H](Cc2ccc([N+](=O)[O-])cc2)C(=O)OC)cc1	5.36	C=C[C@@H]1C[C@]1(NC(=O)[C@@H]1C[C@@H](n2cc(-c3ccccc3Cl)nn2)CN1C(=O)[C@@H](NC(=O)OC1CCCC1)C(C)(C)C)C(=O)NS(=O)(=O)C1CC1	6.66
CCC(=O)Nc1ccc(C(=O)N[C@@H](Cc2ccccc2)C(=O)N[C@@H](Cc2ccccc2)C(=O)OC)cc1	5.54	C=C[C@@H]1C[C@]1(NC(=O)[C@@H]1C[C@@H](n2cc(-c3ccsc3)nn2)CN1C(=O)[C@@H](NC(=O)OC1CCCC1)C(C)(C)C)C(=O)NS(=O)(=O)C1CC1	5.91
CCC(=O)OCCc1c(-c2ccccc2Cl)c2cc(Cl)ccc2[nH]c1=O	4.23	C=C[C@@H]1C[C@]1(NC(=O)[C@@H]1C[C@@H](n2cnc(-c3ccccc3)c2)CN1C(=O)[C@@H](NC(=O)OC1CCCC1)C(C)(C)C)C(=O)NS(=O)(=O)C1CC1	5.87
CCC(=O)O[C@@H](C[C@@H](C)C1=C2C[C@H](OC(=O)CC)[C@H]3[C@@]4(C)CCC(=O)C(C)(C)[C@@H]4CC[C@]3(C)[C@@]2(C)CC1)[C@@H](OC(=O)CC)C(C)(C)OC(C)=O	4.07	C=C[C@@H]1C[C@]1(NC(=O)[C@@H]1C[C@@H]2CN1C(=O)[C@@H](C(C)C)NCC(F)(F)CCCCCc1cccc3c1CN(C3)C(=O)O2)C(=O)NS(=O)(=O)C1CC1	9.46
CCC(=O)O[C@@H]1[C@@H](O)C[C@@H]2C(=CC[C@@H]3[C@@]2(C)C(=O)C[C@]2(C)[C@@H]([C@@](C)(O)C(=O)CCC(C)(C)OC(C)=O)[C@H](O)C[C@@]32C)C1(C)C	5.51	C=C[C@@H]1C[C@]1(NC(=O)[C@@H]1C[C@@H]2CN1C(=O)[C@@H](C(C)C)N[C@@H](C)CCCCCCCc1cccc3c1CN(C3)C(=O)O2)C(=O)NS(=O)(=O)C1CC1	8.76
CCC(=O)O[C@H]1CC[C@]2(C)[C@H]3C(=O)C=C4[C@@H]5C[C@@](C)(C(=O)O)CC[C@]5(C)CC[C@@]4(C)[C@]3(C)CC[C@H]2C1(C)C	4.35	C=C[C@@H]1C[C@]1(NC(=O)[C@@H]1C[C@@H]2CN1C(=O)[C@@H](C(C)C)N[C@H](C)CCCCCCCc1cccc3c1CN(C3)C(=O)O2)C(=O)NS(=O)(=O)C1CC1	9.57
CCC(=O)O[C@H]1C[C@@H]2C(=CC[C@@H]3[C@@]2(C)C(=O)C[C@]2(C)[C@@H]([C@@](C)(O)C(=O)CCC(C)(C)OC(C)=O)[C@H](O)C[C@@]32C)C(C)(C)[C@@H]1O	5.33	C=C[C@@H]1C[C@]1(NC(=O)[C@@H]1C[C@@H]2CN1C(=O)[C@H](C(C)(C)C)NC(=O)OCC(C)(C)CCCCc1cccc3c1CN(C3)C(=O)O2)C(=O)NS(=O)(=O)c1ccc2c(c1)B(O)OC2	7.7
CCC(=O)O[C@H]1C[C@@H]2C(=CC[C@@H]3[C@@]2(C)C(=O)C[C@]2(C)[C@@H]([C@@](C)(O)C(=O)CCC(C)(C)OC(C)=O)[C@H](O)C[C@@]32C)C(C)(C)[C@@H]1OC(=O)CC	5.14	C=C[C@@H]1C[C@]1(NC(=O)[C@@H]1C[C@@H]2CN1C(=O)[C@H](C(C)(C)C)NC(=O)OCC(C)(C)CCCCc1cccc3c1CN(C3)C(=O)O2)C(=O)NS(=O)(=O)c1ccc2c(c1)COB2O	7.82
CCC(=O)O[C@H]1C[C@@H]2C(=CC[C@@H]3[C@@]2(C)C(=O)C[C@]2(C)[C@@H]([C@@](C)(O)C(=O)CCC(C)(C)OC(C)=O)[C@H](OC(C)=O)C[C@@]32C)C(C)(C)[C@@H]1OC(=O)CC	4.72	C=C[C@@H]1C[C@]1(NC(=O)[C@@H]1C[C@@H]2CN1C(=O)[C@H](C(C)(C)C)NC(=O)OCC(C)(C)CCCCc1cccc3c1CN(C3)C(=O)O2)C(=O)NS(=O)(=O)c1cccc2c1COB2O	7.92
CCC(C)(C)c1c2c(c(O)c3ccc(=O)oc13)C(=O)CC(C)(C)O2	5.94	C=C[C@@H]1C[C@]1(NC(=O)[C@@H]1C[C@@H]2CN1C(=O)[C@H](C(C)(C)C)NC(=O)OCC/C=C/c1cccc3c1CN(C3)C(=O)O2)C(=O)NS(=O)(=O)C1CC1	7.8
CCC(C)(C)c1c2c(c(O)c3ccc(=O)oc13)CCC(C)(C)O2	5.87	C=C[C@@H]1C[C@]1(NC(=O)[C@@H]1C[C@@H]2CN1C(=O)[C@H](C(C)(C)C)NC(=O)OCC1(CCCCC1)CCCCc1cccc3c1CN(C3)C(=O)O2)C(=O)NS(=O)(=O)C1CC1	7.37
CCC(C)(C)c1c2c(c(OC)c3ccc(=O)oc13)C(=O)CC(C)(C)O2	5.27	C=C[C@@H]1C[C@]1(NC(=O)[C@@H]1C[C@@H]2CN1C(=O)[C@H](C(C)(C)C)NC(=O)OCC1(CCCCc3cccc4c3CN(C4)C(=O)O2)CC1)C(=O)NS(=O)(=O)C1CC1	8.22
CCC(C)(C)c1c2c(c(OC)c3ccc(=O)oc13)CCC(C)(C)O2	5.79	C=C[C@@H]1C[C@]1(NC(=O)[C@@H]1C[C@@H]2CN1C(=O)[C@H](C(C)(C)C)NC(=O)OCC1(CCCCc3cccc4c3CN(C4)C(=O)O2)CCC1)C(=O)NS(=O)(=O)C1CC1	8.52
CCC(C)(C)c1cc2c(OC)c3c(c(C(C)(C)CC)c2oc1=O)OC(C)(C)CC3	5.18	C=C[C@@H]1C[C@]1(NC(=O)[C@@H]1C[C@@H]2CN1C(=O)[C@H](C(C)(C)C)NC(=O)OCC1(CCCCc3cccc4c3CN(C4)C(=O)O2)CCCC1)C(=O)NS(=O)(=O)C1CC1	8.15
CCC(C)CC(C)C(=O)OC1(C)C(=O)Cc2cc(O)c3c(c2C1=O)C[C@@H](O)C[C@H]3C	4.04	C=C[C@@H]1C[C@]1(NC(=O)[C@@H]1C[C@@H]2CN1C(=O)[C@H](C(C)(C)C)NC(=O)OCCC/C=C/c1ccc3ccnc(c3c1)O2)C(=O)NS(=O)(=O)C1CC1	10.4
CCC(C)CC(C)C(=O)OC1(C)C(=O)c2c(cc(O)c3c2C[C@@H](O)C[C@H]3C)C(C)(O)C1=O	4.98	C=C[C@@H]1C[C@]1(NC(=O)[C@@H]1C[C@@H]2CN1C(=O)[C@H](C(C)(C)C)NC(=O)OCCC/C=C/c1cccc(c1)CN(C)C(=O)O2)C(=O)NS(=O)(=O)C1CC1	7.55
CCC(C)NS(=O)(=O)c1cc2c(c(C(=O)Nc3ccc(F)c(Cl)c3)c1)OCCO2	5.79	C=C[C@@H]1C[C@]1(NC(=O)[C@@H]1C[C@@H]2CN1C(=O)[C@H](C(C)(C)C)NC(=O)OCCC/C=C/c1cccc3c1CCN(C3)C(=O)O2)C(=O)NS(=O)(=O)C1CC1	6.14
CCC(C)NS(=O)(=O)c1ccc(F)c(C(=O)NCc2ccc(F)c(F)c2)c1	7	C=C[C@@H]1C[C@]1(NC(=O)[C@@H]1C[C@@H]2CN1C(=O)[C@H](C(C)(C)C)NC(=O)OCCC/C=C/c1cccc3c1CN(C3)C(=O)O2)C(=O)NS(=O)(=O)C1CC1	8.15
CCC(C)NS(=O)(=O)c1ccc(F)c(C(=O)Nc2ccc(F)c(F)c2)c1	6.52	C=C[C@@H]1C[C@]1(NC(=O)[C@@H]1C[C@@H]2CN1C(=O)[C@H](C(C)(C)C)NC(=O)OCCC/C=C/c1cccc3c1CN(CC3)C(=O)O2)C(=O)NS(=O)(=O)C1CC1	7.58
CCC(C)[C@@H](C(=O)OC)N1CCCOP1(=O)COCCn1cnc2c(N)ncnc21.O=C(O)/C=C/C(=O)O	5.66	C=C[C@@H]1C[C@]1(NC(=O)[C@@H]1C[C@@H]2CN1C(=O)[C@H](C(C)(C)C)NC(=O)OCCC/C=C/c1ccccc1CN(C)C(=O)O2)C(=O)NS(=O)(=O)C1CC1	7.01
CCC(C)[C@H](N)C(=O)OC1CCN(S(=O)(=O)c2cc(C(=O)Nc3cc(F)c(F)c(F)c3)ccc2F)CC1	6.42	C=C[C@@H]1C[C@]1(NC(=O)[C@@H]1C[C@@H]2CN1C(=O)[C@H](C(C)(C)C)NC(=O)OCCCC/C=C/c1ccc3ccnc(c3c1)O2)C(=O)NS(=O)(=O)C1CC1	8.06
CCC(CC)NS(=O)(=O)c1cccc(C(=O)Nc2ccc(F)cc2)c1	5.44	C=C[C@@H]1C[C@]1(NC(=O)[C@@H]1C[C@@H]2CN1C(=O)[C@H](C(C)(C)C)NC(=O)OCCCC/C=C/c1cccc3c1CN(C3)C(=O)O2)C(=O)NS(=O)(=O)C1CC1	8.3
CCC(c1nnc(SCCN2CCN(c3ccccc3OC)CC2)o1)S(=O)(=O)c1ccccc1	5.79	C=C[C@@H]1C[C@]1(NC(=O)[C@@H]1C[C@@H]2CN1C(=O)[C@H](C(C)(C)C)NC(=O)OCCCCC/C=C/c1cc3ccccc3nc1O2)C(=O)NS(=O)(=O)C1CC1	7.67
CCC/N=C(\c1ccc(=O)n(CCC)c1)c1ccc(OC)cc1O	4.47	C=C[C@@H]1C[C@]1(NC(=O)[C@@H]1C[C@@H]2CN1C(=O)[C@H](C(C)(C)C)NC(=O)OCCCCC/C=C/c1cccc3c1CN(C3)C(=O)O2)C(=O)NS(=O)(=O)C1CC1	8.52
CCC1Cc2cc(C#N)c(OC)cc2-c2cc(=O)c(C(=O)O)cn21	6.48	C=C[C@@H]1C[C@]1(NC(=O)[C@@H]1C[C@@H]2CN1C(=O)[C@H](C(C)(C)C)NC(=O)OCCCCC/C=C/c1nc3ccccc3cc1O2)C(=O)NS(=O)(=O)C1CC1	7.36
CCC1Cc2cc(OC(C)C)c(OC)cc2-c2cc(=O)c(C(=O)O)cn21	7.05	C=C[C@@H]1C[C@]1(NC(=O)[C@@H]1C[C@@H]2CN1C(=O)[C@H](C(C)(C)C)NC(=O)OCCCCCCc1cccc3c1CN(C3)C(=O)O2)C(=O)NS(=O)(=O)C1CC1	8.3
CCC1Cc2cc(OC)c(C3CC3)cc2-c2cc(=O)c(C(=O)O)cn21	7.89	C=C[C@@H]1C[C@]1(NC(=O)[C@@H]1C[C@@H]2CN1C(=O)[C@H](C(C)(C)C)NC(=O)OCCCCCc1cc(Br)c3ccnc(c3c1)O2)C(=O)NS(=O)(=O)C1CC1	8.7
CCC1Cc2cc(OC)c(OC)cc2-c2cc(=O)c(C(=O)O)cn21	6.96	C=C[C@@H]1C[C@]1(NC(=O)[C@@H]1C[C@@H]2CN1C(=O)[C@H](C(C)(C)C)NC(=O)OCCCCCc1cc(C(F)(F)F)c3ccnc(c3c1)O2)C(=O)NS(=O)(=O)C1CC1	7.68
CCC1Cc2cc(OCC(C)C)c(OC)cc2-c2cc(=O)c(C(=O)O)cn21	7.89	C=C[C@@H]1C[C@]1(NC(=O)[C@@H]1C[C@@H]2CN1C(=O)[C@H](C(C)(C)C)NC(=O)OCCCCCc1cc(CC)c3ccnc(c3c1)O2)C(=O)NS(=O)(=O)C1CC1	8.6
CCC1Cc2cc(OCC(F)F)c(OC)cc2-c2cc(=O)c(C(=O)O)cn21	7.23	C=C[C@@H]1C[C@]1(NC(=O)[C@@H]1C[C@@H]2CN1C(=O)[C@H](C(C)(C)C)NC(=O)OCCCCCc1cc(I)c3ccnc(c3c1)O2)C(=O)NS(=O)(=O)C1CC1	8.64
CCC1Cc2cc(OCC(N)=O)c(OC)cc2-c2cc(=O)c(C(=O)O)cn21	4.58	C=C[C@@H]1C[C@]1(NC(=O)[C@@H]1C[C@@H]2CN1C(=O)[C@H](C(C)(C)C)NC(=O)OCCCCCc1cc(OC(F)(F)F)c3ccnc(c3c1)O2)C(=O)NS(=O)(=O)C1CC1	7.3
CCC1Cc2cc(OCC3CC3)c(OC)cc2-c2cc(=O)c(C(=O)O)cn21	7.82	C=C[C@@H]1C[C@]1(NC(=O)[C@@H]1C[C@@H]2CN1C(=O)[C@H](C(C)(C)C)NC(=O)OCCCCCc1cc(OC)c3ccnc(c3c1)O2)C(=O)NS(=O)(=O)C1CC1	8.57
CCC1Cc2cc(OCC3CCOCC3)c(OC)cc2-c2cc(=O)c(C(=O)O)cn21	7.55	C=C[C@@H]1C[C@]1(NC(=O)[C@@H]1C[C@@H]2CN1C(=O)[C@H](C(C)(C)C)NC(=O)OCCCCCc1cc(OCC)c3ccnc(c3c1)O2)C(=O)NS(=O)(=O)C1CC1	8.22
CCC1Cc2cc(OCCC3CCCCC3)c(OC)cc2-c2cc(=O)c(C(=O)O)cn21	7.37	C=C[C@@H]1C[C@]1(NC(=O)[C@@H]1C[C@@H]2CN1C(=O)[C@H](C(C)(C)C)NC(=O)OCCCCCc1cc(S(C)(=O)=O)c3ccnc(c3c1)O2)C(=O)NS(=O)(=O)C1CC1	6.55
CCC1Cc2cc(OCCCO)c(OC)cc2-c2cc(=O)c(C(=O)O)cn21	6.7	C=C[C@@H]1C[C@]1(NC(=O)[C@@H]1C[C@@H]2CN1C(=O)[C@H](C(C)(C)C)NC(=O)OCCCCCc1cc(SC)c3ccnc(c3c1)O2)C(=O)NS(=O)(=O)C1CC1	8.7
CCC1Cc2cc(OCCCOC)c(OC)cc2-c2cc(=O)c(C(=O)O)cn21	7.72	C=C[C@@H]1C[C@]1(NC(=O)[C@@H]1C[C@@H]2CN1C(=O)[C@H](C(C)(C)C)NC(=O)OCCCCCc1cc3c(nccc3cc1OC)O2)C(=O)NS(=O)(=O)C1CC1	8.52
CCC1Cc2cc(OCCN3CCCC3)c(OC)cc2-c2cc(=O)c(C(=O)O)cn21	5.51	C=C[C@@H]1C[C@]1(NC(=O)[C@@H]1C[C@@H]2CN1C(=O)[C@H](C(C)(C)C)NC(=O)OCCCCCc1ccc3ccnc(c3c1)O2)C(=O)NS(=O)(=O)C1CC1	9.7
CCC1Cc2cc(OCCN3CCCC3=O)c(OC)cc2-c2cc(=O)c(C(=O)O)cn21	6.75	C=C[C@@H]1C[C@]1(NC(=O)[C@@H]1C[C@@H]2CN1C(=O)[C@H](C(C)(C)C)NC(=O)OCCCCCc1ccc3nc(-c4ccccc4)cc(c3c1)O2)C(=O)NS(=O)(=O)C1CC1	8.17
CCC1Cc2cc(OCCN3CCOCC3)c(OC)cc2-c2cc(=O)c(C(=O)O)cn21	6.8	C=C[C@@H]1C[C@]1(NC(=O)[C@@H]1C[C@@H]2CN1C(=O)[C@H](C(C)(C)C)NC(=O)OCCCCCc1cccc3c1CN(C3)C(=O)O2)C(=O)NS(=O)(=O)C1CC1	8.15
CCC1Cc2cc(OCCNC(C)=O)c(OC)cc2-c2cc(=O)c(C(=O)O)cn21	5.41	C=C[C@@H]1C[C@]1(NC(=O)[C@@H]1C[C@@H]2CN1C(=O)[C@H](C(C)(C)C)NC(=O)O[C@@H]1CCC[C@H]1CCCCCc1nc3ccc(OC)cc3cc1O2)C(=O)NS(=O)(=O)C1CC1	7.8
CCC1Cc2cc(OCCNS(C)(=O)=O)c(OC)cc2-c2cc(=O)c(C(=O)O)cn21	5.3	C=C[C@@H]1C[C@]1(NC(=O)[C@@H]1C[C@@H]2CN1C(=O)[C@H](C(C)(C)C)NC(=O)O[C@@H]1C[C@H]1CCCCCc1c(nc3ccccc3c1O[C@H]1C[C@H]3CC[C@@H](C1)N3CC)O2)C(=O)NS(=O)(=O)C1(C)CC1	9.3
CCC1Cc2cc(OCCO)c(OC)cc2-c2cc(=O)c(C(=O)O)cn21	6.25	C=C[C@@H]1C[C@]1(NC(=O)[C@@H]1C[C@@H]2CN1C(=O)[C@H](C(C)(C)C)NC(=O)O[C@@H]1C[C@H]1CCCCCc1nc3ccc(OC)cc3cc1O2)C(=O)NS(=O)(=O)C1CC1	7.89
CCC1Cc2cc(OCCOC)c(OC)cc2-c2cc(=O)c(C(=O)O)cn21	7.19	C=C[C@@H]1C[C@]1(NC(=O)[C@@H]1C[C@@H]2CN1C(=O)[C@H](C(C)(C)C)NC(=O)O[C@@H]1C[C@H]1CCCCCc1nc3ccc(OC)cc3nc1O2)C(=O)NS(=O)(=O)C1(C)CC1	9.92
CCC1Cc2cc(OCCOCCOC)c(OC)cc2-c2cc(=O)c(C(=O)O)cn21	6.66	C=C[C@@H]1C[C@]1(NC(=O)[C@@H]1C[C@@H]2CN1C(=O)[C@H](C(C)(C)C)NC(=O)O[C@@H]1C[C@H]1CCCCCc1nc3ccc(OC)cc3nc1O2)C(=O)NS(=O)(=O)C1CC1	9.7
CCC1Cc2cc(OCc3ccccc3)c(OC)cc2-c2cc(=O)c(C(=O)NC(C)CO)cn21	5.18	C=C[C@@H]1C[C@]1(NC(=O)[C@@H]1C[C@@H]2CN1C(=O)[C@H](C(C)(C)C)Nc1nc(cs1)CCC/C=C/c1cccc3c1CN(C3)C(=O)O2)C(=O)NS(=O)(=O)C1CC1	9.8
CCC1Cc2cc(OCc3ccccc3)c(OC)cc2-c2cc(=O)c(C(=O)NC(C)COC)cn21	6.28	C=C[C@@H]1C[C@]1(NC(=O)[C@@H]1C[C@@H]2CN1C(=O)[C@H](C(C)(C)C)Nc1nc(cs1)CCCCCc1cccc3c1CN(C3)C(=O)O2)C(=O)NS(=O)(=O)C1CC1	9.8
CCC1Cc2cc(OCc3ccccc3)c(OC)cc2-c2cc(=O)c(C(=O)NC)cn21	4.72	C=C[C@@H]1C[C@]1(NC(=O)[C@@H]1C[C@@H]2CN1C(=O)[C@H](C(C)(C)C)Nc1nc(cs1)CCCCc1ccc3ccnc(c3c1)O2)C(=O)NS(=O)(=O)C1CC1	9.7
CCC1Cc2cc(OCc3ccccc3)c(OC)cc2-c2cc(=O)c(C(=O)NCCO)cn21	4.37	C=C[C@@H]1C[C@]1(NC(=O)[C@@H]1C[C@@H]2CN1C(=O)[C@H](C(C)C)CC(=O)N(C(C)C)CCCCCc1cccc3c1CN(C3)C(=O)O2)C(=O)NS(=O)(=O)C1CC1	7.46
CCC1Cc2cc(OCc3ccccc3)c(OC)cc2-c2cc(=O)c(C(=O)NCCOC)cn21	4.89	C=C[C@@H]1C[C@]1(NC(=O)[C@@H]1C[C@@H]2CN1C(=O)[C@H](C(C)C)CC(=O)NCCCCCc1cccc3c1CN(C3)C(=O)O2)C(=O)NS(=O)(=O)C1CC1	7
CCC1Cc2cc(OCc3ccccc3)c(OC)cc2-c2cc(=O)c(C(=O)NO)cn21	4.72	C=C[C@@H]1C[C@]1(NC(=O)[C@@H]1C[C@@H]2CN1C(=O)[C@H](C(C)C)CC(C)(C)CCCCCCc1cccc3c1CN(C3)C(=O)O2)C(=O)NS(=O)(=O)C1CC1	9.29
CCC1Cc2cc(OCc3ccccc3)c(OC)cc2-c2cc(=O)c(C(=O)NS(C)(=O)=O)cn21	6.01	C=C[C@@H]1C[C@]1(NC(=O)[C@@H]1C[C@@H]2CN1C(=O)[C@H](C(C)C)N(C(C)C)CCC/C=C/c1cccc3c1CN(C3)C(=O)O2)C(=O)NS(=O)(=O)C1CC1	6.55
CCC1Cc2cc(OCc3ccccc3)c(OC)cc2-c2cc(=O)c(C(=O)O)cn21	7.41	C=C[C@@H]1C[C@]1(NC(=O)[C@@H]1C[C@@H]2CN1C(=O)[C@H](C(C)C)NC(=O)OCCC/C=C/c1cccc3c1CN(C3)C(=O)O2)C(=O)NS(=O)(=O)C1CC1	10.4
CCC1Cc2cc3c(cc2-c2cc(=O)c(C(=O)O)cn21)OCCCO3	5.71	C=C[C@@H]1C[C@]1(NC(=O)[C@@H]1C[C@@H]2CN1C(=O)[C@H](C(C)C)NC(=O)OCCC/C=C\c1cccc3c1CN(C3)C(=O)O2)C(=O)NS(=O)(=O)C1CC1	7.92
CCC1Cc2cc3c(cc2-c2cc(=O)c(C(=O)O)cn21)OCCO3	6.17	C=C[C@@H]1C[C@]1(NC(=O)[C@@H]1C[C@@H]2CN1C(=O)[C@H](C(C)C)N[C@@H](C(F)(F)F)CCCCCCc1cccc3c1CN(C3)C(=O)O2)C(=O)NS(=O)(=O)C1CC1	8.24
CCCC(=O)Nc1nc(N)nc2c1ncn2[C@H]1CO[C@@H](COP(=O)(N[C@@H](C)C(=O)OCC)c2ccccc2)O1	5.48	C=C[C@@H]1C[C@]1(NC(=O)[C@@H]1C[C@@H]2CN1C(=O)[C@H](C(C)C)N[C@H](C(F)(F)F)CCCCCCc1cccc3c1CN(C3)C(=O)O2)C(=O)NS(=O)(=O)C1CC1	8.96
CCCC(=O)OCCc1c(-c2ccccc2Cl)c2cc(Cl)ccc2[nH]c1=O	4.46	C=C[C@@H]1C[C@]1(NC(=O)[C@@H]1C[C@@H]2CN1C(=O)[C@H](C(C)C)Nc1nc(cs1)C(C)(C)CCCc1ccc3ccnc(c3c1)O2)C(=O)NS(=O)(=O)C1CC1	8.52
CCCC(=O)O[C@@H]1[C@@H](O)C[C@@H]2C(=CC[C@@H]3[C@@]2(C)C(=O)C[C@]2(C)[C@@H]([C@@](C)(O)C(=O)CCC(C)(C)OC(C)=O)[C@H](O)C[C@@]32C)C1(C)C	5.33	C=C[C@@H]1C[C@]1(NC(=O)[C@@H]1C[C@@H]2CN1C(=O)[C@H](C(C)C)Nc1nc(cs1)CC/C=C/c1ccc3ccnc(c3c1)O2)C(=O)NS(=O)(=O)C1CC1	8.3
CCCC(=O)O[C@H]1CC[C@]2(C)[C@H]3C(=O)C=C4[C@@H]5C[C@@](C)(C(=O)O)CC[C@]5(C)CC[C@@]4(C)[C@]3(C)CC[C@H]2C1(C)C	4.43	C=C[C@@H]1C[C@]1(NC(=O)[C@@H]1C[C@@H]2CN1C(=O)[C@H](C(C)C)Nc1nc(cs1)CCC/C=C/c1cccc3c1CN(C3)C(=O)O2)C(=O)NS(=O)(=O)C1CC1	9.8
CCCC(=O)O[C@H]1C[C@@H]2C(=CC[C@@H]3[C@@]2(C)C(=O)C[C@]2(C)[C@@H]([C@@](C)(O)C(=O)CCC(C)(C)OC(C)=O)[C@H](O)C[C@@]32C)C(C)(C)[C@@H]1O	5.21	C=C[C@@H]1C[C@]1(NC(=O)[C@@H]1C[C@@H]2CN1C(=O)[C@H](C(C)C)Nc1nc(cs1)CCCCCc1ccc3ccnc(c3c1)O2)C(=O)NS(=O)(=O)C1CC1	8.82
CCCC(=O)O[C@H]1C[C@@H]2C(=CC[C@@H]3[C@@]2(C)C(=O)C[C@]2(C)[C@@H]([C@@](C)(O)C(=O)CCC(C)(C)OC(C)=O)[C@H](OC(C)=O)C[C@@]32C)C(C)(C)[C@@H]1OC(=O)CCC	4.75	C=C[C@@H]1C[C@]1(NC(=O)[C@@H]1C[C@@H]2CN1C(=O)[C@H](C(C)C)Nc1nc(cs1)CCCCc1ccc3ccnc(c3c1)O2)C(=O)NS(=O)(=O)C1CC1	8.77
CCCC/N=C(\c1ccc(=O)n(CCCC)c1)c1ccc(OC)cc1O	6.92	C=C[C@@H]1C[C@]1(NC(=O)[C@@H]1C[C@@H]2CN1C(=O)[C@H](C(C)C)Nc1nc(cs1)CCCCc1ccc3nc(-c4ccccc4)cc(c3c1)O2)C(=O)NS(=O)(=O)C1CC1	9.3
CCCC1Cc2cc(OC)c(OC)cc2-c2cc(=O)c(C(=O)O)cn21	7.17	C=C[C@@H]1C[C@]1(NC(=O)[C@@H]1C[C@@H]2CN1C(=O)[C@H](C(C)C)Nc1nnc(o1)CCCCc1ccc3ccnc(c3c1)O2)C(=O)NS(=O)(=O)C1CC1	9.05
CCCCC(=O)OCCc1c(-c2ccccc2Cl)c2cc(Cl)ccc2[nH]c1=O	4.09	C=C[C@@H]1C[C@]1(NC(=O)[C@@H]1C[C@@H]2CN1C(=O)[C@H](C1(C)CCCCC1)NC(=O)OCC(C)(C)CCCCc1cccc3c1CN(C3)C(=O)O2)C(=O)NS(=O)(=O)C1CC1	8
CCCCC/N=C(\c1ccc(=O)n(CCCCC)c1)c1ccc(OC)cc1O	5.3	C=C[C@@H]1C[C@]1(NC(=O)[C@@H]1C[C@@H]2CN1C(=O)[C@H](C1(C)CCCCC1)NC(=O)OCCC/C=C/c1cccc3c1CN(C3)C(=O)O2)C(=O)NS(=O)(=O)C1CC1	8.4
CCCCC1=NC2(CCCC2)C(=O)N1Cc1ccc(-c2ccccc2-c2nnn[nH]2)cc1	5.48	C=C[C@@H]1C[C@]1(NC(=O)[C@@H]1C[C@@H]2CN1C(=O)[C@H](C1CCC1)NC(=O)OCCCCCc1ccc3ccnc(c3c1)O2)C(=O)NS(=O)(=O)C1CC1	8.15
CCCCCC(=O)Nc1nc(N)nc2c1ncn2[C@H]1CO[C@@H](COP(=O)(N[C@@H](C)C(=O)OCC)c2ccccc2)O1	5.89	C=C[C@@H]1C[C@]1(NC(=O)[C@@H]1C[C@@H]2CN1C(=O)[C@H](C1CCCC1)NC(=O)N(C)[C@@H]1CCC[C@H]1C/C=C/c1cc3c(cc(OCC)nc3cc1OC)O2)C(=O)NS(=O)(=O)C1CC1	7.6
CCCCCC(=O)OCc1c(CO)cc2ccc3c(c2c1-c1ccc2c(c1)OCO2)OCO3	5.72	C=C[C@@H]1C[C@]1(NC(=O)[C@@H]1C[C@@H]2CN1C(=O)[C@H](C1CCCC1)NC(=O)N1CC(OCC)(CCCCc3cc4c(cc(OCC)nc4cc3OC)O2)C1)C(=O)NS(=O)(=O)C1CC1	7.75
CCCCCC(=O)OCc1cc2ccc3c(c2c(-c2ccc(OC)c(O)c2)c1CO)OCO3	5.71	C=C[C@@H]1C[C@]1(NC(=O)[C@@H]1C[C@@H]2CN1C(=O)[C@H](C1CCCC1)NC(=O)N1CC[C@@H](C1)OCCC/C=C/c1cc3ccc(OC)cc3nc1O2)C(=O)NS(=O)(=O)C1CC1	8.51
CCCCCC(=O)OCc1cc2ccc3c(c2c(-c2ccc(OC)c(O)c2)c1COC(=O)CCCCC)OCO3	5.48	C=C[C@@H]1C[C@]1(NC(=O)[C@@H]1C[C@@H]2CN1C(=O)[C@H](C1CCCC1)NC(=O)N1CC[C@@H](C1)OCCCCCc1cc3ccc(OC)cc3nc1O2)C(=O)NS(=O)(=O)C1CC1	7.51
CCCCCC(=O)OCc1cc2ccc3c(c2c(-c2ccc4c(c2)OCO4)c1CO)OCO3	5.72	C=C[C@@H]1C[C@]1(NC(=O)[C@@H]1C[C@@H]2CN1C(=O)[C@H](C1CCCC1)NC(=O)OCC(C)(C)CCCc1cc3c(cc(OCC)nc3cc1OC)O2)C(=O)NS(=O)(=O)C1CC1	8.89
CCCCCCCC(=O)Nc1nc(N)nc2c1ncn2[C@H]1CO[C@@H](COP(=O)(N[C@@H](C)C(=O)OCC)c2ccccc2)O1	6.26	C=C[C@@H]1C[C@]1(NC(=O)[C@@H]1C[C@@H]2CN1C(=O)[C@H](C1CCCC1)NC(=O)OCC(C)(C)CCCc1cc3c(cc(OCc4csc(C(C)C)n4)nc3cc1OC)O2)C(=O)NS(=O)(=O)C1CC1	8.4
CCCCCCCC(=O)OCCc1c(-c2ccccc2Cl)c2cc(Cl)ccc2[nH]c1=O	4.4	C=C[C@@H]1C[C@]1(NC(=O)[C@@H]1C[C@@H]2CN1C(=O)[C@H](C1CCCC1)NC(=O)OCC(C)(C)CCCc1cc3c(cc(OCc4csc(C)n4)nc3cc1OC)O2)C(=O)NS(=O)(=O)C1CC1	8.3
CCCCCCCC/C=C\CCCCCCCC(=O)Nc1nc(N)nc2c1ncn2[C@H]1CO[C@@H](COP(=O)(N[C@@H](C)C(=O)OCC)c2ccccc2)O1	7	C=C[C@@H]1C[C@]1(NC(=O)[C@@H]1C[C@@H]2CN1C(=O)[C@H](C1CCCC1)NC(=O)OCC(C)(C)CCCc1cc3c(cc(OCc4ncco4)nc3cc1OC)O2)C(=O)NS(=O)(=O)C1CC1	8.4
CCCCCCCCCC(=O)Nc1nc(N)nc2c1ncn2[C@H]1CO[C@@H](COP(=O)(N[C@@H](C)C(=O)OCC)c2ccccc2)O1	6.37	C=C[C@@H]1C[C@]1(NC(=O)[C@@H]1C[C@@H]2CN1C(=O)[C@H](C1CCCC1)NC(=O)OCC(C)(C)CCCc1cc3c(cc(OCc4ncn(C)n4)nc3cc1OC)O2)C(=O)NS(=O)(=O)C1CC1	7.44
CCCCCCCCCCCC(=O)Nc1nc(N)nc2c1ncn2[C@H]1CO[C@@H](COP(=O)(N[C@@H](C)C(=O)OCC)c2ccccc2)O1	6.47	C=C[C@@H]1C[C@]1(NC(=O)[C@@H]1C[C@@H]2CN1C(=O)[C@H](C1CCCC1)NC(=O)OCC(C)(C)CCCc1cc3c(nc4cc(C#N)ccc4c3cc1OC)O2)C(=O)NS(=O)(=O)C1CC1	8.4
CCCCCCCCCCCCCC(=O)Nc1nc(N)nc2c1ncn2[C@H]1CO[C@@H](COP(=O)(N[C@@H](C)C(=O)OCC)c2ccccc2)O1	6.41	C=C[C@@H]1C[C@]1(NC(=O)[C@@H]1C[C@@H]2CN1C(=O)[C@H](C1CCCC1)NC(=O)OCC(C)(C)CCCc1cc3c(nc4cc(C)ccc4c3cc1OC)O2)C(=O)NS(=O)(=O)C1CC1	8.4
CCCCCCCCCCCCCCCC(=O)Nc1nc(N)nc2c1ncn2[C@H]1CO[C@@H](COP(=O)(N[C@@H](C)C(=O)OCC)c2ccccc2)O1	6.48	C=C[C@@H]1C[C@]1(NC(=O)[C@@H]1C[C@@H]2CN1C(=O)[C@H](C1CCCC1)NC(=O)OCC(C)(C)CCCc1cc3c(nc4cc(F)ccc4c3cc1OC)O2)C(=O)NS(=O)(=O)C1CC1	8.05
CCCCCCCCCCCCCCCCCCOCCOP(=O)(O)CO[C@H](CO)Cn1cnc2c(N)ncnc21	7.12	C=C[C@@H]1C[C@]1(NC(=O)[C@@H]1C[C@@H]2CN1C(=O)[C@H](C1CCCC1)NC(=O)OCC(C)(C)CCCc1cc3c(nc4cc(OC)ccc4c3cc1OC)O2)C(=O)NS(=O)(=O)C1CC1	9.4
CCCCCCCCCCCCCCCCCCSSCCOP(=O)(O)CO[C@H](C)Cn1cnc2c(N)ncnc21.N	6.3	C=C[C@@H]1C[C@]1(NC(=O)[C@@H]1C[C@@H]2CN1C(=O)[C@H](C1CCCC1)NC(=O)OCC(C)(C)CCCc1cc3c(nc4ccc(Cl)cc4c3cc1OC)O2)C(=O)NS(=O)(=O)C1CC1	8.15
CCCCCCCCCCCCCCCCOCCCOP(=O)(O)CC/C=C\Cn1cc(C)c(=O)[nH]c1=O	5.7	C=C[C@@H]1C[C@]1(NC(=O)[C@@H]1C[C@@H]2CN1C(=O)[C@H](C1CCCC1)NC(=O)OCC(C)(C)CCCc1cc3c(nc4ccccc4c3cc1OC)O2)C(=O)NS(=O)(=O)C1CC1	8.52
CCCCCCCCCCCCCCCCOCCCOP(=O)(O)CC/C=C\Cn1ccc(N)nc1=O	5.47	C=C[C@@H]1C[C@]1(NC(=O)[C@@H]1C[C@@H]2CN1C(=O)[C@H](C1CCCC1)NC(=O)OCC(C)(C)CCCc1ccc3ccnc(c3c1)O2)C(=O)NS(=O)(=O)C1CC1	8.7
CCCCCCCCCCCCCCCCOCCCOP(=O)(O)CC/C=C\Cn1cnc2c(=O)nc(N)[nH]c21	5.62	C=C[C@@H]1C[C@]1(NC(=O)[C@@H]1C[C@@H]2CN1C(=O)[C@H](C1CCCC1)NC(=O)OCC(C)(C)C[C@@H]1C[C@@H]1c1cc3c(cc(OCC)nc3cc1OC)O2)C(=O)NS(=O)(=O)C1CC1	8.64
CCCCCCCCCCCCCCCCOCCCOP(=O)(O)CC/C=C\Cn1cnc2c(N)ncnc21	5.82	C=C[C@@H]1C[C@]1(NC(=O)[C@@H]1C[C@@H]2CN1C(=O)[C@H](C1CCCC1)NC(=O)OCCC/C=C/c1ccc3ccnc(c3c1)O2)C(=O)NS(=O)(=O)C1CC1	8.7
CCCCCCCCCCCCCCCCOCCCOP(=O)(O)CO[C@H](C)Cn1cnc2c(N)ncnc21	6.31	C=C[C@@H]1C[C@]1(NC(=O)[C@@H]1C[C@@H]2CN1C(=O)[C@H](C1CCCC1)NC(=O)OCCC/C=C/c1cccc3c1CN(C3)C(=O)O2)C(=O)NS(=O)(=O)C1CC1	8.4
CCCCCCCCCCCCCCCCOCCCOP(=O)(O)CO[C@H](CO)Cn1cnc2c(N)ncnc21	6.73	C=C[C@@H]1C[C@]1(NC(=O)[C@@H]1C[C@@H]2CN1C(=O)[C@H](C1CCCC1)NC(=O)OCCCCCc1cc3c(nccc3cc1OC)O2)C(=O)NS(=O)(=O)C1CC1	8.7
CCCCCCCCCCCCCCCCSSCCCCCCOP(=O)(O)CO[C@H](C)Cn1cnc2c(N)ncnc21	5.98	C=C[C@@H]1C[C@]1(NC(=O)[C@@H]1C[C@@H]2CN1C(=O)[C@H](C1CCCC1)NC(=O)O[C@@H]1CCC(CCCc3cc4c(cc(OCC)nc4cc3OC)O2)C1)C(=O)NS(=O)(=O)C1CC1	7.62
CCCCCCCCCCCCCCCCSSCCCCOP(=O)(O)CO[C@H](C)Cn1cnc2c(N)ncnc21	6.61	C=C[C@@H]1C[C@]1(NC(=O)[C@@H]1C[C@@H]2CN1C(=O)[C@H](C1CCCC1)NC(=O)O[C@@H]1CCC[C@@]1(C)C/C=C/c1cc3c(cc(OCC)nc3cc1OC)O2)C(=O)NS(=O)(=O)C1CC1	7.42
CCCCCCCCCCCCCCCCSSCCOP(=O)(O)CO[C@H](C)Cn1cnc2c(N)ncnc21	7.7	C=C[C@@H]1C[C@]1(NC(=O)[C@@H]1C[C@@H]2CN1C(=O)[C@H](C1CCCC1)NC(=O)O[C@@H]1CCC[C@H]1C/C=C/c1cc3c(cc(OCC)nc3cc1OC)O2)C(=O)NS(=O)(=O)C1CC1	7.77
CCCCCCCCCCCCCCCCSSCCOP(=O)(O)CO[C@H](C)Cn1cnc2c(N)ncnc21.N	7.7	C=C[C@@H]1C[C@]1(NC(=O)[C@@H]1C[C@@H]2CN1C(=O)[C@H](C1CCCC1)NC(=O)O[C@@H]1CCC[C@H]1CCC/C=C/c1cc3ccc(OC)cc3nc1O2)C(=O)NS(=O)(=O)C1CC1	7.24
CCCCCCCCCCCCCCCCSSCc1ccccc1COP(=O)(O)CO[C@H](C)Cn1cnc2c(N)ncnc21	6.82	C=C[C@@H]1C[C@]1(NC(=O)[C@@H]1C[C@@H]2CN1C(=O)[C@H](C1CCCC1)NC(=O)O[C@@H]1COC[C@H]1CCC/C=C/c1cc3ccc(OC)cc3nc1O2)C(=O)NS(=O)(=O)C1CC1	8.3
CCCCCCCCCCCCCCCCSSc1ccccc1COP(=O)(O)CO[C@H](C)Cn1cnc2c(N)ncnc21	5.35	C=C[C@@H]1C[C@]1(NC(=O)[C@@H]1C[C@@H]2CN1C(=O)[C@H](C1CCCC1)NC(=O)O[C@H]1C[C@H](C/C=C/c3cc4c(cc(OCC)nc4cc3OC)O2)C1)C(=O)NS(=O)(=O)C1CC1	7.8
CCCCCCCCCCCCCCSSCCOP(=O)(O)CO[C@H](C)Cn1cnc2c(N)ncnc21.N	6.35	C=C[C@@H]1C[C@]1(NC(=O)[C@@H]1C[C@@H]2CN1C(=O)[C@H](C1CCCC1)N[C@H](C)CCCC/C=C/c1cccc3c1CN(C3)C(=O)O2)C(=O)NS(=O)(=O)C1CC1	9.54
CCCCCCCCCCCCSSCCOP(=O)(O)CO[C@H](C)Cn1cnc2c(N)ncnc21.N	5.78	C=C[C@@H]1C[C@]1(NC(=O)[C@@H]1C[C@@H]2CN1C(=O)[C@H](C1CCCC1)N[C@H](C)CCCCCCc1cccc3c1CN(C3)C(=O)O2)C(=O)NS(=O)(=O)C1CC1	10
CCCCCCCCNc1nc(=O)c2c(nc(Br)n2Cc2ccccc2)c(=O)[nH]1	5.77	C=C[C@@H]1C[C@]1(NC(=O)[C@@H]1C[C@@H]2CN1C(=O)[C@H](C1CCCC1)Nc1nc(cs1)CCC/C=C/c1cccc3c1CN(C3)C(=O)O2)C(=O)NS(=O)(=O)C1CC1	10.1
CCCCCCOC(=O)[C@@]1(C)CC[C@]2(C)CC[C@]3(C)C(=CC(=O)[C@@H]4[C@@]5(C)CC[C@H](O)C(C)(C)[C@@H]5CC[C@]43C)[C@@H]2C1	4.18	C=C[C@@H]1C[C@]1(NC(=O)[C@@H]1C[C@@H]2CN1C(=O)[C@H](C1CCCCC1)CC(=O)N(C(C)C)CCCCCc1cc(OC)cc3nc(-c4ccccc4)cc(c13)O2)C(=O)NS(=O)(=O)C1CC1	7.43
CCCCCCOC(=O)[C@H](Cc1ccc(OP(=O)(CO[C@H](C)Cn2cnc3c(N)ncnc32)N[C@@H](C)C(=O)OC(C)C)cc1)NC(=O)OCc1ccccc1	8.85	C=C[C@@H]1C[C@]1(NC(=O)[C@@H]1C[C@@H]2CN1C(=O)[C@H](C1CCCCC1)CC(=O)N(C(C)C)CCCCCc1cccc3c1CN(C3)C(=O)O2)C(=O)NS(=O)(=O)C1CC1	7.96
CCCCCOC(=O)C[C@H](NP(=O)(CO[C@@H](CF)COc1nccc(N)n1)Oc1ccccc1)C(=O)OCCCCC	5.68	C=C[C@@H]1C[C@]1(NC(=O)[C@@H]1C[C@@H]2CN1C(=O)[C@H](C1CCCCC1)CC(=O)NCCCCCc1cc(OC)cc3nc(-c4ccccc4)cc(c13)O2)C(=O)NS(=O)(=O)C1CC1	8.15
CCCCCOC(=O)C[C@H](NP(=O)(CO[C@@H](CF)Cn1cc(C)c(=O)[nH]c1=O)Oc1ccccc1)C(=O)OCCCCC	4.33	C=C[C@@H]1C[C@]1(NC(=O)[C@@H]1C[C@@H]2CN1C(=O)[C@H](C1CCCCC1)CC(=O)NCCCCCc1cccc3c1CN(C3)C(=O)O2)C(=O)NS(=O)(=O)C1CC1	7.92
CCCCCOC(=O)C[C@H](NP(=O)(CO[C@@H](CF)Cn1ccc(N)nc1=O)Oc1ccccc1)C(=O)OCCCCC	4.55	C=C[C@@H]1C[C@]1(NC(=O)[C@@H]1C[C@@H]2CN1C(=O)[C@H](C1CCCCC1)N(C(C)C)CCC/C=C/c1cccc3c1CN(C3)C(=O)O2)C(=O)NS(=O)(=O)C1CC1	6.56
CCCCCOC(=O)C[C@H](NP(=O)(CO[C@@H](CF)Cn1cnc2c(=O)[nH]c(N)nc21)Oc1ccccc1)C(=O)OCCCCC	7.7	C=C[C@@H]1C[C@]1(NC(=O)[C@@H]1C[C@@H]2CN1C(=O)[C@H](C1CCCCC1)N(C)[C@H](C)CCCCCCc1cccc3c1CN(C3)C(=O)O2)C(=O)NS(=O)(=O)C1CC1	9.46
CCCCCOC(=O)C[C@H](NP(=O)(CO[C@@H](CF)Cn1cnc2c(N)ncnc21)Oc1ccccc1)C(=O)OCCCCC	5.97	C=C[C@@H]1C[C@]1(NC(=O)[C@@H]1C[C@@H]2CN1C(=O)[C@H](C1CCCCC1)NC(=O)N1CC(C1)OCCC/C=C/c1cc3c(cc(OCC)nc3cc1OC)O2)C(=O)NS(=O)(=O)C1CC1	7.19
CCCCCOC(=O)C[C@H](NP(=O)(CO[C@H](CF)Cn1cc(C)c(=O)[nH]c1=O)Oc1ccccc1)C(=O)OCCCCC	4.37	C=C[C@@H]1C[C@]1(NC(=O)[C@@H]1C[C@@H]2CN1C(=O)[C@H](C1CCCCC1)NC(=O)N1CCC(CC1)OCCC/C=C/c1cc3c(cc(OCC)nc3cc1OC)O2)C(=O)NS(=O)(=O)C1CC1	7.5
CCCCCOC(=O)C[C@H](NP(=O)(CO[C@H](CF)Cn1ccc(N)nc1=O)Oc1ccccc1)C(=O)OCCCCC	4.38	C=C[C@@H]1C[C@]1(NC(=O)[C@@H]1C[C@@H]2CN1C(=O)[C@H](C1CCCCC1)NC(=O)N1CCC[C@@H](C1)OCCCc1cc3c(cc(OCC)nc3cc1OC)O2)C(=O)NS(=O)(=O)C1CC1	7.64
CCCCCOC(=O)C[C@H](NP(=O)(CO[C@H](CF)Cn1cnc2c(=O)[nH]c(N)nc21)Oc1ccccc1)C(=O)OCCCCC	6.89	C=C[C@@H]1C[C@]1(NC(=O)[C@@H]1C[C@@H]2CN1C(=O)[C@H](C1CCCCC1)NC(=O)N1CCO[C@H](CCCCc3cc4c(cc(OCC)nc4cc3OC)O2)C1)C(=O)NS(=O)(=O)C1CC1	8.05
CCCCCOC(=O)C[C@H](NP(=O)(CO[C@H](CF)Cn1cnc2c(N)ncnc21)Oc1ccccc1)C(=O)OCCCCC	8	C=C[C@@H]1C[C@]1(NC(=O)[C@@H]1C[C@@H]2CN1C(=O)[C@H](C1CCCCC1)NC(=O)N1CC[C@@H](C1)OC/C=C/c1cc3c(cc(OCC)nc3cc1OC)O2)C(=O)NS(=O)(=O)C1CC1	7.37
CCCCCOC(=O)[C@@H](NP(=O)(CO[C@@H](CF)COc1ncc(F)c(N)n1)Oc1ccccc1)C(C)C	5.68	C=C[C@@H]1C[C@]1(NC(=O)[C@@H]1C[C@@H]2CN1C(=O)[C@H](C1CCCCC1)NC(=O)N1CC[C@H](C1)OC/C=C/c1cc3c(cc(OCC)nc3cc1OC)O2)C(=O)NS(=O)(=O)C1CC1	7.54
CCCCCOC(=O)[C@@H](NP(=O)(CO[C@@H](CF)COc1nccc(N)n1)Oc1ccccc1)C(C)C	5.68	C=C[C@@H]1C[C@]1(NC(=O)[C@@H]1C[C@@H]2CN1C(=O)[C@H](C1CCCCC1)NC(=O)OCC(C)(C)CCC/C=C/c1nc3ccccc3cc1O2)C(=O)NS(=O)(=O)C1CC1	7.43
CCCCCOc1nc(N)nc2c1ncn2/C=C1/C[C@@H]1CO	5.14	C=C[C@@H]1C[C@]1(NC(=O)[C@@H]1C[C@@H]2CN1C(=O)[C@H](C1CCCCC1)NC(=O)OCC(C)(C)CCCCCc1nc3ccc(OC)cc3cc1O2)C(=O)NS(=O)(=O)C1CC1	7.55
CCCCCn1cc(C(=O)c2ccc(OC)cc2O)ccc1=O	4.7	C=C[C@@H]1C[C@]1(NC(=O)[C@@H]1C[C@@H]2CN1C(=O)[C@H](C1CCCCC1)NC(=O)OCC(C)(C)CCCCCc1nc3ccccc3cc1O2)C(=O)NS(=O)(=O)C1CC1	7.75
CCCCOc1cc2c(cc1OC)-c1cc(=O)c(C(=O)O)cn1C(CC)C2	7.75	C=C[C@@H]1C[C@]1(NC(=O)[C@@H]1C[C@@H]2CN1C(=O)[C@H](C1CCCCC1)NC(=O)OCC(C)(C)CCCCc1cccc3c1CN(C3)C(=O)O2)C(=O)NS(=O)(=O)C1CC1	7.8
CCCCOc1ccc(C[C@H](NC(=O)[C@H](Cc2ccccc2)NC(=O)c2ccccc2)C(=O)[O-])cc1.[Na+]	4.19	C=C[C@@H]1C[C@]1(NC(=O)[C@@H]1C[C@@H]2CN1C(=O)[C@H](C1CCCCC1)NC(=O)OCC(C)(C)CCCc1cc3c(cc(-c4ccc(F)cc4)nc3cc1OC)O2)C(=O)NS(=O)(=O)C1CC1	7.96
CCCCOc1ccc(Sc2nc(N)nc3c2ncn3CCOCP(=O)(OCC(F)(F)F)OCC(F)(F)F)cc1	6	C=C[C@@H]1C[C@]1(NC(=O)[C@@H]1C[C@@H]2CN1C(=O)[C@H](C1CCCCC1)NC(=O)OCC(C)(C)CCCc1cc3c(cc(-c4ccc(OC)cc4)nc3cc1OC)O2)C(=O)NS(=O)(=O)C1CC1	8.52
CCCCc1ccc(S[C@H]2C[C@@H](C)[C@H]([C@H]3C(=O)N[C@@H](CC)C(=O)N(C)CC(=O)N(C)[C@@H](CC(C)C)C(=O)N[C@@H](C(C)C)C(=O)N(C)[C@@H](CC(C)C)C(=O)N[C@@H](C)C(=O)N[C@H](C)C(=O)N(C)[C@@H](CC(C)C)C(=O)N(C)[C@@H](CC(C)C)C(=O)N(C)[C@@H](C(C)C)C(=O)N3C)O2)cc1	6.58	C=C[C@@H]1C[C@]1(NC(=O)[C@@H]1C[C@@H]2CN1C(=O)[C@H](C1CCCCC1)NC(=O)OCC(C)(C)CCCc1cc3c(cc(-c4cccc(OC)c4)nc3cc1OC)O2)C(=O)NS(=O)(=O)C1CC1	8.22
CCCCn1cc(C(=O)c2ccc(OC)cc2O)ccc1=O	4.54	C=C[C@@H]1C[C@]1(NC(=O)[C@@H]1C[C@@H]2CN1C(=O)[C@H](C1CCCCC1)NC(=O)OCC(C)(C)CCCc1cc3c(cc(-c4ccccc4)nc3cc1OC)O2)C(=O)NS(=O)(=O)C1CC1	8.44
CCCN(CCc1c[nH]c2ccccc12)CCC(C)C	4.7	C=C[C@@H]1C[C@]1(NC(=O)[C@@H]1C[C@@H]2CN1C(=O)[C@H](C1CCCCC1)NC(=O)OCC(C)(C)CCCc1cc3c(cc(-c4ccccc4OC)nc3cc1OC)O2)C(=O)NS(=O)(=O)C1CC1	8.15
CCCNC(=O)c1cn2c(cc1=O)-c1cc(OC)c(OCc3ccccc3)cc1CC2CC	5.19	C=C[C@@H]1C[C@]1(NC(=O)[C@@H]1C[C@@H]2CN1C(=O)[C@H](C1CCCCC1)NC(=O)OCC(C)(C)CCCc1cc3c(cc(-c4cccnc4)nc3cc1OC)O2)C(=O)NS(=O)(=O)C1CC1	7.57
CCCOC(=O)C1=C(CN2CCOC[C@H]2C(=O)O)NC(c2nccs2)=N[C@H]1c1ccc(F)cc1Cl	7.92	C=C[C@@H]1C[C@]1(NC(=O)[C@@H]1C[C@@H]2CN1C(=O)[C@H](C1CCCCC1)NC(=O)OCC(C)(C)CCCc1cc3c(cc(N(C)C(=O)OCC)nc3cc1OC)O2)C(=O)NS(=O)(=O)C1CC1	8.48
CCCOc1cc2c(cc1OC)-c1cc(=O)c(C(=O)O)cn1C(CC)C2	7.7	C=C[C@@H]1C[C@]1(NC(=O)[C@@H]1C[C@@H]2CN1C(=O)[C@H](C1CCCCC1)NC(=O)OCC(C)(C)CCCc1cc3c(cc(N4CCCCC4)nc3cc1OC)O2)C(=O)NS(=O)(=O)C1CC1	8.3
CCCOc1cc2c(cc1OC)CC(C)n1cc(C(=O)O)c(=O)cc1-2	5.7	C=C[C@@H]1C[C@]1(NC(=O)[C@@H]1C[C@@H]2CN1C(=O)[C@H](C1CCCCC1)NC(=O)OCC(C)(C)CCCc1cc3c(cc(NC)nc3cc1OC)O2)C(=O)NS(=O)(=O)C1CC1	8.79
CCCOc1ccc(Sc2nc(N)nc3c2ncn3CCOCP(=O)(OCC(F)(F)F)OCC(F)(F)F)cc1	6.06	C=C[C@@H]1C[C@]1(NC(=O)[C@@H]1C[C@@H]2CN1C(=O)[C@H](C1CCCCC1)NC(=O)OCC(C)(C)CCCc1cc3c(cc(NC4CCCCC4)nc3cc1OC)O2)C(=O)NS(=O)(=O)C1CC1	7.41
CCCOc1cccc(S[C@H]2C[C@@H](C)[C@H]([C@H]3C(=O)N[C@@H](CC)C(=O)N(C)CC(=O)N(C)[C@@H](CC(C)C)C(=O)N[C@@H](C(C)C)C(=O)N(C)[C@@H](CC(C)C)C(=O)N[C@@H](C)C(=O)N[C@H](C)C(=O)N(C)[C@@H](CC(C)C)C(=O)N(C)[C@@H](CC(C)C)C(=O)N(C)[C@@H](C(C)C)C(=O)N3C)O2)c1	6.65	C=C[C@@H]1C[C@]1(NC(=O)[C@@H]1C[C@@H]2CN1C(=O)[C@H](C1CCCCC1)NC(=O)OCC(C)(C)CCCc1cc3c(cc(O)nc3cc1OC)O2)C(=O)NS(=O)(=O)C1CC1	7.07
CCCOc1nc(N)nc2c1ncn2/C=C1/C[C@@H]1CO	5.39	C=C[C@@H]1C[C@]1(NC(=O)[C@@H]1C[C@@H]2CN1C(=O)[C@H](C1CCCCC1)NC(=O)OCC(C)(C)CCCc1cc3c(cc(OC)nc3cc1OC)O2)C(=O)NS(=O)(=O)C1CC1	8.4
CCCSc1nc(N)nc2c1ncn2/C=C1/C[C@@H]1CO	5.29	C=C[C@@H]1C[C@]1(NC(=O)[C@@H]1C[C@@H]2CN1C(=O)[C@H](C1CCCCC1)NC(=O)OCC(C)(C)CCCc1cc3c(cc(OC4CCCC4)nc3cc1OC)O2)C(=O)NS(=O)(=O)C1CC1	8.3
CCC[C@@H]1NC(=O)[C@H](CC(C)C)N(C)C(=O)[C@H](C(C)C)N(C)C(=O)[C@H](CC(C)C)N(C)C(=O)[C@H](CC(C)C)N(C)C(=O)[C@@H](C)NC(=O)[C@H](C)NC(=O)[C@H](CC(C)C)N(C)C(=O)[C@H](C(C)C)NC(=O)[C@H](CC(C)C)N(C)C(=O)CN(C)C1=O	6.29	C=C[C@@H]1C[C@]1(NC(=O)[C@@H]1C[C@@H]2CN1C(=O)[C@H](C1CCCCC1)NC(=O)OCC(C)(C)CCCc1cc3c(cc(OCC)nc3cc1OC)O2)C(=O)NS(=O)(=O)C1CC1	8.22
CCC[C@@H]1NC(=O)[C@H](CC(C)C)N(C)C(=O)[C@H](CC(C)C)N(C)C(=O)CN(CCO)C(=O)[C@H](CC(C)C)N(C)C(=O)[C@@H](C)NC(=O)[C@@H](CCC(N)=O)NC(=O)[C@H](CC(C)C)N(C)C(=O)[C@H](C(C)C)NC(=O)[C@H](CC(C)C)N(C)C(=O)CN(C)C1=O	6.44	C=C[C@@H]1C[C@]1(NC(=O)[C@@H]1C[C@@H]2CN1C(=O)[C@H](C1CCCCC1)NC(=O)OCC(C)(C)CCCc1cc3c(cc(OCc4csc(C)n4)nc3cc1OC)O2)C(=O)NS(=O)(=O)C1CC1	8.68
CCC[C@@H]1NC(=O)[C@H](CC(C)C)N(C)C(=O)[C@H](CC(C)C)N(C)C(=O)[C@H](CC(C)C)N(C)C(=O)CN(CCC(=O)O)C(=O)[C@@H](C)NC(=O)[C@@H](CCC(N)=O)NC(=O)[C@H](CC(C)C)N(C)C(=O)[C@H](C(C)C)NC(=O)[C@H](CC(C)C)N(C)C(=O)CN(C)C1=O	6.35	C=C[C@@H]1C[C@]1(NC(=O)[C@@H]1C[C@@H]2CN1C(=O)[C@H](C1CCCCC1)NC(=O)OCC(C)(C)CCCc1cc3c(cc4nccn4c3cc1OC)O2)C(=O)NS(=O)(=O)C1CC1	7.37
CCC[C@@H]1NC(=O)[C@H](CC(C)C)N(C)C(=O)[C@H](CC(C)C)N(C)C(=O)[C@H](CC(C)C)N(C)C(=O)[C@H](CC(C)C)N(C)C(=O)[C@@H](C)NC(=O)[C@@H](CCC(N)=O)NC(=O)[C@H](CC(C)C)N(C)C(=O)[C@H](C(C)C)NC(=O)CN(CC(C)C)C(=O)CN(C)C1=O	6.38	C=C[C@@H]1C[C@]1(NC(=O)[C@@H]1C[C@@H]2CN1C(=O)[C@H](C1CCCCC1)NC(=O)OCC(C)(C)CCCc1cc3c(nccc3cc1OC)O2)C(=O)NS(=O)(=O)C1CC1	8.4
CCC[C@@H]1NC(=O)[C@H](CC(C)C)N(C)C(=O)[C@H](CC(C)C)N(C)C(=O)[C@H](CC(C)C)N(C)C(=O)[C@H](CC(C)C)N(C)C(=O)[C@@H](C)NC(=O)[C@H](CCC(N)=O)NC(=O)[C@H](CC(C)C)N(C)C(=O)[C@H](C(C)C)NC(=O)CN(C)C(=O)CN(C)C1=O	6.36	C=C[C@@H]1C[C@]1(NC(=O)[C@@H]1C[C@@H]2CN1C(=O)[C@H](C1CCCCC1)NC(=O)OCC(C)(C)CCCc1ccc3c(c1)c(cc1nccn13)O2)C(=O)NS(=O)(=O)C1CC1	7.48
CCCc1cc2c(cc1OC)-c1cc(=O)c(C(=O)O)cn1C(CC)C2	6.43	C=C[C@@H]1C[C@]1(NC(=O)[C@@H]1C[C@@H]2CN1C(=O)[C@H](C1CCCCC1)NC(=O)OCC(C)(C)CCCc1ccc3c(c1)c(nc1ccccc13)O2)C(=O)NS(=O)(=O)C1CC1	7.72
CCCc1nc2cc(Cl)c(Cl)cc2n1C	5.41	C=C[C@@H]1C[C@]1(NC(=O)[C@@H]1C[C@@H]2CN1C(=O)[C@H](C1CCCCC1)NC(=O)OCC(C)(C)CCCc1ccc3ccnc(c3c1)O2)C(=O)NS(=O)(=O)C1CC1	8
CCCn1cc(C(=O)c2ccc(OC)cc2O)ccc1=O	4.48	C=C[C@@H]1C[C@]1(NC(=O)[C@@H]1C[C@@H]2CN1C(=O)[C@H](C1CCCCC1)NC(=O)OCC(C)(C)CCCc1ccc3nc(-c4ccccc4)cc(c3c1)O2)C(=O)NS(=O)(=O)C1CC1	7.72
CCN(CC)C(=O)C(=O)c1c(C)c(C(=O)Nc2ccc(F)c(F)c2)n(C)c1C	6.24	C=C[C@@H]1C[C@]1(NC(=O)[C@@H]1C[C@@H]2CN1C(=O)[C@H](C1CCCCC1)NC(=O)OCCC/C=C/c1ccc3ccnc(c3c1)O2)C(=O)NS(=O)(=O)C1CC1	8.6
CCN(CC)CC.C[C@@](CO)(Cn1cnc2c(=O)[nH]c(N)nc21)OCP(=O)(O)O	7.37	C=C[C@@H]1C[C@]1(NC(=O)[C@@H]1C[C@@H]2CN1C(=O)[C@H](C1CCCCC1)NC(=O)OCCC/C=C/c1cccc3c1CN(C3)C(=O)O2)C(=O)NS(=O)(=O)C1CC1	8.52
CCN(CC)CC.C[C@](CO)(Cn1cnc2c(=O)[nH]c(N)nc21)OCP(=O)(O)O	6.47	C=C[C@@H]1C[C@]1(NC(=O)[C@@H]1C[C@@H]2CN1C(=O)[C@H](C1CCCCC1)NC(=O)OCCCCCc1cc(OC)c3ccnc(c3c1)O2)C(=O)NS(=O)(=O)C1CC1	8.52
CCN(CC)CC.Cc1cn(CC(C#N)(CO)OCP(=O)(O)O)c(=O)[nH]c1=O	6.48	C=C[C@@H]1C[C@]1(NC(=O)[C@@H]1C[C@@H]2CN1C(=O)[C@H](C1CCCCC1)NC(=O)OCCCCCc1ccc3ccnc(c3c1)O2)C(=O)NS(=O)(=O)C1CC1	8.35
CCN(CC)CC.N#CC(CO)(Cn1cnc2c(N)ncnc21)OCP(=O)(O)O	5.44	C=C[C@@H]1C[C@]1(NC(=O)[C@@H]1C[C@@H]2CN1C(=O)[C@H](C1CCCCC1)NC(=O)O[C@@H]1CCCC[C@H]1C/C=C/c1cc3c(cc(OCC)nc3cc1OC)O2)C(=O)NS(=O)(=O)C1CC1	7.6
CCN(CC)CCOc1ccc2nc(SCc3ccccc3)n(Cc3ccccc3)c(=O)c2c1	6.18	C=C[C@@H]1C[C@]1(NC(=O)[C@@H]1C[C@@H]2CN1C(=O)[C@H](C1CCCCC1)NC(=O)O[C@@H]1CCC[C@H]1C/C=C/c1cc3c(cc(OCC)nc3cc1OC)O2)C(=O)NS(=O)(=O)C1CC1	7.26
CCN(CC)CCOc1ccc2nc(SCc3ccccc3)n(Cc3ccco3)c(=O)c2c1	6.2	C=C[C@@H]1C[C@]1(NC(=O)[C@@H]1C[C@@H]2CN1C(=O)[C@H](C1CCCCC1)NC(=O)O[C@@H]1COC[C@H]1C/C=C/c1cc3c(cc(OCC)nc3cc1OC)O2)C(=O)NS(=O)(=O)C1CC1	7.75
CCN(CC)CCOc1ccc2nc(SCc3ccccc3OC)n(Cc3ccco3)c(=O)c2c1	6.11	C=C[C@@H]1C[C@]1(NC(=O)[C@@H]1C[C@@H]2CN1C(=O)[C@H](C1CCCCC1)NC(=O)O[C@@H]1C[C@H]1CCCCCc1c(nc3ccccc3c1OC1CCN(C)CC1)O2)C(=O)NS(=O)(=O)C1(C)CC1	9.6
CCN(CC)Cc1c(O)c(OC)cc2nc3c(cc12)CSc1cc(F)ccc1-3	5.62	C=C[C@@H]1C[C@]1(NC(=O)[C@@H]1C[C@@H]2CN1C(=O)[C@H](C1CCCCC1)NC(=O)O[C@@H]1C[C@H]1CCCCCc1c(nc3ccccc3c1OC1CCN(CC)CC1)O2)C(=O)NS(=O)(=O)C1(C)CC1	9.27
CCN(CC)Cc1c(O)c(OC)cc2nc3c(cc12)CSc1ccc(C)cc1-3	5.7	C=C[C@@H]1C[C@]1(NC(=O)[C@@H]1C[C@@H]2CN1C(=O)[C@H](C1CCCCC1)NC(=O)O[C@@H]1C[C@H]1CCCCCc1c(nc3ccccc3c1OC1CCN(CC3CC3)CC1)O2)C(=O)NS(=O)(=O)C1(C)CC1	9.13
CCN(CC)c1ccc2c(=O)c3cccc(Cl)c3oc2c1	5.78	C=C[C@@H]1C[C@]1(NC(=O)[C@@H]1C[C@@H]2CN1C(=O)[C@H](C1CCCCC1)NC(=O)O[C@@H]1C[C@H]1CCCCCc1c(nc3ccccc3c1OC1CCNCC1)O2)C(=O)NS(=O)(=O)C1(C)CC1	9.68
CCNc1ccc2c(=O)c3cccc(Cl)c3oc2c1	6.77	C=C[C@@H]1C[C@]1(NC(=O)[C@@H]1C[C@@H]2CN1C(=O)[C@H](C1CCCCC1)NC(=O)O[C@@H]1C[C@H]1CCCCCc1c(nc3ccccc3c1O[C@H]1C[C@H]3CC[C@@H](C1)N3C)O2)C(=O)NS(=O)(=O)C1(C)CC1	9.59
CCNc1ccc2c(=O)c3cccc(F)c3oc2c1	6.21	C=C[C@@H]1C[C@]1(NC(=O)[C@@H]1C[C@@H]2CN1C(=O)[C@H](C1CCCCC1)N[C@H](C)CCCCCCc1cccc3c1CN(C3)C(=O)O2)C(=O)NS(=O)(=O)C1CC1	10.22
CCOC(=O)C1=C(C)NC(c2c(F)cc(F)cc2F)=N[C@H]1c1ccc(F)cc1Cl	6.55	C=C[C@@H]1C[C@]1(NC(=O)[C@@H]1C[C@@H]2CN1C(=O)[C@H](C1CCCCC1)Nc1nc(cs1)CCC/C=C/c1cccc3c1CN(C3)C(=O)O2)C(=O)NS(=O)(=O)C1CC1	10.4
CCOC(=O)C1=C(C)NC(c2ncccc2F)=NC1c1ccc(F)cc1Cl	6.82	C=C[C@@H]1C[C@]1(NC(=O)[C@@H]1C[C@@H]2CN1C(=O)[C@H](C1CCCCC1)Nc1nc(cs1)CCCCc1ccc3ccnc(c3c1)O2)C(=O)NS(=O)(=O)C1CC1	8.89
CCOC(=O)C1=C(C)NC(c2ncccc2F)=N[C@@H]1c1ccc(F)cc1Cl	6.82	C=C[C@@H]1C[C@]1(NC(=O)[C@@H]1C[C@@H]2CN1C(=O)[C@H](C1CCOCC1)NC(=O)OCCC/C=C/c1ccc3ccnc(c3c1)O2)C(=O)NS(=O)(=O)C1CC1	8.05
CCOC(=O)C1=C(C)NC(c2nccs2)=N[C@H]1c1ccc(F)cc1Cl	7.52	C=C[C@@H]1C[C@]1(NC(=O)[C@@H]1C[C@@H]2CN1C(=O)[C@H](C1CCOCC1)NC(=O)OCCCCCc1ccc3ccnc(c3c1)O2)C(=O)NS(=O)(=O)C1CC1	7.82
CCOC(=O)C1=C(CN(CCO)CCO)NC(c2c(F)cc(F)cc2F)=NC1c1ccc(F)cc1Cl	5.18	C=C[C@@H]1C[C@]1(NC(=O)[C@@H]1C[C@@H]2CN1C(=O)[C@H](C1Cc3ccccc3C1)NC(=O)OCCC/C=C/c1ccc3ccnc(c3c1)O2)C(=O)NS(=O)(=O)C1CC1	8.3
CCOC(=O)C1=C(CN)NC(c2nccs2)=NC1c1ccc(Cl)cc1Cl	7.55	C=C[C@@H]1C[C@]1(NC(=O)[C@@H]1C[C@@H]2CN1C(=O)[C@H](CCCC)NC(=O)OCCC/C=C/c1cccc3c1CN(C3)C(=O)O2)C(=O)NS(=O)(=O)C1CC1	8.22
CCOC(=O)C1=C(CN2CC(C)(C)OCC2C(=O)O)NC(c2nccs2)=NC1c1ccc(F)cc1Br	5.41	C=C[C@@H]1C[C@]1(NC(=O)[C@@H]1C[C@@H]2CN1C(=O)[C@H](COC(C)(C)C)NC(=O)OCC(C)(C)CCCCc1cccc3c1CN(C3)C(=O)O2)C(=O)NS(=O)(=O)C1CC1	7.8
CCOC(=O)C1=C(CN2CC(C)(C)OC[C@H]2C(=O)O)NC(c2nccs2)=N[C@H]1c1ccc(F)cc1Br	6.04	C=C[C@@H]1C[C@]1(NC(=O)[C@@H]1C[C@@H]2CN1C(=O)[C@H](Cc1ccccc1)NC(=O)OCCC/C=C/c1ccc3ccnc(c3c1)O2)C(=O)NS(=O)(=O)C1CC1	8.52
CCOC(=O)C1=C(CN2CC(F)(F)C[C@@H]2CCC(=O)O)NC(c2nccs2)=N[C@H]1c1ccc(F)cc1Br	7.07	C=C[C@@H]1C[C@]1(NC(=O)[C@@H]1C[C@@H]2CN1C(=O)[C@H]([C@@H](C)CC)Nc1nc(cs1)CCC/C=C/c1cccc3c1CN(C3)C(=O)O2)C(=O)NS(=O)(=O)C1CC1	10.4
CCOC(=O)C1=C(CN2CC(F)(F)C[C@H]2C(=O)O)NC(c2nccs2)=N[C@H]1c1ccc(F)cc1Br	8.3	C=C[C@@H]1C[C@]1(NC(=O)[C@@H]1C[C@@H]2CN1C(=O)[C@H](c1c[nH]c3ccccc13)NC(=O)OCCC/C=C/c1ccc3ccnc(c3c1)O2)C(=O)NS(=O)(=O)C1CC1	7.7
CCOC(=O)C1=C(CN2CCC(C)CC2)NC(c2c(F)cc(F)cc2F)=NC1c1ccc(F)cc1Cl	5.02	C=C[C@@H]1C[C@]1(NC(=O)[C@@H]1C[C@@](OC)(c2ccc(-c3cc(C)ccc3OC)nc2)CN1C(=O)[C@@H](NC(=O)OC1CCCC1)C(C)(C)C)C(=O)NS(=O)(=O)C1CC1	8.8
CCOC(=O)C1=C(CN2CCCC2C(=O)O)NC(c2nccs2)=NC1c1ccc(F)cc1Br	5.41	C=C[C@@H]1C[C@]1(NC(=O)[C@@H]1C[C@@](OC)(c2ccc(-c3ccc(C)cn3)cc2)CN1C(=O)[C@@H](NC(=O)OC1CCCC1)C(C)(C)C)C(=O)NS(=O)(=O)C1CC1	9.05
CCOC(=O)C1=C(CN2CCCCC2)NC(c2c(F)cc(F)cc2F)=NC1c1ccc(F)cc1Cl	4.99	C=C[C@@H]1C[C@]1(NC(=O)[C@@H]1C[C@@](OC)(c2ccc(-c3ccc(OC)cc3)cc2)CN1C(=O)[C@@H](NC(=O)OC1CCCC1)C(C)(C)C)C(=O)NS(=O)(=O)C1CC1	8.52
CCOC(=O)C1=C(CN2CCCCC2C(=O)O)NC(c2nccs2)=NC1c1ccc(F)cc1Br	5.4	C=C[C@@H]1C[C@]1(NC(=O)[C@@H]1C[C@@](OC)(c2ccc(-c3cccc(OC)c3)cc2)CN1C(=O)[C@@H](NC(=O)OC1CCCC1)C(C)(C)C)C(=O)NS(=O)(=O)C1CC1	8.7
CCOC(=O)C1=C(CN2CCN(C)CC2)NC(c2c(F)cc(F)cc2F)=NC1c1ccc(F)cc1Cl	5.12	C=C[C@@H]1C[C@]1(NC(=O)[C@@H]1C[C@@](OC)(c2ccc(-c3ccccc3)cc2)CN1C(=O)[C@@H](NC(=O)OC1CCCC1)C(C)(C)C)C(=O)NS(=O)(=O)C1CC1	8.68
CCOC(=O)C1=C(CN2CCN(CC)CC2)NC(c2c(F)cc(F)cc2F)=NC1c1ccc(F)cc1Cl	5.17	C=C[C@@H]1C[C@]1(NC(=O)[C@@H]1C[C@@](OC)(c2ccc(-c3ccccc3)nc2)CN1C(=O)[C@@H](NC(=O)OC1CCCC1)C(C)(C)C)C(=O)NS(=O)(=O)C1CC1	8.7
CCOC(=O)C1=C(CN2CCNC(=O)C2)NC(c2c(F)cc(F)cc2F)=NC1c1ccc(F)cc1Cl	5.24	C=C[C@@H]1C[C@]1(NC(=O)[C@@H]1C[C@@](OC)(c2ccc(-c3ccccc3OC)cc2)CN1C(=O)[C@@H](NC(=O)OC1CCCC1)C(C)(C)C)C(=O)NS(=O)(=O)C1CC1	8.68
CCOC(=O)C1=C(CN2CCOC(C(=O)O)C2)NC(c2nccs2)=NC1c1ccc(F)cc1Br	5.62	C=C[C@@H]1C[C@]1(NC(=O)[C@@H]1C[C@@](OC)(c2ccc(-c3ccccn3)cc2)CN1C(=O)[C@@H](NC(=O)OC1CCCC1)C(C)(C)C)C(=O)NS(=O)(=O)C1CC1	8.77
CCOC(=O)C1=C(CN2CCOC(CC(=O)O)C2)NC(c2nccs2)=NC1c1ccc(F)cc1Br	6.3	C=C[C@@H]1C[C@]1(NC(=O)[C@@H]1C[C@@](OC)(c2ccc(-c3cccnc3)cc2)CN1C(=O)[C@@H](NC(=O)OC1CCCC1)C(C)(C)C)C(=O)NS(=O)(=O)C1CC1	8.89
CCOC(=O)C1=C(CN2CCOC(CCC(=O)O)C2)NC(c2nccs2)=NC1c1ccc(F)cc1Br	7.14	C=C[C@@H]1C[C@]1(NC(=O)[C@@H]1C[C@@](OC)(c2ccc(-c3ccncc3)cc2)CN1C(=O)[C@@H](NC(=O)OC1CCCC1)C(C)(C)C)C(=O)NS(=O)(=O)C1CC1	8.85
CCOC(=O)C1=C(CN2CCOC(CO)C2)NC(c2nccs2)=NC1c1ccc(F)cc1Br	7.43	C=C[C@@H]1C[C@]1(NC(=O)[C@@H]1C[C@@](OC)(c2ccc(-c3cnn(C)c3)cc2)CN1C(=O)[C@@H](NC(=O)OC1CCCC1)C(C)(C)C)C(=O)NS(=O)(=O)C1CC1	8.52
CCOC(=O)C1=C(CN2CCOCC2)NC(c2c(F)cc(F)cc2F)=NC1c1ccc(F)cc1Cl	4.98	C=C[C@@H]1C[C@]1(NC(=O)[C@@H]1C[C@@](OC)(c2ccc(-c3cscn3)cc2)CN1C(=O)[C@@H](NC(=O)OC1CCCC1)C(C)(C)C)C(=O)NS(=O)(=O)C1CC1	9.05
CCOC(=O)C1=C(CN2CCOCC2)NC(c2c(F)cc(F)cc2F)=NC1c1ccc(F)cc1Cl.Cl	5.63	C=C[C@@H]1C[C@]1(NC(=O)[C@@H]1C[C@@](OC)(c2ccc(-c3nccs3)cc2)CN1C(=O)[C@@H](NC(=O)OC1CCCC1)C(C)(C)C)C(=O)NS(=O)(=O)C1CC1	8.96
CCOC(=O)C1=C(CN2CCOCC2)NC(c2c(F)cc(F)cc2N2CCOCC2)=NC1c1ccc(F)cc1Cl	5.36	C=C[C@@H]1C[C@]1(NC(=O)[C@@H]1C[C@@](OC)(c2ccc(-c3nccs3)nc2)CN1C(=O)[C@@H](NC(=O)OC1CCCC1)C(C)(C)C)C(=O)NS(=O)(=O)C1CC1	8.82
CCOC(=O)C1=C(CN2CCOCC2)NC(c2ccccn2)=NC1c1ccc(F)cc1Br	7.38	C=C[C@@H]1C[C@]1(NC(=O)[C@@H]1C[C@@](OC)(c2ccc(C)cc2)CN1C(=O)[C@@H](NC(=O)OC1CCCC1)C(C)(C)C)C(=O)NS(=O)(=O)C1CC1	7.68
CCOC(=O)C1=C(CN2CCOCC2)NC(c2cccs2)=NC1c1ccc(F)cc1Br	7.16	C=C[C@@H]1C[C@]1(NC(=O)[C@@H]1C[C@@](OC)(c2ccc(Cl)cc2)CN1C(=O)[C@@H](NC(=O)OC1CCCC1)C(C)(C)C)C(=O)NS(=O)(=O)C1CC1	7.82
CCOC(=O)C1=C(CN2CCOCC2)NC(c2nc(CC(=O)OC)cs2)=NC1c1ccc(F)cc1Br	6.97	C=C[C@@H]1C[C@]1(NC(=O)[C@@H]1C[C@@](OC)(c2ccc(OC(C)C)cc2)CN1C(=O)[C@@H](NC(=O)OC1CCCC1)C(C)(C)C)C(=O)NS(=O)(=O)C1CC1	8.07
CCOC(=O)C1=C(CN2CCOCC2)NC(c2nccn2C)=NC1c1ccc(F)cc1Br	7.82	C=C[C@@H]1C[C@]1(NC(=O)[C@@H]1C[C@@](OC)(c2ccc(OC)cc2)CN1C(=O)[C@@H](NC(=O)OC1CCCC1)C(C)(C)C)C(=O)NS(=O)(=O)C1CC1	8.09
CCOC(=O)C1=C(CN2CCOCC2)NC(c2nccs2)=NC1c1ccc(Cl)cc1Cl	8.52	C=C[C@@H]1C[C@]1(NC(=O)[C@@H]1C[C@@](OC)(c2ccc(OC3CCCC3)cc2)CN1C(=O)[C@@H](NC(=O)OC1CCCC1)C(C)(C)C)C(=O)NS(=O)(=O)C1CC1	8
CCOC(=O)C1=C(CN2CCOCC2)NC(c2nccs2)=NC1c1ccc(F)cc1Br	8.2	C=C[C@@H]1C[C@]1(NC(=O)[C@@H]1C[C@@](OC)(c2ccc(Oc3ccccc3)cc2)CN1C(=O)[C@@H](NC(=O)OC1CCCC1)C(C)(C)C)C(=O)NS(=O)(=O)C1CC1	8.28
CCOC(=O)C1=C(CN2CCOCC2)NC(c2nccs2)=NC1c1ccc(F)cc1Cl	8.3	C=C[C@@H]1C[C@]1(NC(=O)[C@@H]1C[C@@](OC)(c2cccc(C)c2)CN1C(=O)[C@@H](NC(=O)OC1CCCC1)C(C)(C)C)C(=O)NS(=O)(=O)C1CC1	7.85
CCOC(=O)C1=C(CN2CCOCC2)NC(c2nccs2)=NC1c1ccccc1Cl	7.8	C=C[C@@H]1C[C@]1(NC(=O)[C@@H]1C[C@@](OC)(c2cccc(Cl)c2)CN1C(=O)[C@@H](NC(=O)OC1CCCC1)C(C)(C)C)C(=O)NS(=O)(=O)C1CC1	8.02
CCOC(=O)C1=C(CN2CCOCC2)NC(c2nccs2)=NC1c1ccccc1[N+](=O)[O-]	7	C=C[C@@H]1C[C@]1(NC(=O)[C@@H]1C[C@@](OC)(c2cccc(OC)c2)CN1C(=O)[C@@H](NC(=O)OC1CCCC1)C(C)(C)C)C(=O)NS(=O)(=O)C1CC1	7.92
CCOC(=O)C1=C(CN2CCOCC2)NC(c2nccs2)=N[C@@H]1c1ccc(F)cc1Br	5.47	C=C[C@@H]1C[C@]1(NC(=O)[C@@H]1C[C@@](OC)(c2ccccc2)CN1C(=O)[C@@H](NC(=O)OC1CCCC1)C(C)(C)C)C(=O)NS(=O)(=O)C1CC1	7.75
CCOC(=O)C1=C(CN2CCOCC2)NC(c2nccs2)=N[C@H]1c1ccc(F)cc1Br	8.01	C=C[C@@H]1C[C@]1(NC(=O)[C@@H]1C[C@@](OC)(c2ccccc2C)CN1C(=O)[C@@H](NC(=O)OC1CCCC1)C(C)(C)C)C(=O)NS(=O)(=O)C1CC1	7.36
CCOC(=O)C1=C(CN2CCOCC2)NC(c2nncs2)=NC1c1ccc(F)cc1Br	7.46	C=C[C@@H]1C[C@]1(NC(=O)[C@@H]1C[C@@](OC)(c2ccccc2Cl)CN1C(=O)[C@@H](NC(=O)OC1CCCC1)C(C)(C)C)C(=O)NS(=O)(=O)C1CC1	7.24
CCOC(=O)C1=C(CN2CCOCC2C(=O)NC)NC(c2nccs2)=NC1c1ccc(F)cc1Br	6.78	C=C[C@@H]1C[C@]1(NC(=O)[C@@H]1C[C@@](OC)(c2ccccc2OC)CN1C(=O)[C@@H](NC(=O)OC1CCCC1)C(C)(C)C)C(=O)NS(=O)(=O)C1CC1	7.28
CCOC(=O)C1=C(CN2CCOCC2C(=O)NS(C)(=O)=O)NC(c2nccs2)=NC1c1ccc(F)cc1Br	5.64	C=C[C@@H]1C[C@]1(NC(=O)[C@@H]1C[C@]2(CCc3c(c(C)nc4ccccc34)O2)CN1C(=O)[C@@H](NC(=O)OC(C)(C)C)C(C)(C)C)C(=O)NS(=O)(=O)C1(C)CC1	8.34
CCOC(=O)C1=C(CN2CCOCC2C(=O)O)NC(c2nccs2)=NC1c1ccc(F)cc1Br	7.37	C=C[C@@H]1C[C@]1(NC(=O)[C@@H]1[C@H](C)[C@@H]2CN1C(=O)[C@H](C(C)(C)C)NC(=O)O[C@@H]1C[C@H]1CCCCCc1nc3ccc(OC)cc3nc1O2)C(=O)NS(=O)(=O)C1CC1	7.39
CCOC(=O)C1=C(CN2CCOCC2C(=O)O)NC(c2nccs2)=NC1c1ccc(F)cc1Cl	7.21	C=C[C@@H]1C[C@]1(NC(=O)[C@@H]1[C@H](CC)[C@@H]2CN1C(=O)[C@H](C(C)(C)C)NC(=O)O[C@@H]1C[C@H]1CCCCCc1nc3ccc(OC)cc3nc1O2)C(=O)NS(=O)(=O)C1CC1	7.7
CCOC(=O)C1=C(CN2CCOCC2C(=O)OC(C)C)NC(c2nccs2)=NC1c1ccc(F)cc1Br	7.37	C=C[C@@H]1C[C@]1(N[C@@H]1C[C@@H](Oc2cc(-c3csc(NC(C)C)n3)nc3cc(OC)ccc23)CN1C(=O)[C@@H](NC(=O)OC(C)(C)C)C1CCCCC1)C(=O)NS(=O)(=O)C1CC1	10.15
CCOC(=O)C1=C(CN2CCOCC2C(=O)OC)NC(c2nccs2)=NC1c1ccc(F)cc1Br	7.96	C=C[C@@H]1C[C@]1(N[C@@H]1C[C@@H](Oc2cc(-c3csc(NC(C)C)n3)nc3cc(OC)ccc23)CN1C(=O)[C@@H](NCCC(C)(C)C)C1CCCCC1)C(=O)NS(=O)(=O)C1CC1	9.62
CCOC(=O)C1=C(CN2CCOCC2C(N)=O)NC(c2nccs2)=NC1c1ccc(F)cc1Br	7.96	C=C[C@@H]1C[C@]1(N[C@@H]1C[C@@H]2CN1C(=O)[C@H](C1CCCC1)NCCCCC/C=C/c1ccc3ccnc(c3c1)O2)C(=O)NS(=O)(=O)C1CC1	8.82
CCOC(=O)C1=C(CN2CCOCC2CC(=O)O)NC(c2nccs2)=NC1c1ccc(F)cc1Br	6.58	C=C[C@@H]1C[C@]1(N[C@@H]1C[C@@H]2CN1C(=O)[C@H](C1CCCC1)NCCCCCCCc1ccc3ccnc(c3c1)O2)C(=O)NS(=O)(=O)C1CC1	8.89
CCOC(=O)C1=C(CN2CCOCC2CCC(=O)O)NC(c2nccs2)=NC1c1ccc(F)cc1Br	7.27	C=C[C@@H]1C[C@]1(N[C@@H]1C[C@@H]2CN1C(=O)[C@H](C1CCCCC1)NCCCC(C)(C)C/C=C/c1cc3c(cc(-c4ccccc4)nc3cc1OC)O2)C(=O)NS(=O)(=O)C1CC1	9.92
CCOC(=O)C1=C(CN2CCOCC2CO)NC(c2nccs2)=NC1c1ccc(Cl)cc1Cl	7.44	C=C[C@@H]1C[C@]1(N[C@@H]1C[C@@H]2CN1C(=O)[C@H](C1CCCCC1)NCCCC(C)(C)CCCc1cc3c(cc(-c4ccccc4)nc3cc1OC)O2)C(=O)NS(=O)(=O)C1CC1	9.62
CCOC(=O)C1=C(CN2CCOC[C@@H]2C(=O)O)NC(c2nccs2)=N[C@H]1c1ccc(Cl)cc1Cl	6.54	C=C[C@@H]1C[C@]1(N[C@@H]1C[C@@H]2CN1C(=O)[C@H](C1CCCCC1)NCCCCC/C=C/c1cc3c(cc(-c4ccccc4)nc3cc1OC)O2)C(=O)NS(=O)(=O)C1CC1	9.8
CCOC(=O)C1=C(CN2CCOC[C@@H]2CCC(=O)O)NC(c2nccs2)=N[C@H]1c1ccc(F)cc1Br	8.1	C=C[C@@H]1C[C@]1(N[C@@H]1C[C@@H]2CN1C(=O)[C@H](C1CCCCC1)NCCCCC/C=C/c1cc3c(nccc3cc1OC)O2)C(=O)NS(=O)(=O)C1CC1	9.49
CCOC(=O)C1=C(CN2CCOC[C@H]2C(=O)O)NC(c2nccs2)=NC1c1ccc(Cl)cc1Cl	8.07	C=C[C@@H]1C[C@]1(N[C@@H]1C[C@@H]2CN1C(=O)[C@H](C1CCCCC1)NCCCCCCCc1cc3c(cc(-c4ccccc4)nc3cc1OC)O2)C(=O)NS(=O)(=O)C1CC1	9.96
CCOC(=O)C1=C(CN2CCOC[C@H]2C(=O)O)NC(c2nccs2)=NC1c1ccc(F)cc1Br	7.72	C=C[C@@]1(c2ccc3c(N)ncnn23)O[C@H](COP(=O)(OCCSC(=O)C(C)(C)C)OCCSC(=O)C(C)(C)C)[C@@H](O)[C@H]1O	5.46
CCOC(=O)C1=C(CN2CCOC[C@H]2C(=O)O)NC(c2nccs2)=NC1c1ccc(F)cc1Cl	7.62	C=C[C@H]1C[C@]1(NC(=O)[C@@H]1C[C@@H]2CN1C(=O)[C@H](C(C)(C)C)NC(=O)OCC(C)(C)CCCCc1cccc3c1CN(C3)C(=O)O2)C(=O)O	5.55
CCOC(=O)C1=C(CN2CCOC[C@H]2C(=O)O)NC(c2nccs2)=N[C@@H]1c1ccc(Cl)cc1Cl	5.61	C=C[C@H]1C[C@]1(NC(=O)[C@@H]1C[C@@H]2CN1C(=O)[C@H](C(C)(C)C)NC(=O)O[C@@H]1C[C@H]1CCCCCc1c(nc3ccccc3c1OC1CC3CCC(C1)N3C)O2)C(=O)NS(=O)(=O)C1(C)CC1	9.59
CCOC(=O)C1=C(CN2CCOC[C@H]2C(=O)O)NC(c2nccs2)=N[C@H]1c1ccc(Br)cc1Cl	8.52	C=C[C@]1(C)C=C2CC[C@H]3C(C)(C)[C@H](O)CC[C@]3(C)[C@H]2C[C@@H]1O	4.28
CCOC(=O)C1=C(CN2CCOC[C@H]2C(=O)O)NC(c2nccs2)=N[C@H]1c1ccc(C)cc1Cl	8.52	C=C[C@]1(O)[C@H](n2ccc(=O)[nH]c2=O)O[C@](F)(COP(=O)(N[C@@H](C)C(=O)OC(C)C)Oc2ccccc2)[C@H]1O	5.08
CCOC(=O)C1=C(CN2CCOC[C@H]2C(=O)O)NC(c2nccs2)=N[C@H]1c1ccc(Cl)cc1Cl	9	C=Cc1c(C)c(O)cc2c1CC[C@@H]1C(C)(C)[C@H](O)CC[C@@]21C	5.3
CCOC(=O)C1=C(CN2CCOC[C@H]2C(=O)O)NC(c2nccs2)=N[C@H]1c1ccc(F)c(F)c1Br	9.15	C=Cc1cc(C(NC(=O)OC(C)(C)C)C(=O)Nc2cccc(C(=O)NS(=O)(=O)c3ccc(C(F)(F)F)cc3)c2)ccc1Oc1cc(OC)nc(-c2ccccc2)n1	4.56
CCOC(=O)C1=C(CN2CCOC[C@H]2C(=O)O)NC(c2nccs2)=N[C@H]1c1ccc(F)c(F)c1C	9.22	C=Cc1cc([C@@H](NC(=O)[C@@H](NC(=O)OC(C)(C)C)C(C)(C)C)C(=O)N[C@@H](CCC)C(=O)NS(=O)(=O)c2ccccc2C=C)ccc1Oc1cc(-c2ccccc2)nc2cc(OC)ccc12	5.27
CCOC(=O)C1=C(CN2CCOC[C@H]2C(=O)O)NC(c2nccs2)=N[C@H]1c1ccc(F)c(F)c1Cl	9.22	C=Cc1cc([C@H](NC(=O)[C@@H](NC(=O)OC(C)(C)C)C(C)(C)C)C(=O)N[C@@H](CCC)C(=O)NS(=O)(=O)c2ccccc2C=C)ccc1Oc1cc(-c2ccccc2)nc2cc(OC)ccc12	5
CCOC(=O)C1=C(CN2CCOC[C@H]2C(=O)O)NC(c2nccs2)=N[C@H]1c1ccc(F)cc1	7.82	C=Cc1ccccc1C(=O)N1CCC[C@H]1C(=O)Nc1ccc(/C=C/c2ccc(NC(=O)[C@@H]3CCCN3C(=O)c3ccccc3C=C)cc2)cc1	5.96
CCOC(=O)C1=C(CN2CCOC[C@H]2C(=O)O)NC(c2nccs2)=N[C@H]1c1ccc(F)cc1Br	9	C=Cc1cccnc1C(=O)N1CCC[C@H]1C(=O)Nc1ccc(/C=C/c2ccc(NC(=O)[C@@H]3CCCN3C(=O)c3ncccc3C=C)cc2)cc1	6.5
CCOC(=O)C1=C(CN2CCOC[C@H]2C(=O)O)NC(c2nccs2)=N[C@H]1c1ccc(F)cc1C	8.52	C=Cc1cn(CCC(C)C)c(=O)c(C2=NS(=O)(=O)c3cc(NS(C)(=O)=O)ccc3N2)c1O	8.06
CCOC(=O)C1=C(CN2CCOC[C@H]2C(=O)O)NC(c2nccs2)=N[C@H]1c1ccc(F)cc1Cl	8.7	C=Cc1cn([C@@H]2C=C(CO)[C@@H](O)[C@H]2O)c2ncnc(C)c12	4.54
CCOC(=O)C1=C(CN2CCOC[C@H]2C(=O)O)NC(c2nccs2)=N[C@H]1c1ccc(F)cc1F	7.85	C=Cc1cn([C@@H]2O[C@H](CO)[C@@H](O)[C@@]2(C)F)c2ncnc(N)c12	5.75
CCOC(=O)C1=C(CN2CCOC[C@H]2C(=O)O)NC(c2nccs2)=N[C@H]1c1cccc(F)c1Br	9.15	C=Cc1cn([C@H]2O[C@H](CO)[C@@H](O)[C@@]2(C)F)c2ncnc(N)c12	5.25
CCOC(=O)C1=C(CN2CCOC[C@H]2C(=O)O)NC(c2nccs2)=N[C@H]1c1cccc(F)c1Cl	9.1	C=Cc1csc(-c2cc(O[C@H]3C[C@H]4C(=O)N(C)CCCC/C=C/[C@@H]5C[C@@]5(C(=O)NS(=O)(=O)C5(C)CC5)NC(=O)N4C3)c3ccc(OC)c(Cl)c3n2)n1	8.4
CCOC(=O)C1=C(CN2CCOC[C@H]2C(=O)O)NC(c2nccs2)=N[C@H]1c1ccccc1Cl	7.85	C=c1[nH]c(=O)/c(=C/c2c[nH]c3ccccc23)[nH]c1=O	5.66
CCOC(=O)C1=C(CN2CCOC[C@H]2CCC(=O)O)NC(c2nccs2)=N[C@H]1c1ccc(F)cc1Br	6.81	C=c1[nH]c(=O)/c(=C/c2cc(C(C)(C)C)cc(C(C)(C)C)c2)[nH]c1=O	7.82
CCOC(=O)C1=C(CN2CCOC[C@H]2CO)NC(c2nccs2)=N[C@H]1c1ccc(F)cc1Br	7.68	C=c1[nH]c(=O)/c(=C/c2cc(OC)c(OC)c(OC)c2)[nH]c1=O	5.96
CCOC(=O)C1=C(CN2CCO[C@@H](CCC(=O)O)C2)NC(c2nccs2)=N[C@H]1c1ccc(F)cc1Br	7.03	C=c1[nH]c(=O)/c(=C/c2ccc(-c3ccccc3)cc2)[nH]c1=O	5.31
CCOC(=O)C1=C(CN2CCO[C@H](C)[C@H]2C(=O)O)NC(c2nccs2)=NC1c1ccc(F)cc1Br	8.03	C=c1[nH]c(=O)/c(=C/c2ccc(C(=O)OC)cc2)[nH]c1=O	5.92
CCOC(=O)C1=C(CN2CCO[C@H](C)[C@H]2C(=O)O)NC(c2nccs2)=N[C@H]1c1ccc(F)cc1Br	8.3	C=c1[nH]c(=O)/c(=C/c2ccc(C(C)(C)C)cc2)[nH]c1=O	5.96
CCOC(=O)C1=C(CN2CCO[C@H](CCC(=O)O)C2)NC(c2nccs2)=N[C@H]1c1ccc(F)cc1Br	7.41	C=c1[nH]c(=O)/c(=C/c2ccc(C(F)(F)F)cc2)[nH]c1=O	5.8
CCOC(=O)C1=C(CN2CCS(=O)(=O)CC2)NC(c2nccs2)=NC1c1ccc(F)cc1Br	6.92	C=c1[nH]c(=O)/c(=C/c2ccc(C)cc2)[nH]c1=O	5.57
CCOC(=O)C1=C(CN2CC[S+]([O-])CC2)NC(c2nccs2)=NC1c1ccc(F)cc1Br	7	C=c1[nH]c(=O)/c(=C/c2ccc(N(C)C)cc2)[nH]c1=O	5.92
CCOC(=O)C1=C(CNC(Cc2ccccc2)C(=O)O)NC(c2nccs2)=NC1c1ccc(F)cc1Br	6.31	C=c1[nH]c(=O)/c(=C/c2ccc(OC)c(OC)c2)[nH]c1=O	5.7
CCOC(=O)C1=C2CCCCN2C(c2nccs2)=NC1c1ccc(F)cc1Cl	5.85	C=c1[nH]c(=O)/c(=C/c2ccc(OC)cc2)[nH]c1=O	5.89
CCOC(=O)C1=C2CCCN2C(c2ccc(F)cn2)=NC1c1ccc(F)cc1Cl	5.08	C=c1[nH]c(=O)/c(=C/c2ccc3ccc4cccc5ccc2c3c45)[nH]c1=O	5.41
CCOC(=O)C1=C2CCCN2C(c2ccsn2)=NC1c1ccc(F)cc1Cl	5.55	C=c1[nH]c(=O)/c(=C/c2ccc3ccccc3c2)[nH]c1=O	6.58
CCOC(=O)C1=C2CCCN2C(c2ncc(F)cc2F)=NC1c1ccc(F)cc1Cl	5.8	C=c1[nH]c(=O)/c(=C/c2ccccc2)[nH]c1=O	8.23
CCOC(=O)C1=C2CCCN2C(c2nccn2C)=NC1c1ccc(F)cc1Cl	5.7	C=c1[nH]c(=O)/c(=C/c2ccoc2)[nH]c1=O	5.85
CCOC(=O)C1=C2CCCN2C(c2ncco2)=NC1c1ccc(F)cc1Cl	5.2	C=c1[nH]c(=O)/c(=C/c2ccsc2)[nH]c1=O	5.85
CCOC(=O)C1=C2CCCN2C(c2nccs2)=NC1c1cc(Cl)sc1Cl	5.77	CB1OCc2ccc(C(=O)N[C@H]3CCCCC/C=C\[C@@H]4C[C@@]4(C(=O)NS(=O)(=O)C4CC4)NC(=O)C4C[C@@H](OC(=O)N5Cc6cccc(F)c6C5)CN4C3=O)cc21	8.49
CCOC(=O)C1=C2CCCN2C(c2nccs2)=NC1c1ccc(F)c(F)c1	6.37	CC#CCN1c2ccc(OC)cc2[C@]23CCC(=O)N(CCOC)C2=NC(C(=O)OC)=C(C(=O)OC)C13	6.16
CCOC(=O)C1=C2CCCN2C(c2nccs2)=NC1c1ccc(F)cc1	5.92	CC#CCOc1ccc(C[C@H](NC(=O)[C@@H](/C=C/CCCCCCC(=O)CCCCCCC)[C@@](O)(CC(=O)O)C(=O)O)C(=O)O)cc1	8.92
CCOC(=O)C1=C2CCCN2C(c2nccs2)=NC1c1ccc(F)cc1Br	6.68	CC(=O)/N=c1/[nH]c(C)c(-c2ccc(Cl)c(S(=O)(=O)NCCO)c2)s1	5.32
CCOC(=O)C1=C2CCCN2C(c2nccs2)=NC1c1ccc(F)cc1C	6.35	CC(=O)C1=C(C2=C(O)[C@H](C(C)(C)C)N(Cc3ccc(F)cc3)C2=O)Nc2ccc(NS(C)(=O)=O)cc2S1(=O)=O	7.7
CCOC(=O)C1=C2CCCN2C(c2nccs2)=NC1c1ccc(F)cc1Cl	6.52	CC(=O)C1=NN(c2ccccc2)/C(=C2\S/C(=N/c3nc(-c4c(C)n(C)n(-c5ccccc5)c4=O)cs3)N(c3ccccc3)C2=O)S1	5.96
CCOC(=O)C1=C2CCCN2C(c2nccs2)=NC1c1ccc(F)cc1F	6.29	CC(=O)CC(=O)C(=O)O	4.3
CCOC(=O)C1=C2CCCN2C(c2nccs2)=NC1c1cccc(F)c1Cl	6.51	CC(=O)COc1ccc(NC(=O)C(C)NC(=O)c2ccc3c(c2)nc(-c2ccoc2)n3C2CCCCC2)cc1	6.05
CCOC(=O)C1=C2CCN2C(c2nccs2)=NC1c1ccc(F)cc1Cl	5.39	CC(=O)N(C)C(C(=O)N1CCC[C@H]1C(=O)Nc1ccc(C#Cc2ccc(NC(=O)[C@@H]3CCCN3C(=O)C(c3ccccc3)N(C)C(C)=O)cc2)cc1)c1ccccc1	7.24
CCOC(=O)C1=C2CN(C(C)=O)CCN2C(c2nccs2)=NC1c1ccc(F)cc1Br	6.11	CC(=O)N(C)[C@@H](CC(C)(C)C)C(=O)N[C@H]1CCCCC/C=C\[C@@H]2C[C@@]2(C(=O)NS(=O)(=O)C2(C)CC2)NC(=O)[C@@H]2C[C@@H](Oc3nc4cc(F)ccc4c4ccccc34)CN2C1=O	9.4
CCOC(=O)C1=C2CN(S(C)(=O)=O)CCN2C(c2nccs2)=NC1c1ccc(F)cc1Br	6.09	CC(=O)N(C)c1ccc(-c2ccc(Cl)cc2)c(COc2ccc(-c3nc4cc(C(=O)O)ccc4n3C3CCCCC3)c(F)c2)c1	6.82
CCOC(=O)C1=C2CNC(=O)CN2C(c2nccs2)=NC1c1ccc(F)cc1Br	5.46	CC(=O)N(C)c1ccc(C(O)(C(F)(F)F)C(F)(F)F)cc1	4.85
CCOC(=O)C1=C2CNCCN2C(c2nccs2)=NC1c1ccc(F)cc1Br	5.03	CC(=O)N(C)c1ccc(N2CCOCC2)c(COc2ccc(-c3nc4cc(C(=O)O)ccc4n3C3CCCCC3)c(F)c2)c1	6.43
CCOC(=O)C1=C2COCCN2C(c2nccs2)=NC1c1ccc(F)cc1Br	5.6	CC(=O)N(Cc1ncnc2c1ncn2[C@H]1C[C@H](O)[C@@H](CO)O1)C1CCCCC1	4.7
CCOC(=O)C1=C2C[C@@H](NS(C)(=O)=O)CN2C(c2nccs2)=N[C@H]1c1ccc(F)cc1Cl	4.16	CC(=O)N(c1ccc(-c2ccc(Cl)cc2)c(COc2ccc(-c3nc4cc(C(=O)O)ccc4n3C3CCCCC3)c(F)c2)c1)C(C)C	6.8
CCOC(=O)C1=C2C[C@H](NS(C)(=O)=O)CN2C(c2nccs2)=N[C@H]1c1ccc(F)cc1Cl	5	CC(=O)N(c1ccc(C(C)C)cc1)C(C(=O)NC1CCCCC1)c1ccc(Cl)cc1	4.97
CCOC(=O)CCCCCOC(=O)[C@@]1(C)CC[C@]2(C)CC[C@]3(C)C(=CC(=O)[C@@H]4[C@@]5(C)CC[C@H](O)C(C)(C)[C@@H]5CC[C@]43C)[C@@H]2C1	4.33	CC(=O)N(c1ccc(N2CCOCC2)c(COc2ccc(-c3nc4cc(C(=O)O)ccc4n3C3CCCCC3)c(F)c2)c1)C(C)C	6.57
CCOC(=O)CCCOC(=O)[C@@]1(C)CC[C@]2(C)CC[C@]3(C)C(=CC(=O)[C@@H]4[C@@]5(C)CC[C@H](O)C(C)(C)[C@@H]5CC[C@]43C)[C@@H]2C1	4.51	CC(=O)N1CCC2=C(C1)S(=O)(=O)N=C(c1c(O)c3ccccc3n(CCC(C)C)c1=O)N2	5.82
CCOC(=O)CCc1ccccc1OP(=O)(N[C@@H](C)C(=O)OCC)OC[C@@H]1OC[C@H](n2cnc3c(N)ncnc32)O1	6.52	CC(=O)N1CCCC(NC(=O)c2ccc3c(C4CCCCC4)c(-c4ccccn4)n(C)c3c2)(C(=O)Nc2ccc(/C=C/C(=O)O)cc2)C1	6.64
CCOC(=O)Oc1ccccc1C(=O)Nc1ncc([N+](=O)[O-])s1	6.68	CC(=O)N1CCC[C@H]1C(=O)Nc1ccc(/C=C/c2ccc(NC(=O)[C@@H]3CCCN3C(=O)Cc3ccccc3)cc2)cc1	8.82
CCOC(=O)[C@@H](C(C)C)N1CCCO[P@@]1(=O)COCCn1cnc2c(N)ncnc21.O=C(O)/C=C/C(=O)O	4.3	CC(=O)N1CCC[C@H]1C(=O)Nc1ccc(/C=C/c2ccc(NC(=O)[C@@H]3CCCN3C(C)=O)cc2)cc1	5.62
CCOC(=O)[C@@H](C(C)C)N1CCCO[P@]1(=O)COCCn1cnc2c(N)ncnc21.O=C(O)/C=C/C(=O)O	4.3	CC(=O)N1CCC[C@H]1c1ncc(-c2ccc(-c3ccc(-c4cnc([C@@H]5CCCN5C(C)=O)[nH]4)cc3)cc2)[nH]1	6.9
CCOC(=O)[C@@H](C)NP(=O)(OC[C@@H]1C=C[C@H](n2cnc3c(NC4CC4)nc(N)nc32)C1)Oc1ccccc1	6.7	CC(=O)N1CCN(C(C(=O)N2CCC[C@H]2C(=O)Nc2ccc(C#Cc3ccc(NC(=O)[C@@H]4CCCN4C(=O)C(c4ccccc4)N4CCN(C(C)=O)CC4)cc3)cc2)c2ccccc2)CC1	9.38
CCOC(=O)[C@H](C(C)C)N1CCCO[P@@]1(=O)COCCn1cnc2c(N)ncnc21.O=C(O)/C=C/C(=O)O	4.3	CC(=O)N1CCN([C@@H](c2ccccc2)c2ccc(Cl)cc2)CC1	4.66
CCOC(=O)[C@H](C(C)C)N1CCCO[P@]1(=O)COCCn1cnc2c(N)ncnc21.O=C(O)/C=C/C(=O)O	5.52	CC(=O)N1CCN(c2ccc(N3CCCC3=O)cc2COc2ccc(-c3nc4cc(C(=O)O)ccc4n3C3CCCCC3)c(F)c2)CC1	6.02
CCOC(=O)[C@H](C)NP(=O)(OC[C@@H]1OC[C@H](n2cnc3c(N)nc(N)nc32)O1)c1ccccc1	6.52	CC(=O)N1CC[C@@](NC(=O)c2ccc3c(C4CCCCC4)c(-c4ccccn4)n(C)c3c2)(C(=O)Nc2ccc(/C=C/C(=O)O)cc2)C1	6.67
CCOC(=O)[C@H](C)NP(=O)(OC[C@@H]1OC[C@H](n2cnc3c(N)ncnc32)O1)Oc1ccccc1	7.52	CC(=O)N1c2cccc(Br)c2NC2=C(C(=O)CC(C)(C)C2)C1c1ccc(Cl)cc1Cl	5.21
CCOC(=O)[C@H](C)NP(=O)(OC[C@@H]1OC[C@H](n2cnc3c(NC(C)=O)nc(N)nc32)O1)c1ccccc1	5.03	CC(=O)N1c2cccc(C#N)c2NC2=C(C(=O)CC(C)(C)C2)C1c1ccc(Cl)cc1Cl	5.16
CCOC(=O)[C@H](C)NP(=O)(OC[C@@H]1OC[C@H](n2cnc3c(NC4CC4)ncnc32)O1)Oc1ccccc1	6.1	CC(=O)N1c2cccc(C)c2NC2=C(C(=O)CC(C)(C)C2)C1c1ccc(Cl)cc1Cl	5.32
CCOC(=O)[C@H](C)NP(=O)(OC[C@H]1C=C[C@@H](n2cnc3c(N)ncnc32)C1)Oc1ccccc1	7.7	CC(=O)N1c2cccc(O)c2NC2=C(C(=O)CC(C)(C)C2)C1C1CCCCC1	6.13
CCOC(=O)[C@H](Cc1ccc(OP(=O)(CO[C@H](C)Cn2cnc3c(N)ncnc32)N[C@@H](C)C(=O)OC(C)C)cc1)NC(=O)OCc1ccccc1	8.44	CC(=O)N1c2cccc(O)c2NC2=C(C(=O)CC(C)(C)C2)C1c1ccc(Cl)cc1Cl	7
CCOC(=O)c1c(N)sc(C(=O)Nc2ccc(F)c(C)c2)c1C	5.21	CC(=O)N1c2cccc(O)c2NC2=C(C(=O)CC(C)(C)C2)C1c1ccc(OCc2ccccc2)cc1Cl	7.4
CCOC(=O)c1cc2c(CN(C)C)c(O)c(OC)cc2nc1CSc1ccc(F)cc1	4.76	CC(=O)N1c2cccc(O)c2NC2=C(C(=O)CC(C)(C)C2)C1c1ccc(Oc2c(F)cccc2Br)cc1Cl	6.92
CCOC(=O)c1cc2c(CN(C)C)c(O)c(OC)cc2nc1CSc1ccccc1OC	4.69	CC(=O)N1c2cccc(O)c2NC2=C(C(=O)CC(C)(C)C2)C1c1ccc(Oc2ccccc2)cc1Cl	6.8
CCOC(=O)c1cc2c(CN(C)C)c(O)c(OC)cc2nc1C[S+]([O-])c1ccc(F)cc1	4.66	CC(=O)N1c2cccc(O)c2NC2=C(C(=O)CC(C)(C)C2)C1c1ccc(Oc2ccccc2Br)cc1Cl	7
CCOC(=O)c1cc2c(CN3CCCC3)c(O)c(OC)cc2nc1CSc1ccc(F)cc1	5.07	CC(=O)N1c2cccc(O)c2NC2=C(C(=O)CC(C)(C)C2)C1c1ccco1	4.68
CCOC(=O)c1cc2c(CN3CCCC3)c(O)c(OC)cc2nc1C[S+]([O-])c1ccc(F)c(F)c1	5.28	CC(=O)N1c2cccc(O)c2NC2=C(C(=O)CC(C)(C)C2)C1c1cn(C)c2ccccc12	4.89
CCOC(=O)c1cc2c(CN3CCCC3)c(O)c(OC)cc2nc1C[S+]([O-])c1ccc(F)cc1	4.97	CC(=O)N1c2cccc(O)c2NC2=C(C(=O)CC(C)(C)C2)C1c1sccc1OCc1ccccc1	6.75
CCOC(=O)c1cc2c(CN3CCCCC3)c(O)c(OC)cc2nc1CSc1ccc(F)c(F)c1	4.62	CC(=O)N1c2cccc(O)c2NC2=C(C(=O)CC(C)(C)C2)[C@@H]1c1ccc(Cl)cc1Cl	7.09
CCOC(=O)c1cc2c(CN3CCCCC3)c(O)c(OC)cc2nc1CSc1ccccc1	4.34	CC(=O)N1c2cccc(O)c2NC2=C(C(=O)CC(C)(C)C2)[C@@H]1c1ccc(OCc2ccccc2)cc1Cl	7.03
CCOC(=O)c1cc2c(CN3CCN(C)CC3)c(O)c(OC)cc2nc1CSc1ccc(F)c(F)c1	4.95	CC(=O)N1c2cccc(O)c2NC2=C(C(=O)CC(C)(C)C2)[C@H]1c1ccc(Cl)cc1Cl	4.84
CCOC(=O)c1cc2c(CN3CCOCC3)c(O)c(OC)cc2nc1CSc1ccc(F)c(F)c1	5.24	CC(=O)N1c2ccccc2NC2=C(C(=O)CC(C)(C)C2)C1c1ccc(Cl)cc1Cl	5.51
CCOC(=O)c1cc2c(Cn3ccnc3)c(O)c(OC)cc2nc1CSc1ccc(F)c(F)c1	5.03	CC(=O)N1c2ccccc2NC2=C(C(=O)CC(C)(C)C2)C1c1ccc(OCc2ccccc2)c(Cl)c1	6.22
CCOC(=O)c1cc2c(Cn3ccnc3)c(O)c(OC)cc2nc1CSc1ccc(F)cc1	4.38	CC(=O)N1c2ccccc2NC2=C(C(=O)CC(C)(C)C2)C1c1ccc(OCc2ccccc2)cc1	6.27
CCOC(=O)c1cc2c(Cn3ccnc3)c(O)c(OC)cc2nc1CSc1cccc(OC)c1	4.19	CC(=O)N1c2ccccc2NC2=C(C(=O)CC(C)(C)C2)C1c1ccc(OCc2ccccc2)cc1Cl	6.48
CCOC(=O)c1cc2c(Cn3ccnc3)c(O)c(OC)cc2nc1C[S+]([O-])c1ccc(F)c(F)c1	4.9	CC(=O)N1c2ccccc2NC2=C(C(=O)CC(C)(C)C2)[C@@H]1c1ccc(OCc2ccccc2)c(Cl)c1	6
CCOC(=O)c1cc2c(Cn3ccnc3)c(O)c(OC)cc2nc1C[S+]([O-])c1ccc(F)cc1	5.33	CC(=O)N1c2ccncc2NC2=C(C(=O)CC(C)(C)C2)C1c1ccc(Cl)cc1Cl	6.29
CCOC(=O)c1cc2c(Cn3ccnc3)c(O)c(OC)cc2nc1C[S+]([O-])c1cccc(OC)c1	4.48	CC(=O)N1c2ncccc2NC2=C(C(=O)CC(C)(C)C2)C1c1ccc(Cl)cc1Cl	5.09
CCOC(=O)c1cc2c(Cn3ccnc3C)c(O)c(OC)cc2nc1CSc1ccc(F)cc1	4.79	CC(=O)N1c2ncncc2NC2=C(C(=O)CC(C)(C)C2)C1c1ccc(Cl)cc1Cl	6.29
CCOC(=O)c1cc2cc(OC)c(O)c(CN3C=NCC3)c2nc1C[S+]([O-])c1ccc(F)c(F)c1	5.58	CC(=O)NCCOCCOCCOCCOCCN1CCN(C(c2ccccc2)c2ccc(Cl)cc2)CC1	6.77
CCOC(=O)c1cc2cc(OC)c(O)c(CN3CCCC3)c2nc1CSc1ccccc1	4.43	CC(=O)NNCc1ncnc2c1ncn2[C@@H]1O[C@H](CO)[C@@H](O)[C@H]1O	4.19
CCOC(=O)c1cc2cc(OC)c(O)c(Cn3ccnc3)c2nc1C[S+]([O-])c1ccc(F)c(F)c1	5.58	CC(=O)N[C@@H](C(=O)N1CCC[C@H]1c1ncc(-c2ccc(-c3ccc(-c4cnc([C@@H]5CCCN5C(=O)[C@H](NC(C)=O)C(C)C)[nH]4)cc3)cc2)[nH]1)C(C)C	8.7
CCOC(=O)c1cc2cc(OC)c(O)c(Cn3ccnc3)c2nc1C[S+]([O-])c1ccc(F)cc1	5.46	CC(=O)N[C@@H](C)C(=O)Nc1ccc(/C=C/c2ccc(NC(=O)[C@@H]3CCCN3C(=O)Cc3ccccc3)cc2)cc1	6.82
CCOC(=O)c1cccc(OP(=O)(N[C@@H](C)C(=O)OC)OC[C@H]2C=C[C@@H](n3cnc4c(N)ncnc43)C2)c1	8.4	CC(=O)N[C@@H](CC(=O)O)C(=O)N[C@@H](CCC(=O)O)C(=O)N[C@H](C(=O)N[C@@H](CCC(=O)O)C(=O)N[C@@H](CC1CCCCC1)C(=O)N[C@@H](CS)C(=O)NC1Cc2ccccc2C1)C(c1ccccc1)c1ccccc1	5.77
CCOC(=O)c1ccccc1OP(=O)(N[C@@H](C)C(=O)OC)OC[C@H]1C=C[C@@H](n2cnc3c(N)ncnc32)C1	8.4	CC(=O)N[C@@H](CC(=O)O)C(=O)N[C@@H](CCC(=O)O)C(=O)N[C@H](C(=O)N[C@@H](CCC(=O)O)C(=O)N[C@@H](CC1CCCCC1)C(=O)N[C@@H](CS)C(=O)NCCC1CCCCC1)C(c1ccccc1)c1ccccc1	5.81
CCOC(=O)c1cn(COCCO)c(=S)[nH]c1=O	4.74	CC(=O)N[C@@H](CC(=O)O)C(=O)N[C@@H](CCC(=O)O)C(=O)N[C@H](C(=O)N[C@@H](CCC(=O)O)C(=O)N[C@@H](CC1CCCCC1)C(=O)N[C@@H](CS)C(=O)NCCCc1ccccc1)C(c1ccccc1)c1ccccc1	6.68
CCOC(=O)c1nc(-c2ncc(C)s2)sc1CC(C)C	6.85	CC(=O)N[C@@H](CC(=O)O)C(=O)N[C@@H](CCC(=O)O)C(=O)N[C@H](C(=O)N[C@@H](CCC(=O)O)C(=O)N[C@@H](CC1CCCCC1)C(=O)N[C@@H](CS)C(=O)NCCc1ccccc1)C(c1ccccc1)c1ccccc1	8.15
CCOC(=O)c1nc(-c2nccs2)sc1CC(C)C	5.96	CC(=O)N[C@@H](CC(=O)O)C(=O)N[C@@H](CCC(=O)O)C(=O)N[C@H](C(=O)N[C@@H](CCC(=O)O)C(=O)N[C@@H](CC1CCCCC1)C(=O)N[C@@H](CS)C(=O)NCCc1ccccc1Cl)C(c1ccccc1)c1ccccc1	8.7
CCOC(=O)c1sc(-c2nc(C)cs2)nc1CC(C)C	6.85	CC(=O)N[C@@H](CC(=O)O)C(=O)N[C@@H](CCC(=O)O)C(=O)N[C@H](C(=O)N[C@@H](CCC(=O)O)C(=O)N[C@@H](CC1CCCCC1)C(=O)N[C@@H](CS)C(=O)NCc1ccccc1)C(c1ccccc1)c1ccccc1	6.6
CCOCC(=O)OC(C)(C)[C@H](OC(C)=O)[C@H](C[C@@H](C)C1=C2C[C@H](OC(C)=O)[C@H]3[C@@]4(C)CCC(=O)C(C)(C)[C@@H]4CC[C@]3(C)[C@@]2(C)CC1)OC(C)=O	4.85	CC(=O)N[C@H](/C=C/S(=O)(=O)[O-])Cc1ccccc1.CCCC[N+](CCCC)(CCCC)CCCC	5.06
CCOCC(=O)OCCc1c(-c2ccccc2Cl)c2cc(Cl)ccc2[nH]c1=O	4.02	CC(=O)N[C@H](C(=O)N1CCC[C@H]1C(=O)Nc1ccc(C#Cc2ccc(NC(=O)[C@@H]3CCCN3C(=O)[C@@H](NC(C)=O)c3ccccc3)cc2)cc1)c1ccccc1	7.62
CCOCC(=O)O[C@H]1CC[C@@]2(C)C(=CC[C@]3(O)[C@@H]2C[C@@H](OC(=O)/C=C(\C)C(C)C)[C@@]2(C)[C@]3(O)CC[C@@]2(O)C(C)=O)C1	4.86	CC(=O)N[C@H](C(=O)N1CCC[C@H]1c1ncc(-c2ccc(-c3ccc(-c4cnc([C@@H]5CCCN5C(=O)[C@@H](NC(C)=O)C(C)C)[nH]4)cc3)cc2)[nH]1)C(C)C	9.47
CCOCC(=O)O[C@H]1C[C@@H]2C(=CC[C@@H]3[C@@]2(C)C(=O)C[C@]2(C)[C@@H]([C@@](C)(O)C(=O)CCC(C)(C)O)[C@H](OC(=O)COCC)C[C@@]32C)C(C)(C)[C@@H]1OC(=O)COCC	4.07	CC(=O)N[C@H](C(=O)N[C@H](C(=O)N1C[C@H](OCc2cccc3ccccc23)C[C@H]1C(=O)NC1(C(=O)O)CC1)C(C)C)C1CCCCC1	5.4
CCOCC(=O)O[C@H]1C[C@@H]2C(=CC[C@@H]3[C@@]2(C)C(=O)C[C@]2(C)[C@@H]([C@@](C)(O)C(=O)CCC(C)(C)OC(=O)COCC)[C@H](OC(=O)COCC)C[C@@]32C)C(C)(C)[C@@H]1OC(=O)COCC	4.09	CC(=O)N[C@H](C(=O)N[C@H](C(=O)N1C[C@H](OCc2cccc3ccccc23)C[C@H]1C(=O)N[C@@]1(C(=O)O)C[C@@H]1CCc1ccccc1)C(C)C)C1CCCCC1	4.05
CCOCC(=O)O[C@H]1C[C@@H]2C(=CC[C@@H]3[C@@]2(C)C(=O)C[C@]2(C)[C@@H]([C@@](C)(O)C(=O)CCC(C)(C)OC(C)=O)[C@H](OC(C)=O)C[C@@]32C)C(C)(C)[C@@H]1OC(=O)COCC	5	CC(=O)N[C@H](C(=O)N[C@H](C(=O)N1C[C@H](OCc2cccc3ccccc23)C[C@H]1C(=O)N[C@@]1(C(=O)O)C[C@@H]1Cc1ccccc1)C(C)C)C1CCCCC1	4.09
CCOCCOc1cc2c(cc1OC)-c1cc(=O)c(C(=O)O)cn1C(CC)C2	7.25	CC(=O)N[C@H](C(=O)N[C@H](C(=O)N1C[C@H](Oc2cc(-c3ccccc3)nc3ccccc23)C[C@H]1C(=O)NC1(C(=O)O)CC1)C(C)C)C1CCCCC1	6.43
CCOc1cc(Br)c(OCCC(=O)O)cc1-c1cc(=O)c2cccc(Cl)c2o1	6.96	CC(=O)N[C@H](C(=O)N[C@H](C(=O)N1C[C@H](Oc2cccc(-c3cccc([N+](=O)[O-])c3)c2)C[C@H]1C(=O)NC1(C(=O)O)CC1)C(C)C)C1CCCCC1	5.39
CCOc1cc2c(cc1O)-c1cc(=O)c(C(=O)O)cn1C(C)C2	5.73	CC(=O)N[C@H](C(=O)N[C@H](C(=O)N1C[C@H](Oc2cccc(Br)c2)C[C@H]1C(=O)NC1(C(=O)O)CC1)C(C)C)C1CCCCC1	4.28
CCOc1cc2c(cc1OC)-c1cc(=O)c(C(=O)O)cn1C(C)C2	7.01	CC(=O)N[C@H](C(=O)N[C@H](C(=O)N1C[C@H](Oc2ccnc3ccccc23)C[C@H]1C(=O)NC1(C(=O)O)CC1)C(C)C)C1CCCCC1	5.66
CCOc1cc2c(cc1OC)-c1cc(=O)c(C(=O)O)cn1C(CC)C2	7.37	CC(=O)Nc1ccc(-c2ccc(Cl)cc2)c(COc2ccc(-c3nc4cc(C(=O)O)ccc4n3C3CCCCC3)c(F)c2)c1	6.34
CCOc1cc2c(cc1OC)CC(C)n1cc(C(=O)O)c(=O)cc1-2	5.92	CC(=O)Nc1ccc(-c2ccc(Cl)cc2)c(COc2ccc(-c3nc4cc(C(=O)O)ccc4n3C3CCCCC3)cc2)c1	5.89
CCOc1ccc(-c2cc(NC(=O)c3cc(OC)ccc3O)c[nH]c2=O)cc1	4.31	CC(=O)Nc1ccc(-c2nc3cc(Cl)c(Cl)cc3[nH]2)cc1	5.3
CCOc1ccc(-c2cc(NC(=O)c3ccc(C(F)(F)F)cc3O)c[nH]c2=O)cc1	5.47	CC(=O)Nc1ccc(-c2nc3cc([N+](=O)[O-])ccc3[nH]2)cc1	4.52
CCOc1ccc(-c2cc(NC(=O)c3ccc(C)cc3O)c[nH]c2=O)cc1	4.21	CC(=O)Nc1ccc(/C=C/c2ccc(NC(=O)[C@@H]3CCCN3C(=O)Cc3ccccc3)cc2)cc1	5.79
CCOc1ccc(-c2cc(NC(=O)c3ccc(Cl)cc3O)c[nH]c2=O)cc1	4.64	CC(=O)Nc1ccc(N2CCOCC2)c(COc2ccc(-c3nc4cc(C(=O)O)ccc4n3C3CCCCC3)c(F)c2)c1	6.04
CCOc1ccc(-c2cc(NC(=O)c3ccc(F)cc3O)c[nH]c2=O)cc1	4.55	CC(=O)Nc1ccc(Oc2ccc(NS(=O)(=O)c3ccc(C)cc3)c(C(=O)O)c2)cc1	4.52
CCOc1ccc(-c2cc(NC(=O)c3ccc(OC)cc3O)c[nH]c2=O)cc1	4.38	CC(=O)Nc1ccc(S(=O)(=O)N2CCCC3=C[C@H]4C[C@H](CN5CCCC[C@H]45)[C@@H]32)cc1	4.26
CCOc1ccc(-c2cc(NC(=O)c3cccc(OC)c3O)c[nH]c2=O)cc1	4.51	CC(=O)Nc1ccc(Sc2ccc(C(=O)N[C@@H](C)c3ccccc3)cc2Nc2ncnc3nc(C(C)C)ccc23)cc1	6.83
CCOc1ccc(-c2cc(NC(=O)c3ccccc3O)c[nH]c2=O)cc1	4.82	CC(=O)Nc1ccc(Sc2ccc(C)cc2Nc2ncnc3nc(C(C)C)ccc23)cc1	5.58
CCOc1ccc(-c2nn(Cc3ccc(C#N)cc3)c(=O)c3ccccc23)c(F)n1	5.68	CC(=O)Nc1ccc(Sc2ccc(C)cc2Nc2ncnc3nc(C4CC4)ccc23)cc1	5.77
CCOc1ccc(-n2cc(C(=O)c3ccc(OC)cc3O)ccc2=O)cc1	6.69	CC(=O)Nc1ccc(Sc2ccc(C)cc2Nc2ncnc3nc(C4CCC4)ccc23)cc1	5.43
CCOc1ccc(C[C@H](NC(=O)[C@H](Cc2ccccc2)NC(=O)c2ccccc2)C(=O)OC)cc1	4.86	CC(=O)Nc1ccc(Sc2ccc(C)cc2Nc2ncnc3nc(CC(C)C)ccc23)cc1	5.48
CCOc1ccc(Cl)c2oc3cc(N4CCC(C(=O)O)C4)ccc3c(=O)c12	5.54	CC(=O)Nc1ccc2c(c1)S(=O)(=O)C=C(c1c(O)c3cc(F)ccc3n(Cc3ccc(F)cc3)c1=O)N2	6.06
CCOc1ccc(Sc2nc(N)nc3c2ncn3CCOCP(=O)(OCC(F)(F)F)OCC(F)(F)F)cc1	6.19	CC(=O)Nc1ccc2c(c1)S(=O)(=O)N=C(c1c(O)c(-c3cccs3)nn(CCC(C)C)c1=O)N2	5.96
CCOc1cccc(-c2cc(C(=O)N3CCC(Cc4ccccc4)CC3)c3ccccc3n2)c1	5.01	CC(=O)Nc1cccc(-c2cccc3c2S(=O)(=O)N=C3c2nc(Cc3ccc(F)cc3)c3ccccc3c2O)c1	6.28
CCOc1cccc(/C=C/C(=O)O[C@H]2CC[C@@]3(C)C(=CC[C@]4(O)[C@@H]3C[C@@H](OC(=O)/C=C(\C)C(C)C)[C@@]3(C)[C@]4(O)CC[C@@]3(O)C(C)=O)C2)c1	5.03	CC(=O)Nc1nc(C)c(-c2ccc(Br)c(S(=O)(=O)NCCO)c2)s1	5.52
CCOc1cccc(S[C@H]2C[C@@H](C)[C@H]([C@H]3C(=O)N[C@@H](CC)C(=O)N(C)CC(=O)N(C)[C@@H](CC(C)C)C(=O)N[C@@H](C(C)C)C(=O)N(C)[C@@H](CC(C)C)C(=O)N[C@@H](C)C(=O)N[C@H](C)C(=O)N(C)[C@@H](CC(C)C)C(=O)N(C)[C@@H](CC(C)C)C(=O)N(C)[C@@H](C(C)C)C(=O)N3C)O2)c1	6.74	CC(=O)Nc1nc(C)c(-c2ccc(Cl)c(S(=O)(=O)Nc3ccc(F)cc3)c2)s1	5.23
CCOc1ccccc1/C=C/C(=O)O[C@H]1CC[C@@]2(C)C(=CC[C@]3(O)[C@@H]2C[C@@H](OC(=O)/C=C(\C)C(C)C)[C@@]2(C)[C@]3(O)CC[C@@]2(O)C(C)=O)C1	4.92	CC(=O)Nc1nc(C)c(-c2ccc(Cl)c(S(=O)(=O)Nc3ccc(O)cc3)c2)s1	6.24
CC[C@@H](C)NS(=O)(=O)c1ccc(F)c(C(=O)Nc2ccc(F)c(F)c2)c1	7.32	CC(=O)Nc1nc(C)c(S(=O)(=O)N2CCCC3=C[C@H]4C[C@H](CN5CCCC[C@H]45)[C@@H]32)s1	4.91
CC[C@@H](C)NS(=O)(=O)c1cccc(C(=O)Nc2ccc(F)cc2)c1	6.05	CC(=O)Nc1nc([C@H](Cc2c[nH]c3ccc(O)cc23)NC(=O)c2ccc3c(c2)nc(-c2ccoc2)n3C2CCCCC2)cs1	5.23
CC[C@@H]1Cc2cc(OC)c(OC)cc2-c2cc(=O)c(C(=O)O)cn21	7.31	CC(=O)Nc1nc([C@H](Cc2ccc(O)cc2)NC(=O)c2ccc3c(c2)nc(-c2ccoc2)n3C2CCCCC2)cs1	5.62
CC[C@@H]1NC(=O)C([C@@H]2OC(O)C[C@H]2C)N(C)C(=O)[C@H](C(C)C)N(C)C(=O)[C@H](CC(C)C)N(C)C(=O)[C@H](CC(C)C)N(C)C(=O)[C@@H](C)NC(=O)[C@H](C)NC(=O)[C@H](CC(C)C)N(C)C(=O)[C@H](C(C)C)NC(=O)[C@H](CC(C)C)N(C)C(=O)CN(C)C1=O	4.92	CC(=O)OC[C@H]1OC(CCO/N=C2/[C@H]3CCn4c(=O)n(-c5ccccc5)c(=O)n4[C@H]3[C@H](O)[C@@H]3O[C@H]23)C=C[C@@H]1OC(C)=O	6.16
CC[C@@H]1NC(=O)[C@H]([C@@H]2OC(OC)C[C@H]2C)N(C)C(=O)[C@H](C(C)C)N(C)C(=O)[C@H](CC(C)C)N(C)C(=O)[C@H](CC(C)C)N(C)C(=O)[C@@H](C)NC(=O)[C@H](C)NC(=O)[C@H](CC(C)C)N(C)C(=O)[C@H](C(C)C)NC(=O)[C@H](CC(C)C)N(C)C(=O)CN(C)C1=O	4.87	CC(=O)OC[C@H]1O[C@@H](O/N=C2/[C@H]3CCn4c(=O)n(-c5ccccc5)c(=O)n4C3[C@H](O)[C@@H]3O[C@H]23)[C@H](OC(C)=O)[C@@H](OC(C)=O)[C@@H]1OC(C)=O	4.37
CC[C@@H]1NC(=O)[C@H]([C@@H]2OC(OCCC(=O)OC)C[C@H]2C)N(C)C(=O)[C@H](C(C)C)N(C)C(=O)[C@H](CC(C)C)N(C)C(=O)[C@H](CC(C)C)N(C)C(=O)[C@@H](C)NC(=O)[C@H](C)NC(=O)[C@H](CC(C)C)N(C)C(=O)[C@H](C(C)C)NC(=O)[C@H](CC(C)C)N(C)C(=O)CN(C)C1=O	5.03	CC(=O)OC[C@H]1O[C@@H](O[C@H]2[C@H](OC(C)=O)[C@@H](OC(C)=O)[C@H](OC(=O)[C@]34CCC(C)(C)C[C@H]3C3=CC[C@@H]5[C@@]6(C)CC[C@H](O)C(C)(C)[C@@H]6CC[C@@]5(C)[C@]3(C)C[C@H]4O)O[C@@H]2COC(C)=O)[C@H](OC(C)=O)[C@@H](OC(C)=O)[C@H]1OC(C)=O	6.52
CC[C@@H]1NC(=O)[C@H]([C@@H]2O[C@@H](Oc3cc(OC)cc(OC)c3)C[C@H]2C)N(C)C(=O)[C@H](C(C)C)N(C)C(=O)[C@H](CC(C)C)N(C)C(=O)[C@H](CC(C)C)N(C)C(=O)[C@@H](C)NC(=O)[C@H](C)NC(=O)[C@H](CC(C)C)N(C)C(=O)[C@H](C(C)C)NC(=O)[C@H](CC(C)C)N(C)C(=O)CN(C)C1=O	6.16	CC(=O)OC[C@H]1O[C@@H](Sc2ccc(NC(=O)CCC(=O)OC[C@H]3O[C@@H](n4ccc(=O)n(C(=O)c5ccccc5)c4=O)[C@H](O[Si](C)(C)C(C)(C)C)[C@@H]3O[Si](C)(C)C(C)(C)C)cn2)[C@H](OC(C)=O)[C@@H](OC(C)=O)[C@@H]1OC(C)=O	4.35
CC[C@@H]1NC(=O)[C@H]([C@@H]2O[C@@H](Oc3cccc(OCc4ccccc4)c3)C[C@H]2C)N(C)C(=O)[C@H](C(C)C)N(C)C(=O)[C@H](CC(C)C)N(C)C(=O)[C@H](CC(C)C)N(C)C(=O)[C@@H](C)NC(=O)[C@H](C)NC(=O)[C@H](CC(C)C)N(C)C(=O)[C@H](C(C)C)NC(=O)[C@H](CC(C)C)N(C)C(=O)CN(C)C1=O	6.46	CC(=O)OC[C@H]1O[C@@H](Sc2ccc(NC(=O)[C@H]3O[C@@H](n4ccc(=O)[nH]c4=O)[C@H](O[Si](C)(C)C(C)(C)C)[C@@H]3O[Si](C)(C)C(C)(C)C)cn2)[C@H](OC(C)=O)[C@@H](OC(C)=O)[C@@H]1OC(C)=O	5.4
CC[C@@H]1NC(=O)[C@H]([C@@H]2O[C@@H](Sc3c(OC)cccc3OC)C[C@H]2C)N(C)C(=O)[C@H](C(C)C)N(C)C(=O)[C@H](CC(C)C)N(C)C(=O)[C@H](CC(C)C)N(C)C(=O)[C@@H](C)NC(=O)[C@H](C)NC(=O)[C@H](CC(C)C)N(C)C(=O)[C@H](C(C)C)NC(=O)[C@H](CC(C)C)N(C)C(=O)CN(C)C1=O	5.66	CC(=O)OC[C@H]1O[C@@H](Sc2ccc(NC(=O)[C@H]3O[C@@H](n4ccc(=O)[nH]c4=O)[C@H](O[Si](C)(C)C(C)(C)C)[C@@H]3O[Si](C)(C)C(C)(C)C)cn2)[C@H](OC(C)=O)[C@@H](OC(C)=O)[C@H]1OC(C)=O	5.43
CC[C@@H]1NC(=O)[C@H]([C@@H]2O[C@@H](Sc3cc(Cl)cc(OC)c3)C[C@H]2C)N(C)C(=O)[C@H](C(C)C)N(C)C(=O)[C@H](CC(C)C)N(C)C(=O)[C@H](CC(C)C)N(C)C(=O)[C@@H](C)NC(=O)[C@H](C)NC(=O)[C@H](CC(C)C)N(C)C(=O)[C@H](C(C)C)NC(=O)[C@H](CC(C)C)N(C)C(=O)CN(C)C1=O	6.94	CC(=O)OC[C@H]1O[C@@H](n2c(-c3cc4ccccc4oc3=O)nc3ccccc32)[C@H](OC(C)=O)[C@@H]1OC(C)=O	4.22
CC[C@@H]1NC(=O)[C@H]([C@@H]2O[C@@H](Sc3cc(Cl)cc(OCc4ccc(F)cc4)c3)C[C@H]2C)N(C)C(=O)[C@H](C(C)C)N(C)C(=O)[C@H](CC(C)C)N(C)C(=O)[C@H](CC(C)C)N(C)C(=O)[C@@H](C)NC(=O)[C@H](C)NC(=O)[C@H](CC(C)C)N(C)C(=O)[C@H](C(C)C)NC(=O)[C@H](CC(C)C)N(C)C(=O)CN(C)C1=O	6.38	CC(=O)OC[C@H]1O[C@@H](n2c(=S)n([C@@H]3O[C@H](COC(C)=O)[C@@H](OC(C)=O)[C@H]3OC(C)=O)c3ncncc32)[C@H](OC(C)=O)[C@@H]1OC(C)=O	4.18
CC[C@@H]1NC(=O)[C@H]([C@@H]2O[C@@H](Sc3cc(OC)cc(OC)c3)C[C@H]2C)N(C)C(=O)[C@H](C(C)C)N(C)C(=O)[C@H](CC(C)C)N(C)C(=O)[C@H](CC(C)C)N(C)C(=O)[C@@H](C)NC(=O)[C@H](C)NC(=O)[C@H](CC(C)C)N(C)C(=O)[C@H](C(C)C)NC(=O)[C@H](CC(C)C)N(C)C(=O)CN(C)C1=O	6.93	CC(=O)OC[C@H]1O[C@@H](n2c(SCc3cc4cc(Br)cc(Br)c4oc3=O)nc3cncnc32)[C@H](O)[C@@H]1O	5.17
CC[C@@H]1NC(=O)[C@H]([C@@H]2O[C@@H](Sc3ccc(C)cc3)C[C@H]2C)N(C)C(=O)[C@H](C(C)C)N(C)C(=O)[C@H](CC(C)C)N(C)C(=O)[C@H](CC(C)C)N(C)C(=O)[C@@H](C)NC(=O)[C@H](C)NC(=O)[C@H](CC(C)C)N(C)C(=O)[C@H](C(C)C)NC(=O)[C@H](CC(C)C)N(C)C(=O)CN(C)C1=O	6.55	CC(=O)OC[C@H]1O[C@@H](n2c(SCc3cc4cc(Br)cc(Br)c4oc3=O)nc3cncnc32)[C@H](OC(C)=O)[C@@H]1OC(C)=O	5.31
CC[C@@H]1NC(=O)[C@H]([C@@H]2O[C@@H](Sc3ccc(CN4CCN(C)CC4)cc3)C[C@H]2C)N(C)C(=O)[C@H](C(C)C)N(C)C(=O)[C@H](CC(C)C)N(C)C(=O)[C@H](CC(C)C)N(C)C(=O)[C@@H](C)NC(=O)[C@H](C)NC(=O)[C@H](CC(C)C)N(C)C(=O)[C@H](C(C)C)NC(=O)[C@H](CC(C)C)N(C)C(=O)CN(C)C1=O	5.81	CC(=O)OC[C@H]1O[C@@H](n2c(SCc3cc4cc(Br)ccc4oc3=O)nc3cc(Cl)c(Cl)cc32)C[C@@H](OC(C)=O)[C@@H]1OC(C)=O	5.75
CC[C@@H]1NC(=O)[C@H]([C@@H]2O[C@@H](Sc3ccc(Cl)c(OC)c3)C[C@H]2C)N(C)C(=O)[C@H](C(C)C)N(C)C(=O)[C@H](CC(C)C)N(C)C(=O)[C@H](CC(C)C)N(C)C(=O)[C@@H](C)NC(=O)[C@H](C)NC(=O)[C@H](CC(C)C)N(C)C(=O)[C@H](C(C)C)NC(=O)[C@H](CC(C)C)N(C)C(=O)CN(C)C1=O	7	CC(=O)OC[C@H]1O[C@@H](n2c(SCc3cc4cc(Br)ccc4oc3=O)nc3ccccc32)C[C@@H](OC(C)=O)[C@@H]1OC(C)=O	5.39
CC[C@@H]1NC(=O)[C@H]([C@@H]2O[C@@H](Sc3ccc(Cl)c(OCc4ccccc4)c3)C[C@H]2C)N(C)C(=O)[C@H](C(C)C)N(C)C(=O)[C@H](CC(C)C)N(C)C(=O)[C@H](CC(C)C)N(C)C(=O)[C@@H](C)NC(=O)[C@H](C)NC(=O)[C@H](CC(C)C)N(C)C(=O)[C@H](C(C)C)NC(=O)[C@H](CC(C)C)N(C)C(=O)CN(C)C1=O	6.67	CC(=O)OC[C@H]1O[C@@H](n2c(SCc3cc4cc(Br)ccc4oc3=O)nc3cncnc32)[C@H](O)[C@@H]1O	5.08
CC[C@@H]1NC(=O)[C@H]([C@@H]2O[C@@H](Sc3ccc(N4CCOCC4)cc3)C[C@H]2C)N(C)C(=O)[C@H](C(C)C)N(C)C(=O)[C@H](CC(C)C)N(C)C(=O)[C@H](CC(C)C)N(C)C(=O)[C@@H](C)NC(=O)[C@H](C)NC(=O)[C@H](CC(C)C)N(C)C(=O)[C@H](C(C)C)NC(=O)[C@H](CC(C)C)N(C)C(=O)CN(C)C1=O	5.9	CC(=O)OC[C@H]1O[C@@H](n2c(SCc3cc4cc(Br)ccc4oc3=O)nc3cncnc32)[C@H](OC(C)=O)[C@@H]1OC(C)=O	5.31
CC[C@@H]1NC(=O)[C@H]([C@@H]2O[C@@H](Sc3ccc(OC)c(OC)c3)C[C@H]2C)N(C)C(=O)[C@H](C(C)C)N(C)C(=O)[C@H](CC(C)C)N(C)C(=O)[C@H](CC(C)C)N(C)C(=O)[C@@H](C)NC(=O)[C@H](C)NC(=O)[C@H](CC(C)C)N(C)C(=O)[C@H](C(C)C)NC(=O)[C@H](CC(C)C)N(C)C(=O)CN(C)C1=O	6.46	CC(=O)OC[C@H]1O[C@@H](n2c(SCc3cc4cc(C)ccc4oc3=O)nc3cncnc32)[C@H](O)[C@@H]1O	5.34
CC[C@@H]1NC(=O)[C@H]([C@@H]2O[C@@H](Sc3ccc(OC)cc3)C[C@H]2C)N(C)C(=O)[C@H](C(C)C)N(C)C(=O)[C@H](CC(C)C)N(C)C(=O)[C@H](CC(C)C)N(C)C(=O)[C@@H](C)NC(=O)[C@H](C)NC(=O)[C@H](CC(C)C)N(C)C(=O)[C@H](C(C)C)NC(=O)[C@H](CC(C)C)N(C)C(=O)CN(C)C1=O	6	CC(=O)OC[C@H]1O[C@@H](n2c(SCc3cc4cc(C)ccc4oc3=O)nc3cncnc32)[C@H](OC(C)=O)[C@@H]1OC(C)=O	5.11
CC[C@@H]1NC(=O)[C@H]([C@@H]2O[C@@H](Sc3ccc(OCc4ccccc4)cc3)C[C@H]2C)N(C)C(=O)[C@H](C(C)C)N(C)C(=O)[C@H](CC(C)C)N(C)C(=O)[C@H](CC(C)C)N(C)C(=O)[C@@H](C)NC(=O)[C@H](C)NC(=O)[C@H](CC(C)C)N(C)C(=O)[C@H](C(C)C)NC(=O)[C@H](CC(C)C)N(C)C(=O)CN(C)C1=O	6.59	CC(=O)OC[C@H]1O[C@@H](n2c(SCc3cc4cc(Cl)ccc4oc3=O)nc3cncnc32)[C@H](OC(C)=O)[C@@H]1OC(C)=O	5.5
CC[C@@H]1NC(=O)[C@H]([C@@H]2O[C@@H](Sc3cccc(N(C)CC)c3)C[C@H]2C)N(C)C(=O)[C@H](C(C)C)N(C)C(=O)[C@H](CC(C)C)N(C)C(=O)[C@H](CC(C)C)N(C)C(=O)[C@@H](C)NC(=O)[C@H](C)NC(=O)[C@H](CC(C)C)N(C)C(=O)[C@H](C(C)C)NC(=O)[C@H](CC(C)C)N(C)C(=O)CN(C)C1=O	6.69	CC(=O)OC[C@H]1O[C@@H](n2c(SCc3cc4cc(F)ccc4oc3=O)nc3cncnc32)[C@H](O)[C@@H]1O	5.42
CC[C@@H]1NC(=O)[C@H]([C@@H]2O[C@@H](Sc3cccc(NC)c3)C[C@H]2C)N(C)C(=O)[C@H](C(C)C)N(C)C(=O)[C@H](CC(C)C)N(C)C(=O)[C@H](CC(C)C)N(C)C(=O)[C@@H](C)NC(=O)[C@H](C)NC(=O)[C@H](CC(C)C)N(C)C(=O)[C@H](C(C)C)NC(=O)[C@H](CC(C)C)N(C)C(=O)CN(C)C1=O	5.92	CC(=O)OC[C@H]1O[C@@H](n2c(SCc3cc4cc(F)ccc4oc3=O)nc3cncnc32)[C@H](OC(C)=O)[C@@H]1OC(C)=O	5.21
CC[C@@H]1NC(=O)[C@H]([C@@H]2O[C@@H](Sc3cccc(NCc4ccccc4)c3)C[C@H]2C)N(C)C(=O)[C@H](C(C)C)N(C)C(=O)[C@H](CC(C)C)N(C)C(=O)[C@H](CC(C)C)N(C)C(=O)[C@@H](C)NC(=O)[C@H](C)NC(=O)[C@H](CC(C)C)N(C)C(=O)[C@H](C(C)C)NC(=O)[C@H](CC(C)C)N(C)C(=O)CN(C)C1=O	6.77	CC(=O)OC[C@H]1O[C@@H](n2c(SCc3cc4ccccc4oc3=O)nc3cncnc32)[C@H](OC(C)=O)[C@@H]1OC(C)=O	5.18
CC[C@@H]1NC(=O)[C@H]([C@@H]2O[C@@H](Sc3cccc(O)c3)C[C@H]2C)N(C)C(=O)[C@H](C(C)C)N(C)C(=O)[C@H](CC(C)C)N(C)C(=O)[C@H](CC(C)C)N(C)C(=O)[C@@H](C)NC(=O)[C@H](C)NC(=O)[C@H](CC(C)C)N(C)C(=O)[C@H](C(C)C)NC(=O)[C@H](CC(C)C)N(C)C(=O)CN(C)C1=O	5.78	CC(=O)OC[C@H]1O[C@@H](n2c(SCc3ccc([N+](=O)[O-])cc3)nc3ccccc32)[C@H](OC(C)=O)[C@@H](OC(C)=O)[C@@H]1OC(C)=O	4.2
CC[C@@H]1NC(=O)[C@H]([C@@H]2O[C@@H](Sc3cccc(OC(C)c4ccccc4)c3)C[C@H]2C)N(C)C(=O)[C@H](C(C)C)N(C)C(=O)[C@H](CC(C)C)N(C)C(=O)[C@H](CC(C)C)N(C)C(=O)[C@@H](C)NC(=O)[C@H](C)NC(=O)[C@H](CC(C)C)N(C)C(=O)[C@H](C(C)C)NC(=O)[C@H](CC(C)C)N(C)C(=O)CN(C)C1=O	6.76	CC(=O)O[C@@H]1C[C@H]2C(=O)N[C@]3(C(=O)NS(=O)(=O)C4CC4)C[C@H]3/C=C\CCCCC[C@H](NC(=O)OC(C)(C)C)C(=O)N2C1	5.41
CC[C@@H]1NC(=O)[C@H]([C@@H]2O[C@@H](Sc3cccc(OC)c3)C[C@H]2C)N(C)C(=O)[C@H](C(C)C)N(C)C(=O)[C@H](CC(C)C)N(C)C(=O)[C@H](CC(C)C)N(C)C(=O)[C@@H](C)NC(=O)[C@H](C)NC(=O)[C@H](CC(C)C)N(C)C(=O)[C@H](C(C)C)NC(=O)[C@H](CC(C)C)N(C)C(=O)CN(C)C1=O	6.28	CC(=O)O[C@H]1C=C2c3cc4c(cc3C(=O)N[C@H]2[C@@H]2OC(C)(C)O[C@@H]21)OCO4	4.2
CC[C@@H]1NC(=O)[C@H]([C@@H]2O[C@@H](Sc3cccc(OCC4CC4)c3)C[C@H]2C)N(C)C(=O)[C@H](C(C)C)N(C)C(=O)[C@H](CC(C)C)N(C)C(=O)[C@H](CC(C)C)N(C)C(=O)[C@@H](C)NC(=O)[C@H](C)NC(=O)[C@H](CC(C)C)N(C)C(=O)[C@H](C(C)C)NC(=O)[C@H](CC(C)C)N(C)C(=O)CN(C)C1=O	6.44	CC(=O)O[C@H]1C[C@@H]2c3cc4c(cc3C(=O)N[C@H]2[C@@H]2OC(C)(C)O[C@@H]21)OCO4	4.05
CC[C@@H]1NC(=O)[C@H]([C@@H]2O[C@@H](Sc3cccc(OCC4CCOCC4)c3)C[C@H]2C)N(C)C(=O)[C@H](C(C)C)N(C)C(=O)[C@H](CC(C)C)N(C)C(=O)[C@H](CC(C)C)N(C)C(=O)[C@@H](C)NC(=O)[C@H](C)NC(=O)[C@H](CC(C)C)N(C)C(=O)[C@H](C(C)C)NC(=O)[C@H](CC(C)C)N(C)C(=O)CN(C)C1=O	6.6	CC(=O)Oc1c(C)cccc1C(=O)Nc1ncc(Cl)s1	6.23
CC[C@@H]1NC(=O)[C@H]([C@@H]2O[C@@H](Sc3cccc(OCCc4ccccc4)c3)C[C@H]2C)N(C)C(=O)[C@H](C(C)C)N(C)C(=O)[C@H](CC(C)C)N(C)C(=O)[C@H](CC(C)C)N(C)C(=O)[C@@H](C)NC(=O)[C@H](C)NC(=O)[C@H](CC(C)C)N(C)C(=O)[C@H](C(C)C)NC(=O)[C@H](CC(C)C)N(C)C(=O)CN(C)C1=O	6.45	CC(=O)Oc1ccc(C)cc1C(=O)Nc1ncc(Br)s1	5.52
CC[C@@H]1NC(=O)[C@H]([C@@H]2O[C@@H](Sc3cccc(OCc4ccc(=O)n(C)c4)c3)C[C@H]2C)N(C)C(=O)[C@H](C(C)C)N(C)C(=O)[C@H](CC(C)C)N(C)C(=O)[C@H](CC(C)C)N(C)C(=O)[C@@H](C)NC(=O)[C@H](C)NC(=O)[C@H](CC(C)C)N(C)C(=O)[C@H](C(C)C)NC(=O)[C@H](CC(C)C)N(C)C(=O)CN(C)C1=O	6.32	CC(=O)Oc1ccccc1C(=O)Nc1ccc(Br)cc1	6.35
CC[C@@H]1NC(=O)[C@H]([C@@H]2O[C@@H](Sc3cccc(OCc4ccc(F)c(Cl)c4)c3)C[C@H]2C)N(C)C(=O)[C@H](C(C)C)N(C)C(=O)[C@H](CC(C)C)N(C)C(=O)[C@H](CC(C)C)N(C)C(=O)[C@@H](C)NC(=O)[C@H](C)NC(=O)[C@H](CC(C)C)N(C)C(=O)[C@H](C(C)C)NC(=O)[C@H](CC(C)C)N(C)C(=O)CN(C)C1=O	6.47	CC(=O)Oc1ccccc1C(=O)Nc1cccc(F)c1	5.42
CC[C@@H]1NC(=O)[C@H]([C@@H]2O[C@@H](Sc3cccc(OCc4ccc(F)cc4)c3)C[C@H]2C)N(C)C(=O)[C@H](C(C)C)N(C)C(=O)[C@H](CC(C)C)N(C)C(=O)[C@H](CC(C)C)N(C)C(=O)[C@@H](C)NC(=O)[C@H](C)NC(=O)[C@H](CC(C)C)N(C)C(=O)[C@H](C(C)C)NC(=O)[C@H](CC(C)C)N(C)C(=O)CN(C)C1=O	6.69	CC(=O)Oc1ccccc1C(=O)Nc1ncc(Br)s1	5.48
CC[C@@H]1NC(=O)[C@H]([C@@H]2O[C@@H](Sc3cccc(OCc4ccc(F)cc4C)c3)C[C@H]2C)N(C)C(=O)[C@H](C(C)C)N(C)C(=O)[C@H](CC(C)C)N(C)C(=O)[C@H](CC(C)C)N(C)C(=O)[C@@H](C)NC(=O)[C@H](C)NC(=O)[C@H](CC(C)C)N(C)C(=O)[C@H](C(C)C)NC(=O)[C@H](CC(C)C)N(C)C(=O)CN(C)C1=O	6.91	CC(=O)Oc1ccccc1C(=O)Nc1ncc(Cl)s1	6.64
CC[C@@H]1NC(=O)[C@H]([C@@H]2O[C@@H](Sc3cccc(OCc4ccc(F)cc4Cl)c3)C[C@H]2C)N(C)C(=O)[C@H](C(C)C)N(C)C(=O)[C@H](CC(C)C)N(C)C(=O)[C@H](CC(C)C)N(C)C(=O)[C@@H](C)NC(=O)[C@H](C)NC(=O)[C@H](CC(C)C)N(C)C(=O)[C@H](C(C)C)NC(=O)[C@H](CC(C)C)N(C)C(=O)CN(C)C1=O	6.39	CC(=O)Oc1ccccc1C(=O)Nc1ncc([N+](=O)[O-])s1	6.89
CC[C@@H]1NC(=O)[C@H]([C@@H]2O[C@@H](Sc3cccc(OCc4cccc(F)c4)c3)C[C@H]2C)N(C)C(=O)[C@H](C(C)C)N(C)C(=O)[C@H](CC(C)C)N(C)C(=O)[C@H](CC(C)C)N(C)C(=O)[C@@H](C)NC(=O)[C@H](C)NC(=O)[C@H](CC(C)C)N(C)C(=O)[C@H](C(C)C)NC(=O)[C@H](CC(C)C)N(C)C(=O)CN(C)C1=O	6.71	CC(=O)[C@@H]1C[C@H](C(=O)O)[C@@]1(C)CC/C=C(\C)C(=O)O	4.61
CC[C@@H]1NC(=O)[C@H]([C@@H]2O[C@@H](Sc3cccc(OCc4ccccc4)c3)C[C@H]2C)N(C)C(=O)[C@H](C(C)C)N(C)C(=O)[C@H](CC(C)C)N(C)C(=O)[C@H](CC(C)C)N(C)C(=O)[C@@H](C)NC(=O)[C@H](C)NC(=O)[C@H](CC(C)C)N(C)C(=O)[C@H](C(C)C)NC(=O)[C@H](CC(C)C)N(C)C(=O)CN(C)C1=O	7.23	CC(=O)c1cc(Br)c(Cl)cc1NCC(=O)Nc1ccccc1C(=O)O	7.66
CC[C@@H]1NC(=O)[C@H]([C@@H]2O[C@@H](Sc3cccc(OCc4ccccc4F)c3)C[C@H]2C)N(C)C(=O)[C@H](C(C)C)N(C)C(=O)[C@H](CC(C)C)N(C)C(=O)[C@H](CC(C)C)N(C)C(=O)[C@@H](C)NC(=O)[C@H](C)NC(=O)[C@H](CC(C)C)N(C)C(=O)[C@H](C(C)C)NC(=O)[C@H](CC(C)C)N(C)C(=O)CN(C)C1=O	6.5	CC(=O)c1cc(Br)ccc1NCC(=O)Nc1ccccc1C(=O)O	6.96
CC[C@@H]1NC(=O)[C@H]([C@@H]2O[C@@H](Sc3cccc(OCc4ccccn4)c3)C[C@H]2C)N(C)C(=O)[C@H](C(C)C)N(C)C(=O)[C@H](CC(C)C)N(C)C(=O)[C@H](CC(C)C)N(C)C(=O)[C@@H](C)NC(=O)[C@H](C)NC(=O)[C@H](CC(C)C)N(C)C(=O)[C@H](C(C)C)NC(=O)[C@H](CC(C)C)N(C)C(=O)CN(C)C1=O	6.5	CC(=O)c1cc(C)c(C)cc1NCC(=O)Nc1ccccc1C(=O)O	6.68
CC[C@@H]1NC(=O)[C@H]([C@@H]2O[C@@H](Sc3cccc(OCc4cccnc4)c3)C[C@H]2C)N(C)C(=O)[C@H](C(C)C)N(C)C(=O)[C@H](CC(C)C)N(C)C(=O)[C@H](CC(C)C)N(C)C(=O)[C@@H](C)NC(=O)[C@H](C)NC(=O)[C@H](CC(C)C)N(C)C(=O)[C@H](C(C)C)NC(=O)[C@H](CC(C)C)N(C)C(=O)CN(C)C1=O	6.57	CC(=O)c1cc(C)c(Cl)cc1NCC(=O)Nc1ccccc1C(=O)O	5.98
CC[C@@H]1NC(=O)[C@H]([C@@H]2O[C@@H](Sc3cccc(OCc4ccncc4)c3)C[C@H]2C)N(C)C(=O)[C@H](C(C)C)N(C)C(=O)[C@H](CC(C)C)N(C)C(=O)[C@H](CC(C)C)N(C)C(=O)[C@@H](C)NC(=O)[C@H](C)NC(=O)[C@H](CC(C)C)N(C)C(=O)[C@H](C(C)C)NC(=O)[C@H](CC(C)C)N(C)C(=O)CN(C)C1=O	6.42	CC(=O)c1cc(C)ccc1OCC(=O)Nc1ccccc1C(=O)O	5.55
CC[C@@H]1NC(=O)[C@H]([C@@H]2O[C@@H](Sc3nccc(C(F)(F)F)n3)C[C@H]2C)N(C)C(=O)[C@H](C(C)C)N(C)C(=O)[C@H](CC(C)C)N(C)C(=O)[C@H](CC(C)C)N(C)C(=O)[C@@H](C)NC(=O)[C@H](C)NC(=O)[C@H](CC(C)C)N(C)C(=O)[C@H](C(C)C)NC(=O)[C@H](CC(C)C)N(C)C(=O)CN(C)C1=O	5.3	CC(=O)c1cc(Cl)c(C)cc1NCC(=O)Nc1ccccc1C(=O)O	7.1
CC[C@@H]1NC(=O)[C@H]([C@@H]2O[C@H](Oc3cccc(OCc4ccccc4)c3)C[C@H]2C)N(C)C(=O)[C@H](C(C)C)N(C)C(=O)[C@H](CC(C)C)N(C)C(=O)[C@H](CC(C)C)N(C)C(=O)[C@@H](C)NC(=O)[C@H](C)NC(=O)[C@H](CC(C)C)N(C)C(=O)[C@H](C(C)C)NC(=O)[C@H](CC(C)C)N(C)C(=O)CN(C)C1=O	6.17	CC(=O)c1cc(Cl)c(C)cc1OCC(=O)Nc1ccccc1C(=O)O	6.85
CC[C@@H]1NC(=O)[C@H]([C@@H]2O[C@H](Sc3ccc(OC)cc3)C[C@H]2C)N(C)C(=O)[C@H](C(C)C)N(C)C(=O)[C@H](CC(C)C)N(C)C(=O)[C@H](CC(C)C)N(C)C(=O)[C@@H](C)NC(=O)[C@H](C)NC(=O)[C@H](CC(C)C)N(C)C(=O)[C@H](C(C)C)NC(=O)[C@H](CC(C)C)N(C)C(=O)CN(C)C1=O	5.77	CC(=O)c1cc(Cl)c(Cl)cc1NCC(=O)Nc1ccccc1C(=O)O	7.52
CC[C@@H]1NC(=O)[C@H]([C@@H]2O[C@H](Sc3cccc(OCc4ccccc4)c3)C[C@H]2C)N(C)C(=O)[C@H](C(C)C)N(C)C(=O)[C@H](CC(C)C)N(C)C(=O)[C@H](CC(C)C)N(C)C(=O)[C@@H](C)NC(=O)[C@H](C)NC(=O)[C@H](CC(C)C)N(C)C(=O)[C@H](C(C)C)NC(=O)[C@H](CC(C)C)N(C)C(=O)CN(C)C1=O	7.89	CC(=O)c1cc(Cl)c(F)cc1NCC(=O)Nc1ccccc1C(=O)O	6.75
CC[C@@H]1NC(=O)[C@H]([C@@H]2O[C@H](Sc3ccccc3)C[C@H]2C)N(C)C(=O)[C@H](C(C)C)N(C)C(=O)[C@H](CC(C)C)N(C)C(=O)[C@H](CC(C)C)N(C)C(=O)[C@@H](C)NC(=O)[C@H](C)NC(=O)[C@H](CC(C)C)N(C)C(=O)[C@H](C(C)C)NC(=O)[C@H](CC(C)C)N(C)C(=O)CN(C)C1=O	5.27	CC(=O)c1cc(Cl)c(F)cc1OCC(=O)Nc1ccccc1C(=O)O	6.96
CC[C@H](C)NS(=O)(=O)c1cccc(C(=O)Nc2ccc(F)cc2)c1	5.06	CC(=O)c1cc(Cl)ccc1NCC(=O)Nc1ccccc1C(=O)O	6.64
CC[C@H](C)[C@@H](N)C(=O)OCCCOP(=O)(COCCn1cnc2c(N)ncnc21)OCCCOC(=O)CC[C@@H](C)[C@H]1CC[C@H]2[C@@H]3CC[C@@H]4C[C@H](O)CC[C@]4(C)[C@H]3C[C@H](O)[C@]12C	4.36	CC(=O)c1cc(Cl)ccc1OCC(=O)Nc1ccccc1C(=O)O	6.28
CC[C@H](C)[C@@H](N)C(=O)OCCCOP(=O)(COCCn1cnc2c(N)ncnc21)OCCCOC(=O)CC[C@@H](C)[C@H]1CC[C@H]2[C@@H]3[C@@H](O)C[C@@H]4C[C@H](O)CC[C@]4(C)[C@H]3CC[C@]12C	6.19	CC(=O)c1cc(F)c(Br)cc1NCC(=O)Nc1ccccc1C(=O)O	8
CC[C@H](C)[C@H](N)C(=O)OCCOP(=O)(COCCn1cnc2c(N)ncnc21)OCCCOC(=O)C(C)c1ccc(-c2ccccc2)c(F)c1	5.65	CC(=O)c1cc(F)c(C)cc1NCC(=O)Nc1ccccc1C(=O)O	5.13
CC[C@H](C)[C@H](N)C(=O)OCCOP(=O)(COCCn1cnc2c(N)ncnc21)OCCCOC(=O)C(C)c1ccc(CC(C)C)cc1	4.9	CC(=O)c1cc(F)c(Cl)cc1NCC(=O)Nc1ccccc1C(=O)O	7.76
CC[C@H](C)[C@H](N)C(=O)OCCOP(=O)(COCCn1cnc2c(N)ncnc21)OCCCOC(=O)C(C)c1cccc(C(=O)c2ccccc2)c1	6.14	CC(=O)c1cc(F)c(Cl)cc1OCC(=O)Nc1ccccc1C(=O)O	6.63
CC[C@H](C)[C@H](N)C(=O)OCCOP(=O)(CO[C@H](C)Cn1cnc2c(N)ncnc21)OCCOC(=O)[C@@H](N)[C@@H](C)CC.Cl	4.91	CC(=O)c1cc(F)ccc1OCC(=O)Nc1ccccc1C(=O)O	5.82
CC[C@H](C)[C@H](N)C(=O)SCCCOP(=O)(COCCn1cnc2c(N)ncnc21)OCCCOC(=O)C(C)c1ccc(-c2ccccc2)c(F)c1	4.43	CC(=O)c1ccc(-c2ccc(C(=O)N(C)C)cc2COc2ccc(-c3cc(/C=C(\C)C(=O)O)nn3C3CCCCC3)cc2)s1	5.57
CC[C@H](C)[C@H](N)C(=O)SCCCOP(=O)(COCCn1cnc2c(N)ncnc21)OCCCOC(=O)C(C)c1ccc(CC(C)C)cc1	4.3	CC(=O)c1ccc(-c2ccc(C(=O)N3CCOCC3)cc2COc2ccc(-c3cc(/C=C(\C)C(=O)O)nn3C3CCCCC3)cc2)s1	5.28
CC[C@H](C)[C@H](N)C(=O)SCCCOP(=O)(COCCn1cnc2c(N)ncnc21)OCCCOC(=O)C(C)c1cccc(C(=O)c2ccccc2)c1	4.35	CC(=O)c1ccc(-c2ccc(Cl)cc2)c(COc2ccc(-c3nc4cc(C(=O)O)ccc4n3C3CCCCC3)cc2)c1	6.47
CC[C@H](C)[C@H](NP(=O)(OC[C@H]1C=C[C@@H](n2cnc3c(N)ncnc32)C1)Oc1ccccc1)C(=O)OC	7.22	CC(=O)c1ccc(C(=O)N[C@@H](CCCCN)C(=O)N2C[C@H](N)C[C@H](N)C2)cc1	5
CC[C@H]1Cc2cc(OC)c(OC)cc2-c2cc(=O)c(C(=O)O)cn21	4.96	CC(=O)c1ccc(Cl)cc1OCC(=O)Nc1ccccc1C(=O)O	6.07
CCc1cc(NC(=O)c2cccc(S(=O)(=O)NC(C)C)c2)ccc1F	5.59	CC(=O)c1ccc(F)c(Cn2c(C(=O)O)c(-c3ccc[nH]c3=O)c3c4occc4c(F)cc32)c1	7.16
CCc1cc2c(cc1OC)CC(CC)n1cc(C(=O)O)c(=O)cc1-2	7.62	CC(=O)c1ccc(NC(=O)c2cc3c(C)nn(-c4ccccc4)c3s2)cc1	5.5
CCc1ccc(C2=CC(c3c(F)cccc3Cl)n3ncnc3N2)cc1	5.5	CC(=O)c1ccc(S(=O)(=O)N2CCCC3=C[C@H]4C[C@H](CN5CCCC[C@H]45)[C@@H]32)cc1	5.25
CCc1ccc(C2CC(c3c(F)cccc3Cl)n3ncnc3N2)cc1	5.13	CC(=O)c1ccc2c(c1)S(=O)(=O)N=C(c1c(O)c(-c3cccs3)nn(CCC(C)C)c1=O)N2	5.59
CCc1ccc(Sc2nc(N)nc3c2ncn3CCOCP(=O)(OCC(F)(F)F)OCC(F)(F)F)cc1	6.4	CC(=O)c1ccc2c(c1)S(=O)(=O)N=C(c1c(O)c3ccccc3n(CCC(C)C)c1=O)N2	6.89
CCc1cn([C@@H]2O[C@H](CO)C=C2F)c(=O)[nH]c1=O	4.41	CC(=O)c1ccc2c(c1)c(-c1ccc[nH]c1=O)c(C(=O)O)n2Cc1ccnc(N)c1	7
CCc1cn([C@H]2C[C@H](O)[C@@H](CO)O2)c(=O)[nH]c1=O	4.54	CC(=O)c1cn(CCC(C)C)c(=O)c(C2=NS(=O)(=O)c3cc(NS(C)(=O)=O)ccc3N2)c1O	6.1
CCn1nc(Nc2ccc(F)cc2)c2cc(S(=O)(=O)N3CCC(O)CC3)ccc21	5.9	CC(C#N)NS(=O)(=O)c1ccc(-c2c(C#N)c3ccc(OC(F)F)cc3n2C2CCC2)nc1	6.66
CN(C(=O)c1ccncc1)c1ccc2c(=O)c3cccc(F)c3oc2c1	4.74	CC(C)(C#Cc1cc(N(C(=O)[C@H]2CC[C@H](C)CC2)[C@H]2CC[C@H](OC3CCOC3)CC2)c(C(=O)O)s1)CCO	8.21
CN(C)C(=O)c1cc2ccc3c(c2c(-c2ccc4c(c2)OCO4)c1C(=O)O)OCO3	6.1	CC(C)(C#Cc1cc(N(C(=O)[C@H]2CC[C@H](C)CC2)[C@H]2CC[C@H](Oc3ccc(=O)[nH]n3)CC2)c(C(=O)O)s1)C(F)(F)F	8.31
CN(C)C(=O)c1ccc2c(c1)nc(-c1nccs1)n2C	5.96	CC(C)(C#N)c1ccc(CCC2(C3CCCC3)CC(O)=C(Cc3cn4ccccc4n3)C(=O)O2)cc1F	6.82
CN(C)CCCOc1ccc2nc(SCc3ccccc3)n(Cc3ccco3)c(=O)c2c1	6.24	CC(C)(C)C#Cc1cc(N(C(=O)[C@H]2CC[C@H](C)CC2)C2CCN(C(=O)c3cccnc3)CC2)c(C(=O)O)s1	7.37
CN(C)CCNc1nc(F)c(-c2nn(Cc3ccc(C#N)cc3)c(=O)c3ccccc23)cc1Cl	6.58	CC(C)(C)C#Cc1cc(N(C(=O)[C@H]2CC[C@H](C)CC2)C2CCN(S(C)(=O)=O)CC2)c(C(=O)O)s1	8.06
CN(C)CCOc1ccc(/C(Br)=C(/NC(=O)c2ccccc2)C(=O)N[C@H](CO)Cc2ccccc2)cc1	6.85	CC(C)(C)C#Cc1cc(N(C(=O)[C@H]2CC[C@H](C)CC2)[C@H]2CC[C@@H](Oc3ccc(=O)[nH]n3)CC2)c(C(=O)O)s1	8.59
CN(C)CCOc1ccc(C(=O)N[C@@H](Cc2ccccc2)C(=O)N[C@H](CO)Cc2ccccc2)cc1	4.56	CC(C)(C)C#Cc1cc(N(C(=O)[C@H]2CC[C@H](C)CC2)[C@H]2CC[C@@H](Oc3cccnc3)CC2)c(C(=O)O)s1	8.92
CN(C)CCOc1ccc2nc(SCc3ccccc3)n(Cc3ccccc3)c(=O)c2c1	6.17	CC(C)(C)C#Cc1cc(N(C(=O)[C@H]2CC[C@H](C)CC2)[C@H]2CC[C@@](O)(CO[C@H]3CCOC3)CC2)c(C(=O)O)s1	8.37
CN(C)CCOc1ccc2nc(SCc3ccccc3)n(Cc3cccs3)c(=O)c2c1	6.11	CC(C)(C)C#Cc1cc(N(C(=O)[C@H]2CC[C@H](C)CC2)[C@H]2CC[C@H](O)CC2)c(C(=O)O)s1	8.55
CN(C)Cc1ccc(C(=O)N[C@@H](Cc2ccccc2)C(=O)N[C@H](CO)Cc2ccccc2)cc1	4.8	CC(C)(C)C#Cc1cc(N(C(=O)[C@H]2CC[C@H](C)CC2)[C@H]2CC[C@H](OC3CCOC3)CC2)c(C(=O)O)s1	8.37
CN(C)S(=O)(=O)c1cccc(C(=O)Nc2ccc(F)cc2)c1	5.52	CC(C)(C)C#Cc1cc(N(C(=O)[C@H]2CC[C@H](C)CC2)[C@H]2CC[C@H](OC3CCOCC3)CC2)c(C(=O)O)s1	8.62
CN(C)c1ccc(-c2nn(Cc3ccc(C#N)cc3)c(=O)c3ccccc23)c(F)n1	6.28	CC(C)(C)C#Cc1cc(N(C(=O)[C@H]2CC[C@H](C)CC2)[C@H]2CC[C@H](OC3COC3)CC2)c(C(=O)O)s1	8.37
CN(C1CCCC1)S(=O)(=O)c1ccc(F)c(C(=O)Nc2ccc(F)c(F)c2)c1	5.11	CC(C)(C)C#Cc1cc(N(C(=O)[C@H]2CC[C@H](C)CC2)[C@H]2CC[C@H](Oc3ccc(=O)[nH]n3)CC2)c(C(=O)O)s1	8.46
CN(C1CCCC1)S(=O)(=O)c1cccc(C(=O)Nc2ccc(F)cc2)c1	4.96	CC(C)(C)C#Cc1cc(N(C(=O)[C@H]2CC[C@H](C)CC2)[C@H]2CC[C@H](Oc3ccc4nccn4n3)CC2)c(C(=O)O)s1	8.89
CN(CCOc1ccc(CC2SC(=O)NC2=O)cc1)c1ccccn1	5.29	CC(C)(C)C#Cc1cc(N(C(=O)[C@H]2CC[C@H](C)CC2)[C@H]2CC[C@H](Oc3ccccn3)CC2)c(C(=O)O)s1	8.6
CN(c1cccc(C(=O)Nc2ccc(F)cc2)c1)S(=O)(=O)C1CCCC1	4.79	CC(C)(C)C#Cc1cc(N(C(=O)[C@H]2CC[C@H](C)CC2)[C@H]2CC[C@H](Oc3cccnc3)CC2)c(C(=O)O)s1	8.43
CN1CCC(NS(=O)(=O)c2cccc(C(=O)Nc3ccc(F)cc3)c2)CC1	4.8	CC(C)(C)C#Cc1cc(N(C(=O)[C@H]2CC[C@H](C)CC2)[C@H]2CC[C@H](Oc3ccncn3)CC2)c(C(=O)O)s1	8.55
CN1CCCC(n2nc(Cc3ccc(Cl)cc3)c3ccccc3c2=O)CC1	5.43	CC(C)(C)C#Cc1cc(N(C(=O)[C@H]2CC[C@H](C)CC2)[C@H]2CC[C@H](Oc3nccs3)CC2)c(C(=O)O)s1	8.82
CN1CCN(Cc2c(O)ccc3c2nc(CSc2ccc(F)cc2)n3C)CC1	4.97	CC(C)(C)C#Cc1cc(N(C(=O)[C@H]2CC[C@H](C)CC2)[C@H]2CC[C@](O)(CO[C@H]3CCOC3)CC2)c(C(=O)O)s1	8.66
CN1CCN(Cc2c(O)ccc3c2nc(CSc2ccccc2)n3C)CC1	4.57	CC(C)(C)C#Cc1cc(N(C(=O)[C@H]2CC[C@H](C)CC2)[C@H]2C[C@@H](Oc3cccnc3)C2)c(C(=O)O)s1	8.19
CN1CCN(S(=O)(=O)c2cccc(C(=O)Nc3ccc(F)cc3)c2)CC1	4.96	CC(C)(C)C#Cc1cc(N(CCO)C(=O)[C@H]2CC[C@H](C)CC2)c(C(=O)O)s1	7.11
CN1CCN(c2ccc3c(=O)c4cccc(F)c4oc3c2)CC1	4.79	CC(C)(C)C(=O)CC(=O)C(=O)O	4.3
CN1Cc2cc3ccc4c(c3c(-c3ccc5c(c3)OCO5)c2C1=O)OCO4	7.1	CC(C)(C)C(=O)N1CCN(c2ccc(C(=O)Nc3ccc(O)cc3)cc2)CC1	6.1
CNc1ccc(-c2nn(Cc3ccc(C#N)cc3)c(=O)c3ccccc23)c(F)n1	6.27	CC(C)(C)C(=O)OC[C@H]1O[C@@H](n2cnc3c(Cl)ncnc32)C[C@@H]1O	4.55
CNc1ccc2c(c1)CC(C)n1cc(C(=O)O)c(=O)cc1-2	5.05	CC(C)(C)C(=O)OCn1cccc(-c2c(C(=O)O)n(Cc3cc4c(=O)[nH]cnc4cc3F)c3cc(F)c4ccoc4c23)c1=O	7.17
COC(=O)C(C)(C)NP(=O)(OC[C@@H]1C=C[C@H](n2cnc3c(NC4CC4)nc(N)nc32)C1)Oc1ccccc1	7.72	CC(C)(C)C(=O)OCn1cnc2cc(F)c(Cn3c(C(=O)O)c(-c4ccc[nH]c4=O)c4c5occc5c(F)cc43)cc2c1=O	8
COC(=O)C(C)NP(=O)(OCC1(CO)C/C1=C/n1cnc2c(N)ncnc21)Oc1ccccc1	4.89	CC(C)(C)C(=O)SCCOP(=O)(OCCSC(=O)C(C)(C)C)OC[C@H]1O[C@@H](c2cnc3c(=O)[nH]c(N)nn23)[C@](C)(O)[C@@H]1O	5.02
COC(=O)C(C)NP(=O)(OCC1(CO)C/C1=C/n1cnc2c(O)nc(N)nc21)Oc1ccccc1	5.39	CC(C)(C)C(=O)SCCOP(=O)(OCCSC(=O)C(C)(C)C)OC[C@H]1O[C@@H](n2cc3cc[nH]c3nc2=O)[C@H](O)[C@@H]1O	4.22
COC(=O)C1=C(C)NC(N2CCOCC2)=N[C@H]1c1ccc(F)cc1Cl	7.8	CC(C)(C)C(=O)SCCOP(=O)(OCCSC(=O)C(C)(C)C)OC[C@H]1O[C@@H](n2cnc3c(=O)[nH]c(N)nc32)[C@](C)(O)[C@@H]1O	7.3
COC(=O)C1=C(C)NC(c2ncc(F)cc2F)=N[C@H]1c1ccc(F)cc1Cl	7.38	CC(C)(C)C(=O)SCCOP(=O)(OCCSC(=O)C(C)(C)C)OC[C@H]1O[C@@](C#N)(c2ccc3c(N)ncnn23)[C@H](O)[C@@H]1O	7.06
COC(=O)C1=C(C)NC(c2ncccc2F)=N[C@@H]1c1ccc(F)cc1Cl	6.82	CC(C)(C)C(=O)SCCOP(=O)(OCCSC(=O)C(C)(C)C)OC[C@H]1O[C@@](C)(c2ccc3c(N)ncnn23)[C@H](O)[C@@H]1O	7.11
COC(=O)C1=C(C)NC(c2nccs2)=NC1(C)c1ccc(Cl)cc1	4.57	CC(C)(C)CCC1(C)C(=O)C(C2=NS(=O)(=O)c3cc(NS(C)(=O)=O)ccc3N2)=C([O-])c2ccccc21	8.1
COC(=O)C1=C(C)NC(c2nccs2)=NC1(C)c1ccc(F)c(F)c1	5.39	CC(C)(C)CCC1(NCc2ccc(C#N)cc2)C(=O)C(C2=NS(=O)(=O)c3cc(NS(C)(=O)=O)ccc3N2)=C(O)c2ccccc21	7.77
COC(=O)C1=C(C)NC(c2nccs2)=NC1(C)c1ccc(F)cc1	4.94	CC(C)(C)CCC1(NCc2ccc(O)cc2)C(=O)C(C2=NS(=O)(=O)c3cc(NS(C)(=O)=O)ccc3N2)=C(O)c2ccccc21	7.89
COC(=O)C1=C(C)NC(c2nccs2)=NC1(C)c1ccc(F)cc1Cl	4.55	CC(C)(C)CCC1(NCc2ccc(OCc3ccccc3)cc2)C(=O)C(C2=NS(=O)(=O)c3cc(NS(C)(=O)=O)ccc3N2)=C(O)c2ccccc21	6.93
COC(=O)C1=C(C)NC(c2nccs2)=NC1(C)c1ccccc1	4.45	CC(C)(C)CCC1(NCc2ccc3ccccc3c2)C(=O)C(C2=NS(=O)(=O)c3cc(NS(C)(=O)=O)ccc3N2)=C(O)c2ccccc21	7.8
COC(=O)C1=C(C)NC(c2nccs2)=N[C@@]1(C)c1ccc(F)cc1	5.17	CC(C)(C)CCC1(NCc2ccccc2)C(=O)C(C2=NS(=O)(=O)c3cc(NS(C)(=O)=O)ccc3N2)=C(O)c2ccccc21	8
COC(=O)C1=C(C)NC(c2nccs2)=N[C@H]1c1ccc(F)cc1Cl	7.52	CC(C)(C)CCC1(NCc2ccccc2C(F)(F)F)C(=O)C(C2=NS(=O)(=O)c3cc(NS(C)(=O)=O)ccc3N2)=C(O)c2ccccc21	7.46
COC(=O)C1=C(C)NC(c2nccs2)=N[C@]1(C)c1ccc(F)cc1	5.15	CC(C)(C)CCC1(NCc2ccccc2N)C(=O)C(C2=NS(=O)(=O)c3cc(NS(C)(=O)=O)ccc3N2)=C(O)c2ccccc21	8.1
COC(=O)C1=C(CN(C)C2(C(=O)O)CC2)NC(c2nccs2)=NC1(C)c1ccc(F)cc1	4.67	CC(C)(C)CCC1(NCc2cccnc2)C(=O)C(C2=NS(=O)(=O)c3cc(NS(C)(=O)=O)ccc3N2)=C(O)c2ccccc21	7.82
COC(=O)C1=C(CN2CC(C)(C)C[C@H]2C(=O)O)NC(c2nccs2)=N[C@H]1c1ccc(F)cc1Cl	8.52	CC(C)(C)CCC1(NCc2ccco2)C(=O)C(C2=NS(=O)(=O)c3cc(NS(C)(=O)=O)ccc3N2)=C(O)c2ccccc21	8
COC(=O)C1=C(CN2CC(F)(F)C[C@@H]2C(=O)O)NC(c2nccs2)=N[C@]1(C)c1ccc(F)cc1	6.58	CC(C)(C)CCC1(NCc2csc3ccccc23)C(=O)C(C2=NS(=O)(=O)c3cc(NS(C)(=O)=O)ccc3N2)=C(O)c2ccccc21	7.89
COC(=O)C1=C(CN2CC(F)(F)C[C@H]2C(=O)O)NC(c2nccs2)=N[C@@]1(C)c1ccc(F)cc1	7.08	CC(C)(C)CCN1C(=O)C(C2=CS(=O)(=O)c3c(CNS(C)(=O)=O)cccc32)=C(O)[C@@H]1C(C)(C)C	6.62
COC(=O)C1=C(CN2CC(F)(F)C[C@H]2C(=O)OC)NC(c2nccs2)=N[C@@]1(C)c1ccc(F)cc1	6.18	CC(C)(C)CCN1C(=O)C(C2=CS(=O)(=O)c3cc(NS(C)(=O)=O)ccc3N2)=C(O)[C@@H]1C(C)(C)C	7.8
COC(=O)C1=C(CN2CC3CC2CO3)NC(c2nccs2)=NC1(C)c1ccc(F)cc1	4.76	CC(C)(C)CCN1C(=O)C(C2=NS(=O)(=O)c3c(CCS(C)(=O)=O)cccc32)=C(O)[C@@H]1C(C)(C)C	7.35
COC(=O)C1=C(CN2CCC(C(F)(F)F)C2)NC(c2nccs2)=NC1(C)c1ccc(F)cc1	5.09	CC(C)(C)CCN1C(=O)C(C2=NS(=O)(=O)c3c(CNS(C)(=O)=O)cccc32)=C(O)[C@@H]1C(C)(C)C	7.75
COC(=O)C1=C(CN2CCC(F)(F)C2)NC(c2nccs2)=NC1(C)c1ccc(F)cc1	6.85	CC(C)(C)CCN1C(=O)C(C2=NS(=O)(=O)c3c(OCC(N)=O)cccc32)=C(O)[C@@H]1C(C)(C)C	6.7
COC(=O)C1=C(CN2CCC(F)(F)CC2)NC(c2nccs2)=NC1(C)c1ccc(F)cc1	5.15	CC(C)(C)CCN1C(=O)C(C2=NS(=O)(=O)c3c(OCc4ncon4)cccc32)=C(O)[C@@H]1C(C)(C)C	6.19
COC(=O)C1=C(CN2CCC(O)C2)NC(c2nccs2)=NC1(C)c1ccc(F)cc1	4.19	CC(C)(C)CCN1C(=O)C(C2=NS(=O)(=O)c3cc(NS(C)(=O)=O)ccc3N2)=C(O)C2(C)CCCN12	6.75
COC(=O)C1=C(CN2CCC(O)CC2)NC(c2nccs2)=NC1(C)c1ccc(F)cc1	4.19	CC(C)(C)CCN1C(=O)C(C2=NS(=O)(=O)c3cc(NS(C)(=O)=O)ccc3N2)=C(O)C2CCCC21	7.62
COC(=O)C1=C(CN2CCCC(F)(F)C2)NC(c2nccs2)=NC1(C)c1ccc(F)cc1	5.68	CC(C)(C)CCN1C(=O)C(C2=NS(=O)(=O)c3cc(NS(C)(=O)=O)ccc3N2)=C(O)C2CCCCC21	7.48
COC(=O)C1=C(CN2CCCS2(=O)=O)NC(c2nccs2)=NC1(C)c1ccc(F)cc1	4.78	CC(C)(C)CCN1C(=O)C(C2=NS(=O)(=O)c3cc(NS(C)(=O)=O)ccc3N2)=C(O)C2CCCCCC21	7.66
COC(=O)C1=C(CN2CCC[C@@H]2C(=O)O)NC(c2nccs2)=N[C@@]1(C)c1ccc(F)cc1	5.18	CC(C)(C)CCN1C(=O)C(C2=NS(=O)(=O)c3cc(NS(C)(=O)=O)ccc3N2)=C(O)C2CCCCCCC21	5.19
COC(=O)C1=C(CN2CCNC(=O)C2)NC(c2nccs2)=NC1(C)c1ccc(F)cc1	4.15	CC(C)(C)CCN1C(=O)C(C2=NS(=O)(=O)c3cc(NS(C)(=O)=O)ccc3N2)=C(O)C2CCCCN21	7.39
COC(=O)C1=C(CN2CCOC(C(=O)O)C2)NC(c2nccs2)=N[C@H]1c1ccc(F)cc1Cl	6.48	CC(C)(C)CCN1C(=O)C(C2=NS(=O)(=O)c3cc(NS(C)(=O)=O)ccc3N2)=C(O)C2CCCN21	7.47
COC(=O)C1=C(CN2CCOCC2(C)C)NC(c2nccs2)=NC1(C)c1ccc(F)cc1	6.72	CC(C)(C)CCN1C(=O)C(C2=NS(=O)(=O)c3cc(NS(C)(=O)=O)ccc3N2)=C(O)[C@@H]2[C@@H]3CC[C@@H](C3)[C@@H]21	7.3
COC(=O)C1=C(CN2CCOCC2)NC(c2ccc(C)nn2)=NC1(C)c1ccc(F)cc1	5.44	CC(C)(C)CCN1C(=O)C(C2=NS(=O)(=O)c3cc(NS(C)(=O)=O)ccc3N2)=C(O)[C@@H]2[C@H]3CC[C@H](C3)[C@@H]21	7.7
COC(=O)C1=C(CN2CCOCC2)NC(c2ccc(F)cn2)=NC1(C)c1ccc(F)cc1	6.21	CC(C)(C)CCN1C(=O)C(C2=NS(=O)(=O)c3cc(NS(C)(=O)=O)ccc3N2)=C(O)[C@H]2CCC[C@H]21	8.05
COC(=O)C1=C(CN2CCOCC2)NC(c2ccc(OC)cn2)=NC1(C)c1ccc(F)cc1	4.81	CC(C)(C)CCN1C(=O)C(C2=NS(=O)(=O)c3ccccc32)=C(O)[C@@H]1C(C)(C)C	6.38
COC(=O)C1=C(CN2CCOCC2)NC(c2ccccn2)=NC1c1ccc(F)cc1Cl	6.35	CC(C)(C)CCNn1c(=O)c(C2=NS(=O)(=O)c3ccccc3N2)c(O)c2ccccc21	6.87
COC(=O)C1=C(CN2CCOCC2)NC(c2ncc(C)o2)=NC1(C)c1ccc(F)cc1	5	CC(C)(C)CC[C@@]1(C)C(=O)/C(=C2/C=C(C(=O)O)c3cc(NS(C)(=O)=O)ccc3N2)C(=O)c2ccccc21	6.66
COC(=O)C1=C(CN2CCOCC2)NC(c2ncccc2C)=NC1(C)c1ccc(F)cc1	5.44	CC(C)(C)CC[C@@]1(C)C(=O)/C(=C2/C=C(C=O)c3cc(NS(C)(=O)=O)ccc3N2)C(=O)c2ccccc21	6.77
COC(=O)C1=C(CN2CCOCC2)NC(c2ncccn2)=NC1(C)c1ccc(F)cc1	5.53	CC(C)(C)CC[C@@]1(C)C(=O)/C(=C2/C=C(CO)c3cc(NS(C)(=O)=O)ccc3N2)C(=O)c2ccccc21	7.3
COC(=O)C1=C(CN2CCOCC2)NC(c2nccn2C)=NC1(C)c1ccc(F)cc1	6.19	CC(C)(C)CC[C@@]1(C)C(=O)/C(=C2/C=Cc3cc(NS(C)(=O)=O)ccc3N2)C(=O)c2ccccc21	7.66
COC(=O)C1=C(CN2CCOCC2)NC(c2nccs2)=NC1(C)c1ccc(F)c(Cl)c1	5.09	CC(C)(C)CC[C@@]1(C)C(=O)C(C2=NS(=O)(=O)c3cc(NS(C)(=O)=O)ccc3N2)=C(O)c2ccccc21	8.7
COC(=O)C1=C(CN2CCOCC2)NC(c2nccs2)=N[C@@]1(C)c1ccc(F)c(F)c1	7.16	CC(C)(C)CC[C@@]1(C)C(=O)C(C2=NS(=O)(=O)c3cc(NS(C)(=O)=O)ccc3N2)=C([O-])c2ccccc21	8.7
COC(=O)C1=C(CN2CCOCC2)NC(c2nccs2)=N[C@@]1(C)c1ccc(F)cc1	6.77	CC(C)(C)CC[C@@]1(C)CC(C2=NS(=O)(=O)c3cc(NS(C)(=O)=O)ccc3N2)=C(O)c2ccccc21	8.52
COC(=O)C1=C(CN2CCOCC2)NC(c2nccs2)=N[C@H]1c1ccc(F)cc1Br	7.96	CC(C)(C)CC[C@]1(C)CN(C2CC2)C(=O)C(C2=NS(=O)(=O)c3cc(NS(C)(=O)=O)ccc3N2)=C1O	6.82
COC(=O)C1=C(CN2CCOCC2)NC(c2nccs2)=N[C@]1(C)c1ccc(F)c(F)c1	4.18	CC(C)(C)CC[C@]1(C)CN(C2CCC2)C(=O)C(C2=NS(=O)(=O)c3cc(NS(C)(=O)=O)ccc3N2)=C1O	7.39
COC(=O)C1=C(CN2CCOCC2)NC(c2nccs2)=N[C@]1(C)c1ccc(F)cc1	4.57	CC(C)(C)CC[C@]1(C)CN(C2CCCC2)C(=O)C(C2=NS(=O)(=O)c3cc(NS(C)(=O)=O)ccc3N2)=C1O	6.6
COC(=O)C1=C(CN2CCOCC2=O)NC(c2nccs2)=NC1(C)c1ccc(F)cc1	4.18	CC(C)(C)CC[C@]1(C)CN(C2CCCCC2)C(=O)C(C2=NS(=O)(=O)c3cc(NS(C)(=O)=O)ccc3N2)=C1O	6.04
COC(=O)C1=C(CN2CCOCC2CO)NC(c2nccs2)=N[C@H]1c1ccc(F)cc1Cl	8.3	CC(C)(C)CCn1c(=O)c(C2=CS(=O)(=O)c3cc(NS(C)(=O)=O)ccc3N2)c(O)c2cc(F)ccc21	7.92
COC(=O)C1=C(CN2CCOC[C@@H]2C(=O)O)NC(c2nccs2)=N[C@@]1(C)c1ccc(F)cc1	5.52	CC(C)(C)CCn1c(=O)c(C2=CS(=O)(=O)c3cc(NS(C)(=O)=O)ccc3N2)c(O)c2cccn21	8.82
COC(=O)C1=C(CN2CCOC[C@@H]2C(=O)O)NC(c2nccs2)=N[C@H]1c1ccc(F)cc1Cl	7.1	CC(C)(C)CCn1c(=O)c(C2=NS(=O)(=O)c3cc(NS(C)(=O)=O)ccc3N2)c(O)c2cccn21	8.3
COC(=O)C1=C(CN2CCOC[C@@]2(C)C(=O)O)NC(c2nccs2)=N[C@H]1c1ccc(F)cc1Cl	7.7	CC(C)(C)CCn1nc(-c2cccs2)c(O)c(C2=NS(=O)(=O)c3cc(NS(C)(=O)=O)ccc3N2)c1=O	8
COC(=O)C1=C(CN2CCOC[C@H]2C(=O)O)NC(c2nc(C(F)(F)F)cs2)=N[C@H]1c1ccc(F)cc1Cl	8.52	CC(C)(C)CCn1nc(-c2cccs2)c(O)c(C2=NS(=O)(=O)c3cc(NS(N)(=O)=O)ccc3N2)c1=O	8.15
COC(=O)C1=C(CN2CCOC[C@H]2C(=O)O)NC(c2nc(C)cs2)=N[C@H]1c1ccc(F)cc1Cl	8.15	CC(C)(C)CCn1nc(-c2cccs2)c(O)c(C2=NS(=O)(=O)c3cc(OCC(N)=O)ccc3N2)c1=O	7.34
COC(=O)C1=C(CN2CCOC[C@H]2C(=O)O)NC(c2nc(C3CC3)cs2)=N[C@H]1c1ccc(F)cc1Cl	7.66	CC(C)(C)CCn1nc(C(C)(C)C)c(O)c(C2=NS(=O)(=O)c3cc(OCC(N)=O)ccc3N2)c1=O	6.1
COC(=O)C1=C(CN2CCOC[C@H]2C(=O)O)NC(c2ncc(F)cc2F)=N[C@H]1c1ccc(F)cc1Cl	8.1	CC(C)(C)CCn1nc(C2=CCCC2)c(O)c(C2=NS(=O)(=O)c3cc(NS(C)(=O)=O)ccc3N2)c1=O	7.52
COC(=O)C1=C(CN2CCOC[C@H]2C(=O)O)NC(c2nccn2C)=N[C@H]1c1ccc(F)cc1Cl	7.38	CC(C)(C)CCn1nc(C2CC2)c(O)c(C2=NS(=O)(=O)c3cc(NS(C)(=O)=O)ccc3N2)c1=O	7.33
COC(=O)C1=C(CN2CCOC[C@H]2C(=O)O)NC(c2nccs2)=NC1c1ccc(F)cc1Cl	7.33	CC(C)(C)CCn1nc(CC(C)(C)C)c(O)c(C2=NS(=O)(=O)c3cc(NS(C)(=O)=O)ccc3N2)c1=O	7.21
COC(=O)C1=C(CN2CCOC[C@H]2C(=O)O)NC(c2nccs2)=N[C@@]1(C)c1ccc(F)cc1	6.11	CC(C)(C)CCn1nc(CC2CCCC2)c(O)c(C2=NS(=O)(=O)c3cc(NS(C)(=O)=O)ccc3N2)c1=O	6.77
COC(=O)C1=C(CN2CCOC[C@H]2C(=O)O)NC(c2nccs2)=N[C@H]1c1ccc(C)cc1Cl	7.96	CC(C)(C)CCn1nc(N2CCCC2)c(O)c(C2=NS(=O)(=O)c3cc(NS(C)(=O)=O)ccc3N2)c1=O	7.96
COC(=O)C1=C(CN2CCOC[C@H]2C(=O)O)NC(c2nccs2)=N[C@H]1c1ccc(F)c(F)c1Br	9	CC(C)(C)CNC(=O)c1ccc(N2CCN(S(=O)(=O)c3ccc(OC(F)(F)F)cc3)C(C(=O)NCc3ccc(OC(F)(F)F)cc3)C2)nn1	7.37
COC(=O)C1=C(CN2CCOC[C@H]2C(=O)O)NC(c2nccs2)=N[C@H]1c1ccc(F)c(F)c1C	8.7	CC(C)(C)Cc1nn(CCC2CC2)c(=O)c(C2=NS(=O)(=O)c3cc(NS(C)(=O)=O)ccc3N2)c1O	7.16
COC(=O)C1=C(CN2CCOC[C@H]2C(=O)O)NC(c2nccs2)=N[C@H]1c1ccc(F)c(F)c1Cl	9	CC(C)(C)Cn1nc(-c2cccs2)c(O)c(C2=NS(=O)(=O)c3cc(NS(C)(=O)=O)ccc3N2)c1=O	7.85
COC(=O)C1=C(CN2CCOC[C@H]2C(=O)O)NC(c2nccs2)=N[C@H]1c1ccc(F)cc1Br	8.22	CC(C)(C)Cn1nc(-c2cccs2)c(O)c(C2=NS(=O)(=O)c3cc(OCC(N)=O)ccc3N2)c1=O	7.06
COC(=O)C1=C(CN2CCOC[C@H]2C(=O)O)NC(c2nccs2)=N[C@H]1c1ccc(F)cc1C	8.1	CC(C)(C)NC(=O)N1CCN(c2ccc(C(=O)Nc3ccc(O)cc3)cc2)CC1	6.33
COC(=O)C1=C(CN2CCOC[C@H]2C(=O)O)NC(c2nccs2)=N[C@H]1c1ccc(F)cc1Cl	8.52	CC(C)(C)NC(=O)N[C@H](C(=O)N1C[C@H]2[C@@H]([C@H]1C(=O)NC(CC1CCC1)C(=O)C(N)=O)C2(C)C)C(C)(C)C	8.7
COC(=O)C1=C(CN2CCOC[C@H]2C(=O)O)NC(c2nccs2)=N[C@H]1c1cccc(F)c1Cl	8.4	CC(C)(C)NC(=O)N[C@H](C(=O)N1C[C@H]2[C@@H]([C@H]1C(=O)NC(CC1CCC1)C(=O)C(N)=O)C2(Cl)Cl)C(C)(C)C	6.7
COC(=O)C1=C(CN2CCOC[C@H]2C(=O)O)NC(c2ncoc2C)=N[C@H]1c1ccc(F)cc1Cl	7.85	CC(C)(C)NC(=O)N[C@H](C(=O)N1C[C@H]2[C@@H]([C@H]1C(=O)NC(CC1CCC1)C(=O)C(N)=O)C2(Cl)Cl)C1CCCCC1	6.52
COC(=O)C1=C(CN2CCOC[C@H]2C(=O)OC)NC(c2nccs2)=N[C@H]1c1ccc(F)cc1Cl	8.4	CC(C)(C)NC(=O)N[C@H](C(=O)N1C[C@H]2[C@@H]([C@H]1C(=O)N[C@H]1CCOB1O)C2(C)C)C(C)(C)C	6.47
COC(=O)C1=C(CN2CCOC[C@H]2C(N)=O)NC(c2nccs2)=N[C@H]1c1ccc(F)cc1Cl	8.52	CC(C)(C)NC(=O)N[C@H]1CCCCC/C=C\[C@@H]2C[C@@]2(C(=O)NS(=O)(=O)C2CC2)NC(=O)[C@@H]2C[C@@H](OC(=O)N3Cc4ccccc4C3)CN2C1=O	7.42
COC(=O)C1=C(CN2CCOC[C@H]2CC(=O)O)NC(c2nccs2)=N[C@H]1c1ccc(F)cc1Cl	6.22	CC(C)(C)NC(=O)Nc1nc(Cl)c(CCC2CCCCC2)n(CC(=O)Nc2cc(F)ccc2C(=O)NS(=O)(=O)c2ccc(C(F)(F)F)cc2)c1=O	5.14
COC(=O)C1=C(CN2CCOC[C@H]2CCC(=O)O)NC(c2nccs2)=N[C@H]1c1ccc(F)cc1Cl	6.82	CC(C)(C)NC(=O)Nc1nc(Cl)c(CCC2CCCCC2)n(CC(=O)Nc2ccccc2C(=O)O)c1=O	4.3
COC(=O)C1=C(CN2CCOC[C@H]2CNS(C)(=O)=O)NC(c2nccs2)=N[C@H]1c1ccc(F)cc1Cl	8.4	CC(C)(C)NS(=O)(=O)c1ccc(-c2c(C#N)c3ccc(OC(F)F)cc3n2C2CCC2)nc1	7.57
COC(=O)C1=C(CN2CCO[C@H](C(C)C)[C@H]2C(=O)O)NC(c2nccs2)=N[C@H]1c1ccc(F)cc1Cl	8.3	CC(C)(C)OC(=O)C1CCN(c2ccc(C(=O)Nc3ccc(O)cc3)cc2)CC1	5.8
COC(=O)C1=C(CN2CCO[C@H](C)[C@H]2C(=O)O)NC(c2nccs2)=N[C@H]1c1ccc(F)cc1Cl	8.15	CC(C)(C)OC(=O)N1CCC(c2ccc(C(=O)Nc3ccc(O)cc3)cc2)CC1	5.77
COC(=O)C1=C(CN2CCO[C@H](CCC(=O)O)C2)NC(c2nccs2)=N[C@H]1c1ccc(Cl)cc1Cl	6.74	CC(C)(C)OC(=O)N1CCC[C@H]1c1ncc(-c2ccc(-c3ccc(-c4cnc([C@@H]5CCCN5C(=O)OC(C)(C)C)[nH]4)cc3)cc2)[nH]1	6.99
COC(=O)C1=C(CN2CCO[C@H](CCC(=O)O)C2)NC(c2nccs2)=N[C@H]1c1ccc(F)cc1Br	7.19	CC(C)(C)OC(=O)N1CCN(c2ccc(C(=O)Nc3ccc(/C=C/c4ccc(O)cc4)cc3)cc2)CC1	6.85
COC(=O)C1=C(CN2CCO[C@H](CCC(=O)O)C2)NC(c2nccs2)=N[C@H]1c1ccc(F)cc1Cl	7.06	CC(C)(C)OC(=O)N1CCN(c2ccc(C(=O)Nc3ccc(C#N)cc3)cc2)CC1	5.25
COC(=O)C1=C(CN2CCS(=O)(=O)CC2)NC(c2nccs2)=NC1(C)c1ccc(F)cc1	5.19	CC(C)(C)OC(=O)N1CCN(c2ccc(C(=O)Nc3ccc(C(=O)c4ccccc4)cc3)cc2)CC1	6.16
COC(=O)C1=C(CN2CCSC[C@H]2C(=O)O)NC(c2nccs2)=N[C@H]1c1ccc(F)cc1Cl	7.42	CC(C)(C)OC(=O)N1CCN(c2ccc(C(=O)Nc3ccc(O)cc3)cc2)CC1	6.8
COC(=O)C1=C(CN=[N+]=[N-])NC(c2ccccn2)=NC1c1ccc(F)cc1Cl	5.28	CC(C)(C)OC(=O)N1CCN(c2ccc(C(=O)Nc3cccc(Br)c3)cc2)CC1	6.24
COC(=O)C1=C(COC(C(=O)O)C(F)(F)F)NC(c2nccs2)=NC1(C)c1ccc(F)cc1	4.61	CC(C)(C)OC(=O)N1[C@H](CO)C[C@@H](O)[C@@H]1n1cc(F)c(=O)[nH]c1=O	9.46
COC(=O)C1=C(COC2CCOC2)NC(c2nccs2)=NC1(C)c1ccc(F)cc1	5.09	CC(C)(C)OC(=O)N1[C@H](CO)C[C@@H](O)[C@@H]1n1ccc(=O)[nH]c1=O	4.38
COC(=O)C1=C(COCC(F)(F)F)NC(c2nccs2)=NC1(C)c1ccc(F)cc1	5.19	CC(C)(C)OC(=O)N1[C@H](CO)C[C@@H](O)[C@@H]1n1ccc(N)nc1=O	4.02
COC(=O)C1=C2CCCN2C(c2nccs2)=NC1c1ccc(F)cc1Cl	6.5	CC(C)(C)OC(=O)NCCOCCOCCOCCOCCN1CCN(C(c2ccccc2)c2ccc(Cl)cc2)CC1	6.7
COC(=O)C1=C2C[C@@H](NC(=O)OC(C)(C)C)CN2C(c2nccs2)=N[C@H]1c1ccc(F)cc1Cl	4.3	CC(C)(C)OC(=O)NOc1nc(N)nc2c1ncn2[C@@H]1O[C@H](CO)[C@@H](O)[C@@]1(C)O	6.05
COC(=O)C1=C2C[C@@H](NS(C)(=O)=O)CN2C(c2nccs2)=N[C@H]1c1ccc(F)cc1Cl	4.22	CC(C)(C)OC(=O)N[C@@H](C(=O)N1CCC[C@H]1C(=O)Nc1ccc(C#Cc2ccc(NC(=O)[C@@H]3CCCN3C(=O)[C@H](NC(=O)OC(C)(C)C)c3ccccc3)cc2)cc1)c1ccccc1	6.6
COC(=O)C1=C2C[C@H](NC(=O)OC(C)(C)C)CN2C(c2nccs2)=N[C@H]1c1ccc(F)cc1Cl	4.52	CC(C)(C)OC(=O)N[C@H](/C=C/S(=O)(=O)[O-])Cc1ccccc1.CCCC[N+](CCCC)(CCCC)CCCC	5.06
COC(=O)C1=C2C[C@H](NS(C)(=O)=O)CN2C(c2nccs2)=N[C@H]1c1ccc(F)c(F)c1F	5	CC(C)(C)OC(=O)N[C@H](C(=O)N1C[C@H](OC(=O)N2Cc3ccccc3C2)C[C@H]1C(=O)NC1(B(O)O)CC1)C1CCCCC1	5.47
COC(=O)C1=C2C[C@H](NS(C)(=O)=O)CN2C(c2nccs2)=N[C@H]1c1ccc(F)cc1Cl	5	CC(C)(C)OC(=O)N[C@H](C(=O)N1C[C@H](OC(=O)N2Cc3ccccc3C2)C[C@H]1C(=O)N[C@@H](CC1CCC1)B(O)O)C(C)(C)C	8.7
COC(=O)C1NC(c2ccc(Br)cc2)=Nc2c(Cl)cccc21	6.48	CC(C)(C)OC(=O)N[C@H](C(=O)N1C[C@H]2[C@@H]([C@H]1C(=O)NC(CC1CC1)C(=O)C(N)=O)C2(Cl)Cl)C1CCCCC1	6.3
COC(=O)CCNc1nc(F)c(-c2nn(Cc3ccc(C#N)cc3)c(=O)c3ccccc23)cc1Cl	6.68	CC(C)(C)OC(=O)N[C@H](C(=O)N1C[C@H]2[C@@H]([C@H]1C(=O)NC(CC1CCC1)C(=O)C(N)=O)C2(Cl)Cl)C(C)(C)C	7
COC(=O)CN1CCCOP1(=O)COCCn1cnc2c(N)ncnc21.O=C(O)/C=C/C(=O)O	6.06	CC(C)(C)OC(=O)N[C@H](C(=O)N1C[C@H]2[C@@H]([C@H]1C(=O)NC(CC1CCC1)C(=O)C(N)=O)C2(Cl)Cl)C1CCCCC1	6.52
COC(=O)CN1Cc2c(cc3ccc4c(c3c2-c2ccc3c(c2)OCO3)OCO4)C1=O	6.07	CC(C)(C)OC(=O)N[C@H]1CCC(F)(F)CC/C=C\[C@@H]2C[C@@]2(C(=O)NS(=O)(=O)C2CC2)NC(=O)[C@@H]2C[C@@H](OC(=O)N3Cc4cccc(F)c4C3)CN2C1=O	8.14
COC(=O)CNP(=O)(OC[C@@H]1C=C[C@H](n2cnc3c(NC4CC4)nc(N)nc32)C1)Oc1ccccc1	6	CC(C)(C)OC(=O)N[C@H]1CCC(F)(F)CCCC[C@@H]2C[C@@]2(C(=O)NS(=O)(=O)C2CC2)NC(=O)[C@@H]2C[C@@H](OC(=O)N3Cc4cccc(F)c4C3)CN2C1=O	8.17
COC(=O)CNP(=O)(OC[C@H]1C=C[C@@H](n2cnc3c(N)ncnc32)C1)Oc1ccccc1	7.07	CC(C)(C)OC(=O)N[C@H]1CCCC(F)(F)C/C=C\[C@@H]2C[C@@]2(C(=O)NS(=O)(=O)C2CC2)NC(=O)[C@@H]2C[C@@H](OC(=O)N3Cc4cccc(F)c4C3)CN2C1=O	7.36
COC(=O)COCC(=O)O[C@H]1CC[C@@]2(C)C(=CC[C@]3(O)[C@@H]2C[C@@H](OC(=O)/C=C(\C)C(C)C)[C@@]2(C)[C@]3(O)CC[C@@]2(O)C(C)=O)C1	4.29	CC(C)(C)OC(=O)N[C@H]1CCCC(F)(F)CCC[C@@H]2C[C@@]2(C(=O)NS(=O)(=O)C2CC2)NC(=O)[C@@H]2C[C@@H](OC(=O)N3Cc4cccc(F)c4C3)CN2C1=O	7.34
COC(=O)C[C@@H](NP(=O)(OC[C@H]1C=C[C@@H](n2cnc3c(N)ncnc32)C1)Oc1ccccc1)C(=O)OC	7.7	CC(C)(C)OC(=O)N[C@H]1CCCC/C=C\[C@@H]2C[C@@]2(C(=O)NS(=O)(=O)C2CC2)NC(=O)[C@@H]2C[C@@H](OC(=O)N3Cc4cccc(F)c4C3)CN2C1=O	7.11
COC(=O)C[C@H](NP(=O)(CO[C@H](C)Cn1cnc2c(N)ncnc21)OCc1ccccc1C)C(=O)OC	6.08	CC(C)(C)OC(=O)N[C@H]1CCCCC/C=C\[C@@H]2C[C@@]2(C(=O)NS(=O)(=O)C(C)(C)C)NC(=O)[C@@H]2C[C@@H](OC(=O)N3Cc4ccccc4C3)CN2C1=O	6.71
COC(=O)C[C@H](NP(=O)(OC[C@H]1C=C[C@@H](n2cnc3c(N)ncnc32)C1)Oc1ccccc1)C(=O)OC	7.3	CC(C)(C)OC(=O)N[C@H]1CCCCC/C=C\[C@@H]2C[C@@]2(C(=O)NS(=O)(=O)C(F)(F)F)NC(=O)[C@@H]2C[C@@H](OC(=O)N3Cc4ccccc4C3)CN2C1=O	6.78
COC(=O)Nc1nc2cc(C(=O)c3ccc(O)c(OC)c3)ccc2[nH]1	4.53	CC(C)(C)OC(=O)N[C@H]1CCCCC/C=C\[C@@H]2C[C@@]2(C(=O)NS(=O)(=O)C2(C)CC2)NC(=O)[C@@H]2C[C@@H](OC(=O)N3Cc4ccccc4C3)CN2C1=O	8.51
COC(=O)Nc1nc2cc(C(=O)c3cccc(OC)c3)ccc2[nH]1	4.01	CC(C)(C)OC(=O)N[C@H]1CCCCC/C=C\[C@@H]2C[C@@]2(C(=O)NS(=O)(=O)C2(Cc3ccccc3)CC2)NC(=O)[C@@H]2C[C@@H](OC(=O)N3Cc4ccccc4C3)CN2C1=O	7.6
COC(=O)Nc1nc2nc(C(=O)c3ccc(O)c(OC)c3)ccc2[nH]1	4.75	CC(C)(C)OC(=O)N[C@H]1CCCCC/C=C\[C@@H]2C[C@@]2(C(=O)NS(=O)(=O)C2CC2)NC(=O)[C@@H]2C[C@@H](NC(=O)N3CCc4ccccc4C3)CN2C1=O	6.44
COC(=O)Nc1nc2nc(C(=O)c3ccc(OC)c(OC)c3)ccc2[nH]1	4.43	CC(C)(C)OC(=O)N[C@H]1CCCCC/C=C\[C@@H]2C[C@@]2(C(=O)NS(=O)(=O)C2CC2)NC(=O)[C@@H]2C[C@@H](NC(=O)N3Cc4ccccc4C3)CN2C1=O	7.33
COC(=O)Nc1nc2nc(C(=O)c3cccc(OC)c3)ccc2[nH]1	4.38	CC(C)(C)OC(=O)N[C@H]1CCCCC/C=C\[C@@H]2C[C@@]2(C(=O)NS(=O)(=O)C2CC2)NC(=O)[C@@H]2C[C@@H](NC(=O)c3cc4ccccc4s3)CN2C1=O	7.68
COC(=O)[C@@H](C)NP(=O)(OC[C@@H]1C=C[C@H](n2cnc3c(NC4CC4)nc(N)nc32)C1)Oc1ccccc1	6.4	CC(C)(C)OC(=O)N[C@H]1CCCCC/C=C\[C@@H]2C[C@@]2(C(=O)NS(=O)(=O)C2CC2)NC(=O)[C@@H]2C[C@@H](NC(=O)c3nc4cc(Cl)ccc4s3)CN2C1=O	6.9
COC(=O)[C@@H](C)NP(=O)(OC[C@@H]1C=C[C@H](n2cnc3c(O)nc(N)nc32)C1)Oc1ccccc1	6.29	CC(C)(C)OC(=O)N[C@H]1CCCCC/C=C\[C@@H]2C[C@@]2(C(=O)NS(=O)(=O)C2CC2)NC(=O)[C@@H]2C[C@@H](NC(=O)c3nc4ccccc4[nH]3)CN2C1=O	6.21
COC(=O)[C@@H](C)NP(=O)(OC[C@H]1C=C[C@@H](n2cnc3c(N)ncnc32)C1)Oc1ccccc1	7.58	CC(C)(C)OC(=O)N[C@H]1CCCCC/C=C\[C@@H]2C[C@@]2(C(=O)NS(=O)(=O)C2CC2)NC(=O)[C@@H]2C[C@@H](NC(=O)c3nc4ccccc4s3)CN2C1=O	7.89
COC(=O)[C@@H](CC(C)C)NP(=O)(OC[C@H]1C=C[C@@H](n2cnc3c(N)ncnc32)C1)Oc1ccccc1	6.89	CC(C)(C)OC(=O)N[C@H]1CCCCC/C=C\[C@@H]2C[C@@]2(C(=O)NS(=O)(=O)C2CC2)NC(=O)[C@@H]2C[C@@H](NC(=O)c3sc4cccc(Cl)c4c3Cl)CN2C1=O	8.02
COC(=O)[C@@H](CCSC)NP(=O)(OC[C@H]1C=C[C@@H](n2cnc3c(N)ncnc32)C1)Oc1ccccc1	6.66	CC(C)(C)OC(=O)N[C@H]1CCCCC/C=C\[C@@H]2C[C@@]2(C(=O)NS(=O)(=O)C2CC2)NC(=O)[C@@H]2C[C@@H](NC(=S)N3CCc4ccccc4C3)CN2C1=O	6.44
COC(=O)[C@@H](Cc1c[nH]c2ccccc12)NP(=O)(OC[C@H]1C=C[C@@H](n2cnc3c(N)ncnc32)C1)Oc1ccccc1	6.7	CC(C)(C)OC(=O)N[C@H]1CCCCC/C=C\[C@@H]2C[C@@]2(C(=O)NS(=O)(=O)C2CC2)NC(=O)[C@@H]2C[C@@H](Nc3nc4ccccc4o3)CN2C1=O	6.14
COC(=O)[C@@H](Cc1ccccc1)NP(=O)(OC[C@H]1C=C[C@@H](n2cnc3c(N)ncnc32)C1)Oc1ccccc1	6.16	CC(C)(C)OC(=O)N[C@H]1CCCCC/C=C\[C@@H]2C[C@@]2(C(=O)NS(=O)(=O)C2CC2)NC(=O)[C@@H]2C[C@@H](O)CN2C1=O	5.66
COC(=O)[C@@H](NP(=O)(OC[C@H]1C=C[C@@H](n2cnc3c(N)ncnc32)C1)Oc1ccccc1)C(C)C	7.7	CC(C)(C)OC(=O)N[C@H]1CCCCC/C=C\[C@@H]2C[C@@]2(C(=O)NS(=O)(=O)C2CC2)NC(=O)[C@@H]2C[C@@H](OC(=O)N3CCc4c(F)ccc(F)c4C3)CN2C1=O	7.62
COC(=O)[C@@H]1CCCN1P(=O)(OC[C@H]1C=C[C@@H](n2cnc3c(N)ncnc32)C1)Oc1ccccc1	6.29	CC(C)(C)OC(=O)N[C@H]1CCCCC/C=C\[C@@H]2C[C@@]2(C(=O)NS(=O)(=O)C2CC2)NC(=O)[C@@H]2C[C@@H](OC(=O)N3CCc4c(F)cccc4C3)CN2C1=O	7.92
COC(=O)[C@H](C(C)C)N1CCCO[P@]1(=O)COCCn1cnc2c(N)ncnc21.O=C(O)/C=C/C(=O)O	6.92	CC(C)(C)OC(=O)N[C@H]1CCCCC/C=C\[C@@H]2C[C@@]2(C(=O)NS(=O)(=O)C2CC2)NC(=O)[C@@H]2C[C@@H](OC(=O)N3CCc4cc(C(F)(F)F)ccc4C3)CN2C1=O	7.46
COC(=O)[C@H](C)N1CCCO[P@@]1(=O)COCCn1cnc2c(N)ncnc21.O=C(O)/C=C/C(=O)O	6.04	CC(C)(C)OC(=O)N[C@H]1CCCCC/C=C\[C@@H]2C[C@@]2(C(=O)NS(=O)(=O)C2CC2)NC(=O)[C@@H]2C[C@@H](OC(=O)N3CCc4cc(F)ccc4C3)CN2C1=O	7.96
COC(=O)[C@H](C)N1CCCO[P@]1(=O)COCCn1cnc2c(N)ncnc21.O=C(O)/C=C/C(=O)O	6.29	CC(C)(C)OC(=O)N[C@H]1CCCCC/C=C\[C@@H]2C[C@@]2(C(=O)NS(=O)(=O)C2CC2)NC(=O)[C@@H]2C[C@@H](OC(=O)N3CCc4ccc(Cl)cc4C3)CN2C1=O	7.19
COC(=O)[C@H](C)NP(=O)(CO[C@H](C)Cn1cnc2c(N)ncnc21)OCc1ccccc1C	6.21	CC(C)(C)OC(=O)N[C@H]1CCCCC/C=C\[C@@H]2C[C@@]2(C(=O)NS(=O)(=O)C2CC2)NC(=O)[C@@H]2C[C@@H](OC(=O)N3CCc4cccc(C(F)(F)F)c4C3)CN2C1=O	7.89
COC(=O)[C@H](C)NP(=O)(O)OC[C@@H]1CC[C@H](n2cnc3c(N)ncnc32)C1	5.3	CC(C)(C)OC(=O)N[C@H]1CCCCC/C=C\[C@@H]2C[C@@]2(C(=O)NS(=O)(=O)C2CC2)NC(=O)[C@@H]2C[C@@H](OC(=O)N3CCc4cccc(Cl)c4C3)CN2C1=O	7.37
COC(=O)[C@H](C)NP(=O)(OC[C@@H]1C=C[C@H](n2cnc3c(N)ncnc32)C1)Oc1ccccc1	5.4	CC(C)(C)OC(=O)N[C@H]1CCCCC/C=C\[C@@H]2C[C@@]2(C(=O)NS(=O)(=O)C2CC2)NC(=O)[C@@H]2C[C@@H](OC(=O)N3CCc4cccc(F)c4C3)CN2C1=O	7.92
COC(=O)[C@H](C)NP(=O)(OC[C@@H]1C=C[C@H](n2cnc3c(NC4CC4)nc(N)nc32)C1)Oc1ccccc1	5.89	CC(C)(C)OC(=O)N[C@H]1CCCCC/C=C\[C@@H]2C[C@@]2(C(=O)NS(=O)(=O)C2CC2)NC(=O)[C@@H]2C[C@@H](OC(=O)N3CCc4ccccc4C3)CN2C1=O	7.75
COC(=O)[C@H](C)NP(=O)(OC[C@H]1C=C[C@@H](n2cnc3c(N)ncnc32)C1)Oc1ccc(Cl)c(Cl)c1	8.3	CC(C)(C)OC(=O)N[C@H]1CCCCC/C=C\[C@@H]2C[C@@]2(C(=O)NS(=O)(=O)C2CC2)NC(=O)[C@@H]2C[C@@H](OC(=O)N3Cc4c(Cl)ccc(Cl)c4C3)CN2C1=O	8.14
COC(=O)[C@H](C)NP(=O)(OC[C@H]1C=C[C@@H](n2cnc3c(N)ncnc32)C1)Oc1ccc(Cl)cc1	8.52	CC(C)(C)OC(=O)N[C@H]1CCCCC/C=C\[C@@H]2C[C@@]2(C(=O)NS(=O)(=O)C2CC2)NC(=O)[C@@H]2C[C@@H](OC(=O)N3Cc4c(F)ccc(F)c4C3)CN2C1=O	8.29
COC(=O)[C@H](C)NP(=O)(OC[C@H]1C=C[C@@H](n2cnc3c(N)ncnc32)C1)Oc1ccc([N+](=O)[O-])cc1	8.15	CC(C)(C)OC(=O)N[C@H]1CCCCC/C=C\[C@@H]2C[C@@]2(C(=O)NS(=O)(=O)C2CC2)NC(=O)[C@@H]2C[C@@H](OC(=O)N3Cc4cc(Cl)c(Cl)cc4C3)CN2C1=O	7.62
COC(=O)[C@H](C)NP(=O)(OC[C@H]1C=C[C@@H](n2cnc3c(N)ncnc32)C1)Oc1ccccc1	7.77	CC(C)(C)OC(=O)N[C@H]1CCCCC/C=C\[C@@H]2C[C@@]2(C(=O)NS(=O)(=O)C2CC2)NC(=O)[C@@H]2C[C@@H](OC(=O)N3Cc4ccc(C#N)cc4C3)CN2C1=O	6.94
COC(=O)[C@H](C)NP(=O)(OC[C@H]1CC[C@@H](n2cnc3c(N)ncnc32)C1)Oc1ccccc1	6.22	CC(C)(C)OC(=O)N[C@H]1CCCCC/C=C\[C@@H]2C[C@@]2(C(=O)NS(=O)(=O)C2CC2)NC(=O)[C@@H]2C[C@@H](OC(=O)N3Cc4ccc(C(F)(F)F)cc4C3)CN2C1=O	7.7
COC(=O)[C@H](CC(C)C)N1CCCOP1(=O)COCCn1cnc2c(N)ncnc21.O=C(O)/C=C/C(=O)O	6.5	CC(C)(C)OC(=O)N[C@H]1CCCCC/C=C\[C@@H]2C[C@@]2(C(=O)NS(=O)(=O)C2CC2)NC(=O)[C@@H]2C[C@@H](OC(=O)N3Cc4ccc(Cl)cc4C3)CN2C1=O	8.04
COC(=O)[C@H](CC(C)C)NP(=O)(OC[C@H]1C=C[C@@H](n2cnc3c(N)ncnc32)C1)Oc1ccccc1	8	CC(C)(C)OC(=O)N[C@H]1CCCCC/C=C\[C@@H]2C[C@@]2(C(=O)NS(=O)(=O)C2CC2)NC(=O)[C@@H]2C[C@@H](OC(=O)N3Cc4ccc(F)cc4C3)CN2C1=O	8.4
COC(=O)[C@H](CCCCN)NP(=O)(OC[C@H]1C=C[C@@H](n2cnc3c(N)ncnc32)C1)Oc1ccccc1.O=C(O)C(F)(F)F	5.7	CC(C)(C)OC(=O)N[C@H]1CCCCC/C=C\[C@@H]2C[C@@]2(C(=O)NS(=O)(=O)C2CC2)NC(=O)[C@@H]2C[C@@H](OC(=O)N3Cc4ccc(N)cc4C3)CN2C1=O	7.38
COC(=O)[C@H](CCSC)NP(=O)(OC[C@H]1C=C[C@@H](n2cnc3c(N)ncnc32)C1)Oc1ccccc1	7.52	CC(C)(C)OC(=O)N[C@H]1CCCCC/C=C\[C@@H]2C[C@@]2(C(=O)NS(=O)(=O)C2CC2)NC(=O)[C@@H]2C[C@@H](OC(=O)N3Cc4ccc(N5CCOCC5)cc4C3)CN2C1=O	7.35
COC(=O)[C@H](Cc1ccc(O)cc1)NC(=O)[C@H](Cc1ccccc1)NC(=O)c1ccc(NC(C)=O)cc1	5.04	CC(C)(C)OC(=O)N[C@H]1CCCCC/C=C\[C@@H]2C[C@@]2(C(=O)NS(=O)(=O)C2CC2)NC(=O)[C@@H]2C[C@@H](OC(=O)N3Cc4cccc(Br)c4C3)CN2C1=O	7.31
COC(=O)[C@H](Cc1ccc(O)cc1)NC(=O)[C@H](Cc1ccccc1)NC(=O)c1ccncc1	5.27	CC(C)(C)OC(=O)N[C@H]1CCCCC/C=C\[C@@H]2C[C@@]2(C(=O)NS(=O)(=O)C2CC2)NC(=O)[C@@H]2C[C@@H](OC(=O)N3Cc4cccc(C(F)(F)F)c4C3)CN2C1=O	7.53
COC(=O)[C@H](Cc1ccc(O)cc1)NP(=O)(OC[C@H]1C=C[C@@H](n2cnc3c(N)ncnc32)C1)Oc1ccccc1	7.3	CC(C)(C)OC(=O)N[C@H]1CCCCC/C=C\[C@@H]2C[C@@]2(C(=O)NS(=O)(=O)C2CC2)NC(=O)[C@@H]2C[C@@H](OC(=O)N3Cc4cccc(Cl)c4C3)CN2C1=O	8.66
COC(=O)[C@H](Cc1ccc(OC(C)(C)C)cc1)NP(=O)(OC[C@H]1C=C[C@@H](n2cnc3c(N)ncnc32)C1)Oc1ccccc1	7.58	CC(C)(C)OC(=O)N[C@H]1CCCCC/C=C\[C@@H]2C[C@@]2(C(=O)NS(=O)(=O)C2CC2)NC(=O)[C@@H]2C[C@@H](OC(=O)N3Cc4cccc(F)c4C3)CN2C1=O	10
COC(=O)[C@H](Cc1ccc(OP(=O)(CO[C@H](C)Cn2cnc3c(N)ncnc32)N[C@@H](C)C(=O)OC(C)C)cc1)NC(=O)OCc1ccccc1	9.22	CC(C)(C)OC(=O)N[C@H]1CCCCC/C=C\[C@@H]2C[C@@]2(C(=O)NS(=O)(=O)C2CC2)NC(=O)[C@@H]2C[C@@H](OC(=O)N3Cc4cccc(N)c4C3)CN2C1=O	8.39
COC(=O)[C@H](Cc1ccc(O[P@@](=O)(CO[C@H](C)Cn2cnc3c(N)ncnc32)N[C@@H](C)C(=O)OC(C)C)cc1)NC(=O)C(F)(F)F	9.57	CC(C)(C)OC(=O)N[C@H]1CCCCC/C=C\[C@@H]2C[C@@]2(C(=O)NS(=O)(=O)C2CC2)NC(=O)[C@@H]2C[C@@H](OC(=O)N3Cc4cccc(N5CCOCC5)c4C3)CN2C1=O	7.11
COC(=O)[C@H](Cc1ccc(O[P@@](=O)(CO[C@H](C)Cn2cnc3c(N)ncnc32)N[C@@H](C)C(=O)OC(C)C)cc1)NC(C)=O	8.49	CC(C)(C)OC(=O)N[C@H]1CCCCC/C=C\[C@@H]2C[C@@]2(C(=O)NS(=O)(=O)C2CC2)NC(=O)[C@@H]2C[C@@H](OC(=O)N3Cc4ccccc4C(C)(C)C3)CN2C1=O	8.11
COC(=O)[C@H](Cc1ccc(O[P@](=O)(CO[C@H](C)Cn2cnc3c(N)ncnc32)N[C@@H](C)C(=O)OC(C)C)cc1)NC(=O)C(F)(F)F	8.8	CC(C)(C)OC(=O)N[C@H]1CCCCC/C=C\[C@@H]2C[C@@]2(C(=O)NS(=O)(=O)C2CC2)NC(=O)[C@@H]2C[C@@H](OC(=O)N3Cc4ccccc4C(O)C3)CN2C1=O	6.14
COC(=O)[C@H](Cc1ccc(O[P@](=O)(CO[C@H](C)Cn2cnc3c(N)ncnc32)N[C@@H](C)C(=O)OC(C)C)cc1)NC(C)=O	8.14	CC(C)(C)OC(=O)N[C@H]1CCCCC/C=C\[C@@H]2C[C@@]2(C(=O)NS(=O)(=O)C2CC2)NC(=O)[C@@H]2C[C@@H](OC(=O)N3Cc4ccccc4C3)CN2C1=O	8.7
COC(=O)[C@H](Cc1ccccc1)N1CCCOP1(=O)COCCn1cnc2c(N)ncnc21.O=C(O)/C=C/C(=O)O	5.58	CC(C)(C)OC(=O)N[C@H]1CCCCC/C=C\[C@@H]2C[C@@]2(C(=O)NS(=O)(=O)N2CCC2)NC(=O)[C@@H]2C[C@@H](OC(=O)N3Cc4ccccc4C3)CN2C1=O	8.19
COC(=O)[C@H](Cc1ccccc1)NP(=O)(OC[C@H]1C=C[C@@H](n2cnc3c(N)ncnc32)C1)Oc1ccccc1	8.35	CC(C)(C)OC(=O)N[C@H]1CCCCC/C=C\[C@@H]2C[C@@]2(C(=O)NS(=O)(=O)N2CCCC2)NC(=O)[C@@H]2C[C@@H](OC(=O)N3Cc4ccccc4C3)CN2C1=O	7.93
COC(=O)[C@H](NP(=O)(OC[C@H]1C=C[C@@H](n2cnc3c(N)ncnc32)C1)Oc1ccccc1)C(C)C	6.22	CC(C)(C)OC(=O)N[C@H]1CCCCC/C=C\[C@@H]2C[C@@]2(C(=O)NS(=O)(=O)N2CCNCC2)NC(=O)[C@@H]2C[C@@H](OC(=O)N3Cc4ccccc4C3)CN2C1=O	6.29
COC(=O)c1cc(=O)[nH]c(=O)n1COCCO	4.39	CC(C)(C)OC(=O)N[C@H]1CCCCC/C=C\[C@@H]2C[C@@]2(C(=O)NS(=O)(=O)N2CCOCC2)NC(=O)[C@@H]2C[C@@H](OC(=O)N3Cc4ccccc4C3)CN2C1=O	7.28
COC(=O)c1cc2c(cc1N1CCCC1)CC(C(C)C)n1cc(C(=O)O)c(=O)cc1-2	8.52	CC(C)(C)OC(=O)N[C@H]1CCCCC/C=C\[C@@H]2C[C@@]2(C(=O)NS(=O)(=O)NC2CC2)NC(=O)[C@@H]2C[C@@H](OC(=O)N3Cc4ccccc4C3)CN2C1=O	7.5
COC(=O)c1cc2c(cc1O)CC(C(C)C)n1cc(C(=O)O)c(=O)cc1-2	7.05	CC(C)(C)OC(=O)N[C@H]1CCCCC/C=C\[C@@H]2C[C@@]2(C(=O)NS(=O)(=O)Nc2ccc(C(F)(F)F)cc2)NC(=O)[C@@H]2C[C@@H](OC(=O)N3Cc4ccccc4C3)CN2C1=O	7.16
COC(=O)c1ccc(CSc2nc(Cc3cc(C)cc(C)c3)c(I)c(=O)[nH]2)cc1	4.89	CC(C)(C)OC(=O)N[C@H]1CCCCC/C=C\[C@@H]2C[C@@]2(C(=O)NS(=O)(=O)Nc2ccc(Cl)cc2)NC(=O)[C@@H]2C[C@@H](OC(=O)N3Cc4ccccc4C3)CN2C1=O	7
COC(=O)c1ccc(OP(=O)(N[C@@H](C)C(=O)OC)OC[C@H]2C=C[C@@H](n3cnc4c(N)ncnc43)C2)cc1	8.4	CC(C)(C)OC(=O)N[C@H]1CCCCC/C=C\[C@@H]2C[C@@]2(C(=O)NS(=O)(=O)Nc2ccccc2)NC(=O)[C@@H]2C[C@@H](OC(=O)N3Cc4ccccc4C3)CN2C1=O	7.52
COC(=O)c1ccc2c(c1)nc(CCc1ccccn1)n2Cc1ccccc1	5.68	CC(C)(C)OC(=O)N[C@H]1CCCCC/C=C\[C@@H]2C[C@@]2(C(=O)NS(=O)(=O)c2cc(Cl)sc2Cl)NC(=O)[C@@H]2C[C@@H](OC(=O)N3Cc4ccccc4C3)CN2C1=O	7.5
COC(=O)c1nc(-c2csc([C@@H](NC(=O)c3cccs3)C(C)C)n2)oc1C	4.12	CC(C)(C)OC(=O)N[C@H]1CCCCC/C=C\[C@@H]2C[C@@]2(C(=O)NS(=O)(=O)c2cc(F)ccc2F)NC(=O)[C@@H]2C[C@@H](OC(=O)N3Cc4ccccc4C3)CN2C1=O	6.53
COC(=O)c1nc(-c2nccs2)sc1CC(C)C	5.62	CC(C)(C)OC(=O)N[C@H]1CCCCC/C=C\[C@@H]2C[C@@]2(C(=O)NS(=O)(=O)c2ccc(C#N)cc2)NC(=O)[C@@H]2C[C@@H](OC(=O)N3Cc4ccccc4C3)CN2C1=O	6.9
COCC(=O)OC(C)(C)[C@H](OC(C)=O)[C@H](C[C@@H](C)C1=C2C[C@H](OC(C)=O)[C@H]3[C@@]4(C)CCC(=O)C(C)(C)[C@@H]4CC[C@]3(C)[C@@]2(C)CC1)OC(C)=O	5.36	CC(C)(C)OC(=O)N[C@H]1CCCCC/C=C\[C@@H]2C[C@@]2(C(=O)NS(=O)(=O)c2ccc(Cl)cc2)NC(=O)[C@@H]2C[C@@H](OC(=O)N3Cc4ccccc4C3)CN2C1=O	7.24
COCC(=O)OCCc1c(-c2ccccc2Cl)c2cc(Cl)ccc2[nH]c1=O	4.5	CC(C)(C)OC(=O)N[C@H]1CCCCC/C=C\[C@@H]2C[C@@]2(C(=O)NS(=O)(=O)c2ccc(Cl)s2)NC(=O)[C@@H]2C[C@@H](OC(=O)N3Cc4ccccc4C3)CN2C1=O	6.96
COCC(=O)O[C@@H](C[C@@H](C)C1=C2C[C@H](OC(=O)COC)[C@H]3[C@@]4(C)CCC(=O)C(C)(C)[C@@H]4CC[C@]3(C)[C@@]2(C)CC1)[C@@H](OC(=O)COC)C(C)(C)OC(=O)COC	4.57	CC(C)(C)OC(=O)N[C@H]1CCCCC/C=C\[C@@H]2C[C@@]2(C(=O)NS(=O)(=O)c2ccccc2)NC(=O)[C@@H]2C[C@@H](OC(=O)N3Cc4ccccc4C3)CN2C1=O	7.96
COCC(=O)O[C@H]1CC[C@@]2(C)C(=CC[C@]3(O)[C@@H]2C[C@@H](OC(=O)/C=C(\C)C(C)C)[C@@]2(C)[C@]3(O)CC[C@@]2(O)C(C)=O)C1	4.15	CC(C)(C)OC(=O)N[C@H]1CCCCC/C=C\[C@@H]2C[C@@]2(C(=O)NS(=O)(=O)c2cccs2)NC(=O)[C@@H]2C[C@@H](OC(=O)N3Cc4ccccc4C3)CN2C1=O	7.57
COCCCOc1cc2c(cc1C(=O)OC)-c1cc(=O)c(C(=O)O)cn1C(C(C)C)C2	8.65	CC(C)(C)OC(=O)N[C@H]1CCCCC/C=C\[C@@H]2C[C@@]2(C(=O)NS(C)(=O)=O)NC(=O)[C@@H]2C[C@@H](OC(=O)N3Cc4ccccc4C3)CN2C1=O	6.81
COCCCOc1cc2c(cc1OC)-c1cc(=O)c(-c3csc(N)n3)cn1C(C(C)C)C2	6.43	CC(C)(C)OC(=O)N[C@H]1CCCCC/C=C\[C@@H]2C[C@@]2(C(=O)O)NC(=O)[C@@H]2C[C@@H](OC(=O)N3CCc4ccccc4C3)CN2C1=O	5.63
COCCCOc1cc2c(cc1OC)-c1cc(=O)c(C(=O)O)cn1C(C(C)(C)C)C2	9	CC(C)(C)OC(=O)N[C@H]1CCCCC/C=C\[C@@H]2C[C@@]2(C(=O)O)NC(=O)[C@@H]2C[C@@H](OC(=O)N3Cc4c(Cl)ccc(Cl)c4C3)CN2C1=O	5.83
COCCCOc1cc2c(cc1OC)-c1cc(=O)c(C(=O)O)cn1C(C(C)(C)CO)C2	8.22	CC(C)(C)OC(=O)N[C@H]1CCCCC/C=C\[C@@H]2C[C@@]2(C(=O)O)NC(=O)[C@@H]2C[C@@H](OC(=O)N3Cc4cc(Cl)c(Cl)cc4C3)CN2C1=O	4.6
COCCCOc1cc2c(cc1OC)-c1cc(=O)c(C(=O)O)cn1C(C(C)(C)COC)C2	8.3	CC(C)(C)OC(=O)N[C@H]1CCCCC/C=C\[C@@H]2C[C@@]2(C(=O)O)NC(=O)[C@@H]2C[C@@H](OC(=O)N3Cc4ccc(C(F)(F)F)cc4C3)CN2C1=O	5.12
COCCCOc1cc2c(cc1OC)-c1cc(=O)c(C(=O)O)cn1C(C(C)(C)O)C2	6.89	CC(C)(C)OC(=O)N[C@H]1CCCCC/C=C\[C@@H]2C[C@@]2(C(=O)O)NC(=O)[C@@H]2C[C@@H](OC(=O)N3Cc4ccc(Cl)cc4C3)CN2C1=O	5.5
COCCCOc1cc2c(cc1OC)-c1cc(=O)c(C(=O)O)cn1C(C(C)C)C2	9	CC(C)(C)OC(=O)N[C@H]1CCCCC/C=C\[C@@H]2C[C@@]2(C(=O)O)NC(=O)[C@@H]2C[C@@H](OC(=O)N3Cc4ccc(F)cc4C3)CN2C1=O	5.49
COCCCOc1cc2c(cc1OC)-c1cc(=O)c(C(=O)O)cn1C(C1(C)CC1)C2	8.7	CC(C)(C)OC(=O)N[C@H]1CCCCC/C=C\[C@@H]2C[C@@]2(C(=O)O)NC(=O)[C@@H]2C[C@@H](OC(=O)N3Cc4cccc(Cl)c4C3)CN2C1=O	6.29
COCCCOc1cc2c(cc1OC)-c1cc(=O)c(C(=O)O)cn1C(CC(F)(F)F)C2	7.41	CC(C)(C)OC(=O)N[C@H]1CCCCC/C=C\[C@@H]2C[C@@]2(C(=O)O)NC(=O)[C@@H]2C[C@@H](OC(=O)N3Cc4cccc(F)c4C3)CN2C1=O	5.9
COCCCOc1cc2c(cc1OC)-c1cc(=O)c(C(=O)O)cn1C(COC)C2	7.13	CC(C)(C)OC(=O)N[C@H]1CCCCC/C=C\[C@@H]2C[C@@]2(C(=O)O)NC(=O)[C@@H]2C[C@@H](OC(=O)N3Cc4ccccc4C3)CN2C1=O	5.81
COCCCOc1cc2c(cc1OC)-c1cc(=O)c(C(=O)O)cn1C(c1ccc(OC)cc1)C2	6.1	CC(C)(C)OC(=O)N[C@H]1CCCCC/C=C\[C@@H]2C[C@@]2(CNS(=O)(=O)C2CC2)NC(=O)[C@@H]2C[C@@H](OC(=O)N3Cc4cccc(F)c4C3)CN2C1=O	9.3
COCCCOc1cc2c(cc1OC)-c1cc(=O)c(C(=O)O)cn1C(c1cccc(Cl)c1)C2	7.04	CC(C)(C)OC(=O)N[C@H]1CCCCCCC[C@@H]2C[C@@]2(C(=O)NS(=O)(=O)C2CC2)NC(=O)[C@@H]2C[C@@H](OC(=O)N3Cc4cccc(F)c4C3)CN2C1=O	8.23
COCCCOc1cc2c(cc1OC)-c1cc(=O)c(C(=O)O)cn1C(c1ccccc1)C2	7.19	CC(C)(C)OC(=O)N[C@H]1CCCCCC[C@@H]2C[C@@]2(C(=O)NS(=O)(=O)C2CC2)NC(=O)[C@@H]2C[C@@H](OC(=O)N3Cc4cccc(F)c4C3)CN2C1=O	7.64
COCCCOc1cc2c(cc1OC)-c1cc(=O)c(C(=O)O)cn1C(c1ccccc1C)C2	8	CC(C)(C)OC(=O)N[C@H]1CCCOC/C=C\[C@@H]2C[C@@]2(C(=O)NS(=O)(=O)C2CC2)NC(=O)[C@@H]2C[C@@H](OC(=O)N3Cc4cccc(F)c4C3)CN2C1=O	6.81
COCCCOc1cc2c(cc1OC)-c1cc(=O)c(C(=O)O)cn1C(c1cccs1)C2	8.52	CC(C)(C)OC(=O)N[C@H]1CCCOCCC[C@@H]2C[C@@]2(C(=O)NS(=O)(=O)C2CC2)NC(=O)[C@@H]2C[C@@H](OC(=O)N3Cc4cccc(F)c4C3)CN2C1=O	6.59
COCCCOc1cc2c(cc1OC)-c1cc(=O)c(C(=O)O)cn1C(c1ccsc1)C2	8	CC(C)(C)OC(=O)N[C@H]1CCN(CC(F)(F)F)CC/C=C\[C@@H]2C[C@@]2(C(=O)NS(=O)(=O)C2CC2)NC(=O)[C@@H]2C[C@@H](OC(=O)N3Cc4cccc(F)c4C3)CN2C1=O	7.62
COCCCOc1cc2c(cc1OC)-c1cc(=O)c(C(=O)O)cn1[C@@H](C(C)(C)CO)C2	7.06	CC(C)(C)OC(=O)N[C@H]1CCNCC/C=C\[C@@H]2C[C@@]2(C(=O)NS(=O)(=O)C2CC2)NC(=O)[C@@H]2C[C@@H](OC(=O)N3Cc4cccc(F)c4C3)CN2C1=O	5.73
COCCCOc1cc2c(cc1OC)-c1cc(=O)c(C(=O)O)cn1[C@@H](C(C)C)C2	7.12	CC(C)(C)OC(=O)N[C@H]1CCOCC/C=C\[C@@H]2C[C@@]2(C(=O)NS(=O)(=O)C2CC2)NC(=O)[C@@H]2C[C@@H](OC(=O)N3Cc4cccc(F)c4C3)CN2C1=O	7.48
COCCCOc1cc2c(cc1OC)-c1cc(=O)c(C(=O)O)cn1[C@H](C(C)(C)CO)C2	8.7	CC(C)(C)OC(=O)N[C@H]1CCOCCCC[C@@H]2C[C@@]2(C(=O)NS(=O)(=O)C2CC2)NC(=O)[C@@H]2C[C@@H](OC(=O)N3Cc4cccc(F)c4C3)CN2C1=O	7.72
COCCCOc1cc2c(cc1OC)-c1cc(=O)c(C(=O)O)cn1[C@H](C(C)C)C2	8.74	CC(C)(C)OC(=O)N[C@H]1COCCC/C=C\[C@@H]2C[C@@]2(C(=O)NS(=O)(=O)C2CC2)NC(=O)[C@@H]2C[C@@H](OC(=O)N3Cc4cccc(F)c4C3)CN2C1=O	7.15
COCCCOc1cc2c(cc1OCCOc1ccccc1)-c1cc(=O)c(C(=O)O)cn1C(C(C)C)C2	7.49	CC(C)(C)OC(=O)N[C@H]1COCCCCC[C@@H]2C[C@@]2(C(=O)NS(=O)(=O)C2CC2)NC(=O)[C@@H]2C[C@@H](OC(=O)N3Cc4cccc(F)c4C3)CN2C1=O	7.9
COCCNc1ccc(-c2nn(Cc3ccc(C#N)cc3)c(=O)c3ccccc23)c(F)n1	6.37	CC(C)(C)OC(=O)Nc1cscc1-c1nc(O)c(O)c(C(=O)O)n1	5.08
COCCNc1nc(F)c(-c2nn(Cc3ccc(C#N)cc3)c(=O)c3ccccc23)cc1Cl	7.42	CC(C)(C)OC(=O)[C@H](Cc1ccccc1)NP(=O)(OC[C@@]1(N=[N+]=[N-])O[C@@H](n2ccc(N)nc2=O)[C@H](O)[C@@H]1O)Oc1ccccc1	5.17
COCCOC(=O)C1=C(CN2CCOC[C@H]2C(=O)O)NC(c2nccs2)=N[C@H]1c1ccc(F)cc1Cl	6.72	CC(C)(C)O[C@H]1C[C@@H](C(=O)Nc2ccc(/C=C/c3ccc(NC(=O)[C@@H]4C[C@H](OC(C)(C)C)CN4C(=O)OCc4ccccc4)cc3)cc2)N(C(=O)OCc2ccccc2)C1	6.46
COCOC(=O)C1=C2CCCN2C(c2nccs2)=NC1c1ccc(F)cc1Cl	5.68	CC(C)(C)S(=O)(=O)NC(=O)c1c(-c2ccc[nH]c2=O)c2cc(Cl)ccc2n1Cc1ccnc(N)c1	6
CONC(=O)C1=C2CCCN2C(c2nccs2)=NC1c1ccc(F)cc1Cl	5.3	CC(C)(C)S(=O)(=O)Nc1ccc(-c2c(C(N)=O)c3c(F)cc(C(F)F)cc3n2C2CCCC2)cc1	8.4
CO[C@@H]1[C@H](OP(=O)(OC[C@H]2O[C@@H](n3cnc4c(N)ncnc43)C[C@@H]2O)SCOC(=O)OC(C)C)[C@@H](CO)O[C@H]1n1ccc(=O)[nH]c1=O	5.68	CC(C)(C)S(=O)(=O)Nc1ccc(-c2c(C(N)=O)c3cc(F)c(C4CC4)cc3n2C2CCCC2)cc1	7.89
COc1c(-c2cc(=O)c3cccc(Cl)c3o2)ccc(Br)c1OC1CC(C(=O)O)C1	6.72	CC(C)(C)S(=O)(=O)Nc1ccc(-c2c(C(N)=O)c3cc(F)c(OC(F)F)cc3n2-c2ccccc2)c(F)c1	8.7
COc1c(O)cc2occ(-c3ccc(O)cc3)c(=O)c2c1O	4.27	CC(C)(C)S(=O)(=O)Nc1ccc(-c2c(C(N)=O)c3cc(F)c(OC(F)F)cc3n2-c2ccccc2)cc1	8.7
COc1cc(-c2c(CO)c(CO)cc3ccc4c(c23)OCO4)ccc1O	5.56	CC(C)(C)S(=O)(=O)Nc1ccc(-c2c(C(N)=O)c3cc(F)c(OC(F)F)cc3n2-c2ccccc2)cc1F	7.92
COc1cc(-c2c(COC(C)=O)c(COC(C)=O)cc3ccc4c(c23)OCO4)ccc1OC(C)=O	5.56	CC(C)(C)S(=O)(=O)Nc1ccc(-c2c(C(N)=O)c3cc(F)c(OC(F)F)cc3n2C2CCCC2)c(Cl)c1	8.7
COc1cc(-c2c3c(cc4ccc5c(c24)OCO5)C(=O)OC3)ccc1O	5.72	CC(C)(C)S(=O)(=O)Nc1ccc(-c2c(C(N)=O)c3cc(F)c(OC(F)F)cc3n2C2CCCC2)c(F)c1	8.7
COc1cc(-c2c3c(cc4ccc5c(c24)OCO5)COC3=O)ccc1O	5.41	CC(C)(C)S(=O)(=O)Nc1ccc(-c2c(C(N)=O)c3cc(F)c(OC(F)F)cc3n2C2CCCC2)cc1	8.4
COc1cc(/C=C/C(=O)O/N=C/c2ccccn2)cc2c1OCO2	4.2	CC(C)(C)S(=O)(=O)Nc1ccc(-c2c(C(N)=O)c3cc(F)c(OC(F)F)cc3n2C2CCCCC2)c(Cl)c1	9.7
COc1cc(/C=C/C(=O)O/N=C/c2ccco2)cc2c1OCO2	4.2	CC(C)(C)S(=O)(=O)Nc1ccc(-c2c(C(N)=O)c3cc(F)c(OC(F)F)cc3n2C2CCCCC2)c(F)c1	9.4
COc1cc(/C=C/C(=O)O/N=C/c2cccs2)cc2c1OCO2	4.13	CC(C)(C)S(=O)(=O)Nc1ccc(-c2c(C(N)=O)c3cc(F)c(OC(F)F)cc3n2C2CCCCC2)cc1	9
COc1cc(/C=C/C(=O)OC[C@H]2O[C@@H](Oc3ccc(C(C)=O)cc3)[C@H](O)[C@@H](O)[C@@H]2O)cc(OC)c1OC	5.24	CC(C)(C)S(=O)(=O)Nc1ccc(-c2c(C(N)=O)c3cc(F)c(OC(F)F)cc3n2C2CCCCC2)cc1Cl	6.52
COc1cc(/C=C/C(=O)ON=C2C3CC4CC(C3)CC2C4)cc(OC)c1OC	4.13	CC(C)(C)S(=O)(=O)Nc1ccc(-c2c(C(N)=O)c3cc(F)c(OC(F)F)cc3n2C2CCCCC2)cc1F	8.52
COc1cc(/C=C/C(=O)O[C@H]2CC[C@@]3(C)C(=CC[C@]4(O)[C@@H]3C[C@@H](OC(=O)/C=C(\C)C(C)C)[C@@]3(C)[C@]4(O)CC[C@@]3(O)C(C)=O)C2)cc(OC)c1	4.93	CC(C)(C)S(=O)(=O)Nc1ccc(-c2c(C(N)=O)c3cc(F)c(OC(F)F)cc3n2C2CCCCC2)cn1	8.22
COc1cc(/C=C/C(=O)O[C@H]2CC[C@@]3(C)C(=CC[C@]4(O)[C@@H]3C[C@@H](OC(=O)/C=C(\C)C(C)C)[C@@]3(C)[C@]4(O)CC[C@@]3(O)C(C)=O)C2)cc(OC)c1OC	5.61	CC(C)(C)[C@@H](NC(=O)OC1CCCC1)C(=O)N1C[C@H](Oc2nccc3ccccc23)C[C@H]1C(=O)NC1CCCCOB1O	6.77
COc1cc(/C=C/C(=O)O[C@H]2CC[C@@]3(C)C(=CC[C@]4(O)[C@@H]3C[C@@H](OC(=O)/C=C(\C)C(C)C)[C@@]3(C)[C@]4(O)CC[C@@]3(O)C(C)=O)C2)ccc1OC(C)=O	5.36	CC(C)(C)[C@@H](NC(=O)OC1CCCC1)C(=O)N1C[C@H](Oc2nccc3ccccc23)C[C@H]1C(=O)NC1CCCOB1O	6.14
COc1cc(C(=O)OC[C@H]2O[C@@H](Oc3ccc(C(C)=O)cc3)[C@H](O)[C@@H](O)[C@@H]2O)cc(OC)c1OC	4.68	CC(C)(C)[C@@H](NC(=O)OC1CCCC1)C(=O)N1C[C@H](Oc2nccc3ccccc23)C[C@H]1C(=O)N[C@@H]1B(O)OC[C@@H]1C1CC1	5.71
COc1cc(C(=O)O[C@H]2CC[C@@]3(C)C(=CC[C@]4(O)[C@@H]3C[C@@H](OC(=O)/C=C(\C)C(C)C)[C@@]3(C)[C@]4(O)CC[C@@]3(O)C(C)=O)C2)on1	4.77	CC(C)(C)[C@@H](NC(=O)OC1CCCC1)C(=O)N1C[C@H](Oc2nccc3ccccc23)C[C@H]1C(=O)N[C@@H]1CCOB1O	5.56
COc1cc(C(=O)Oc2ccc(C(C)=O)cc2)cc(OC)c1OC	4.05	CC(C)(C)[C@@H](NC(=O)OC1CCCC1)C(=O)N1C[C@H](Oc2nccc3ccccc23)C[C@H]1C(=O)N[C@H]1CCOB1O	6.92
COc1cc(C2c3cc(O)c(OC)cc3C[C@@H](CO)[C@@H]2CO[C@@H]2OC[C@@H](O)[C@H](O)[C@H]2O)ccc1O	5.16	CC(C)(C)[C@@H]1NC(=O)O[C@@H]2CCC[C@H]2OC/C=C/C(F)(F)c2nc3ccccc3nc2O[C@@H]2C[C@@H](C(=O)N[C@]3(C(=O)NS(=O)(=O)C4(C)CC4)C[C@H]3C(F)F)N(C2)C1=O	9.7
COc1cc(CSc2nc(Cn3nnc4ccccc43)c(I)c(=O)[nH]2)cc(OC)c1	4.92	CC(C)(C)[C@H](NC(=O)NC1(C(=O)OCc2ccccc2)CCCCC1)C(=O)N1C[C@H]2[C@@H]([C@H]1C(=O)NC(CC1CC1)C(=O)C(N)=O)C2(C)C	7.7
COc1cc(NC(=O)c2cccc(S(=O)(=O)N[C@H]3CCOC3)c2)ccc1F	5.58	CC(C)(C)[C@H](NC(=O)NC1(CS(=O)(=O)C(C)(C)C)CCCCC1)C(=O)N1C[C@H]2[C@@H]([C@H]1C(=O)NC1(C(=O)C(=O)NC3CC3)CC(O)C1)C2(C)C	7.05
COc1cc(OC)c(-c2cc(=O)c3cccc(Cl)c3o2)cc1OCCOC1CC(C(=O)O)C1	6.72	CC(C)(C)[C@H](NC(=O)NC1(CS(=O)(=O)C(C)(C)C)CCCCC1)C(=O)N1C[C@H]2[C@@H]([C@H]1C(=O)NC1(C(=O)C(=O)NC3CC3)CC1)C2(C)C	7.75
COc1cc(OC)c(OC)cc1CN(CCc1c[nH]c2ccccc12)Cc1cc(OC)c(OC)cc1OC	5.92	CC(C)(C)[C@H](NC(=O)NC1(CS(=O)(=O)C(C)(C)C)CCCCC1)C(=O)N1C[C@H]2[C@@H]([C@H]1C(=O)NC1(C(=O)C(=O)NC3CC3)CCC1)C2(C)C	7.82
COc1cc(O[C@@H]2O[C@H](CO)[C@@H](O)[C@H](O)[C@H]2O)cc(O)c1C(C)=O	4.04	CC(C)(C)[C@H](NC(=O)NC1([C@H]2CCCCS2(=O)=O)CCCCC1)C(=O)N1C[C@@H]2[C@H]([C@H]1C(=O)N[C@@H](CCC1CC1)C(=O)C(=O)NC1CC1)C2(C)C	7.4
COc1cc([C@H]2c3cc(O)c(OC)cc3C[C@@H](CO)[C@@H]2CO)ccc1O	5.43	CC(C)(C)[C@H](NC(=O)NC1([C@H]2CCCS2(=O)=O)CCCCC1)C(=O)N1C[C@@H]2[C@H]([C@H]1C(=O)N[C@@H](CCC1CC1)C(=O)C(=O)NC1CC1)C2(C)C	7.4
COc1cc2c(c(OC)c1)-c1cc(=O)c(C(=O)O)cn1C(C)C2	5.34	CC(C)(C)[C@H](NC(=O)NC1CCCCC1)C(=O)N1CC2(Cc3ccccc3C2)C1C(=O)NC(CC1CCC1)C(=O)C(=O)NC1CC1	5.24
COc1cc2c(cc1C)-c1cc(=O)c(C(=O)O)cn1C(C)C2	6.62	CC(C)(C)[C@H](NC(=O)OC1CCCC1)C(=O)N1C[C@H](OC(=O)N2Cc3cccc(F)c3C2)C[C@H]1C(=O)NC1CCCCOB1O	7.62
COc1cc2c(cc1Cl)-c1cc(=O)c(C(=O)O)cn1C(C)C2	6.54	CC(C)(C)[C@H](NC(=O)OC1CCCC1)C(=O)N1C[C@H](OC(=O)N2Cc3cccc(F)c3C2)C[C@H]1C(=O)NC1CCCOB1O	6.5
COc1cc2c(cc1O)CC(C)n1cc(C(=O)O)c(=O)cc1-2	5.14	CC(C)(C)[C@H](NC(=O)OC1CCCC1)C(=O)N1C[C@H](OC(=O)N2Cc3cccc(F)c3C2)C[C@H]1C(=O)N[C@@H]1B(O)OC[C@@H]1C1CC1	6.7
COc1cc2c(cc1OC(C)c1ccc3c(c1)OCO3)CC(C(C)C)n1cc(C(=O)O)c(=O)cc1-2	8.92	CC(C)(C)[C@H](NC(=O)OC1CCCC1)C(=O)N1C[C@H](OC(=O)N2Cc3cccc(F)c3C2)C[C@H]1C(=O)N[C@@H]1BOCC1	5.06
COc1cc2c(cc1OC)-c1cc(=O)c(C(=O)O)cn1C(C)C2	6.7	CC(C)(C)[C@H](NC(=O)OC1CCCC1)C(=O)N1C[C@H](OC(=O)N2Cc3cccc(F)c3C2)C[C@H]1C(=O)N[C@@H]1CCOB1O	5.28
COc1cc2c(cc1OC)-c1cc(=O)c(C(=O)O)cn1C(CC(C)C)C2	7.28	CC(C)(C)[C@H](NC(=O)OC1CCCC1)C(=O)N1C[C@H](OC(=O)N2Cc3cccc(F)c3C2)C[C@H]1C(=O)N[C@H]1CCOB1O	7.64
COc1cc2c(cc1OC)-c1cc(=O)c(C(=O)O)cn1CC2	5.58	CC(C)(C)[C@H](NC(=O)OC1CCCC1)C(=O)N1C[C@H](OC(=O)N2Cc3cccc(F)c3C2)C[C@H]1C(=O)N[C@H]1COB(O)C1	5.06
COc1cc2c(cc1OC)C(=O)C(C1=C(C3=C(O)C(=O)c4cc(OC)c(OC)cc4C3=O)C(=O)c3ccccc3C1=O)=C(O)C2=O	6.4	CC(C)(C)[C@H](NC(=O)[C@@H](NC(=O)c1cnccn1)C1CCCCC1)C(=O)N1CC2(Cc3ccccc3C2)C1C(=O)NC(CC1CC1)C(=O)C(=O)NC1CC1	6.1
COc1cc2c(cc1OCC1CCCO1)CC(C(C)C)n1cc(C(=O)O)c(=O)cc1-2	8.8	CC(C)(C)[C@H](NC(=O)[C@@H](NC(=O)c1cnccn1)C1CCCCC1)C(=O)N1CC2(Cc3ccccc3C2)C1C(=O)NC(CC1CCC1)C(=O)C(=O)NC1CC1	6.16
COc1cc2c(cc1OCC1CCOC1)CC(C(C)C)n1cc(C(=O)O)c(=O)cc1-2	9.22	CC(C)(C)[C@H](NC(=O)[C@@H](NC(=O)c1cnccn1)C1CCCCC1)C(=O)N1CC2CCCC2[C@H]1C(=O)NC(CC(F)F)C(=O)C(=O)NC1CC1	6.4
COc1cc2c(cc1OCC1COCCO1)CC(C(C)C)n1cc(C(=O)O)c(=O)cc1-2	8.29	CC(C)(C)[C@H](NC(=O)[C@@H](NC(=O)c1cnccn1)C1CCCCC1)C(=O)N1C[C@@H]2CCC[C@@H]2[C@H]1C(=O)N[C@H]1CCOB1O	6.92
COc1cc2c(cc1OCC1COc3c(Cl)cccc3O1)CC(C(C)C)n1cc(C(=O)O)c(=O)cc1-2	8.92	CC(C)(C)[C@H]1C(O)=C(C2=C(C#N)S(=O)(=O)c3cc(NS(C)(=O)=O)ccc3N2)C(=O)N1Cc1ccc(F)cc1	7.8
COc1cc2c(cc1OCC1COc3c(F)cccc3O1)CC(C(C)C)n1cc(C(=O)O)c(=O)cc1-2	8.82	CC(C)(C)[C@H]1C(O)=C(C2=C(C(N)=O)S(=O)(=O)c3cc(NS(C)(=O)=O)ccc3N2)C(=O)N1Cc1ccc(F)cc1	7.8
COc1cc2c(cc1OCC1COc3cc(Br)ccc3O1)CC(C(C)C)n1cc(C(=O)O)c(=O)cc1-2	7.46	CC(C)(C)[C@H]1C(O)=C(C2=C(Cl)S(=O)(=O)c3cc(NS(C)(=O)=O)ccc3N2)C(=O)N1Cc1ccc(F)cc1	8.4
COc1cc2c(cc1OCC1COc3cc(C)ccc3O1)CC(C(C)C)n1cc(C(=O)O)c(=O)cc1-2	8.46	CC(C)(C)[C@H]1C(O)=C(C2=CS(=O)(=O)c3cc(C#N)ccc3N2)C(=O)N1Cc1ccc(F)cc1	5.16
COc1cc2c(cc1OCC1COc3cc(Cl)ccc3O1)CC(C(C)C)n1cc(C(=O)O)c(=O)cc1-2	8.43	CC(C)(C)[C@H]1C(O)=C(C2=CS(=O)(=O)c3cc(F)ccc3N2)C(=O)N1Cc1ccc(F)cc1	5.73
COc1cc2c(cc1OCC1COc3cc(F)ccc3O1)CC(C(C)C)n1cc(C(=O)O)c(=O)cc1-2	7.81	CC(C)(C)[C@H]1C(O)=C(C2=CS(=O)(=O)c3cc(NS(C)(=O)=O)cc(F)c3N2)C(=O)N1Cc1ccc(F)cc1	7.44
COc1cc2c(cc1OCC1COc3ccc(Br)cc3O1)CC(C(C)C)n1cc(C(=O)O)c(=O)cc1-2	7.87	CC(C)(C)[C@H]1C(O)=C(C2=CS(=O)(=O)c3cc(NS(C)(=O)=O)ccc3N2)C(=O)N1Cc1ccc(F)c(Cl)c1	8.05
COc1cc2c(cc1OCC1COc3ccc(C)cc3O1)CC(C(C)C)n1cc(C(=O)O)c(=O)cc1-2	8.12	CC(C)(C)[C@H]1C(O)=C(C2=CS(=O)(=O)c3cc(NS(C)(=O)=O)ccc3N2)C(=O)N1Cc1ccc(F)cc1	8.3
COc1cc2c(cc1OCC1COc3ccc(Cl)cc3O1)CC(C(C)C)n1cc(C(=O)O)c(=O)cc1-2	8.24	CC(C)(C)[C@H]1C(O)=C(C2=CS(=O)(=O)c3cc(NS(C)(=O)=O)ccc3N2)C(=O)N1Cc1ccc(F)cc1F	7.46
COc1cc2c(cc1OCC1COc3ccc(F)cc3O1)CC(C(C)C)n1cc(C(=O)O)c(=O)cc1-2	9.7	CC(C)(C)[C@H]1C(O)=C(C2=CS(=O)(=O)c3cc(NS(C)(=O)=O)ccc3N2)C(=O)N1Cc1ccc(F)cn1	6.7
COc1cc2c(cc1OCC1COc3ccc([N+](=O)[O-])cc3O1)CC(C(C)C)n1cc(C(=O)O)c(=O)cc1-2	8.34	CC(C)(C)[C@H]1C(O)=C(C2=CS(=O)(=O)c3cc(NS(C)(=O)=O)ccc3N2)C(=O)N1Cc1ccccc1	7.5
COc1cc2c(cc1OCC1COc3cccc(Cl)c3O1)CC(C(C)C)n1cc(C(=O)O)c(=O)cc1-2	8.47	CC(C)(C)[C@H]1C(O)=C(C2=CS(=O)(=O)c3cc([N+](=O)[O-])ccc3N2)C(=O)N1Cc1ccc(F)cc1	4.78
COc1cc2c(cc1OCC1COc3cccc(F)c3O1)CC(C(C)C)n1cc(C(=O)O)c(=O)cc1-2	8.8	CC(C)(C)[C@H]1C(O)=C(C2=NS(=O)(=O)c3c(CCS(C)(=O)=O)cccc32)C(=O)N1Cc1ccc(F)cc1	6.55
COc1cc2c(cc1OCC1COc3ccccc3O1)CC(C(C)C)n1cc(C(=O)O)c(=O)cc1-2	8.82	CC(C)(C)[C@H]1C(O)=C(C2=NS(=O)(=O)c3c(CN4CCCCS4(=O)=O)cccc32)C(=O)N1Cc1ccc(F)cc1	6.7
COc1cc2c(cc1OCC1COc3cccnc3O1)CC(C(C)C)n1cc(C(=O)O)c(=O)cc1-2	9.3	CC(C)(C)[C@H]1C(O)=C(C2=NS(=O)(=O)c3c(CNS(C)(=O)=O)cccc32)C(=O)N1Cc1ccc(F)c(Cl)c1	7.16
COc1cc2c(cc1OCCC1COc3ccccc3O1)CC(C(C)C)n1cc(C(=O)O)c(=O)cc1-2	8.92	CC(C)(C)[C@H]1C(O)=C(C2=NS(=O)(=O)c3c(CNS(C)(=O)=O)cccc32)C(=O)N1Cc1ccc(F)cc1	7
COc1cc2c(cc1OCCCC(=O)O)C[C@@H](C(C)C)n1cc(C(=O)O)c(=O)cc1-2	6	CC(C)(C)[C@H]1C(O)=C(C2=NS(=O)(=O)c3c(CNS(N)(=O)=O)cccc32)C(=O)N1Cc1ccc(F)cc1	6.98
COc1cc2c(cc1OCCCCC(=O)O)C[C@@H](C(C)C)n1cc(C(=O)O)c(=O)cc1-2	6.42	CC(C)(C)[C@H]1C(O)=C(C2=NS(=O)(=O)c3c(NS(C)(=O)=O)cccc32)C(=O)N1Cc1ccc(F)cc1	5.31
COc1cc2c(cc1OCCCCCC(=O)O)C[C@@H](C(C)C)n1cc(C(=O)O)c(=O)cc1-2	7.06	CC(C)(C)[C@H]1C(O)=C(C2=NS(=O)(=O)c3c(OCC#N)cccc32)C(=O)N1Cc1ccc(F)c(Cl)c1	7.16
COc1cc2c(cc1OCCCCCCC(=O)O)C[C@@H](C(C)C)n1cc(C(=O)O)c(=O)cc1-2	7.64	CC(C)(C)[C@H]1C(O)=C(C2=NS(=O)(=O)c3c(OCC(N)=O)cccc32)C(=O)N1Cc1ccc(F)c(Cl)c1	7.48
COc1cc2c(cc1OCCCCCCCC(=O)O)C[C@@H](C(C)C)n1cc(C(=O)O)c(=O)cc1-2	8.12	CC(C)(C)[C@H]1C(O)=C(C2=NS(=O)(=O)c3c(OCS(C)(=O)=O)cccc32)C(=O)N1Cc1ccc(F)cc1	6.63
COc1cc2c(cc1OCCCCCCCCC(=O)O)C[C@@H](C(C)C)n1cc(C(=O)O)c(=O)cc1-2	8.34	CC(C)(C)[C@H]1C(O)=C(C2=NS(=O)(=O)c3c(OCS(N)(=O)=O)cccc32)C(=O)N1Cc1ccc(F)cc1	6.64
COc1cc2c(cc1OCCCOCC(=O)O)C[C@@H](C(C)C)n1cc(C(=O)O)c(=O)cc1-2	5.56	CC(C)(C)[C@H]1C(O)=C(C2=NS(=O)(=O)c3c(OCc4ncon4)cccc32)C(=O)N1Cc1ccc(F)c(Cl)c1	6.75
COc1cc2c(cc1OC[C@@H]1CCCO1)C[C@@H](C(C)C)n1cc(C(=O)O)c(=O)cc1-2	9.22	CC(C)(C)[C@H]1C(O)=C(C2=NS(=O)(=O)c3cc(CNS(C)(=O)=O)ccc32)C(=O)N1Cc1ccc(F)cc1	5.42
COc1cc2c(cc1OC[C@@H]1CCCO1)C[C@H](C(C)C)n1cc(C(=O)O)c(=O)cc1-2	8.92	CC(C)(C)[C@H]1C(O)=C(C2=NS(=O)(=O)c3cc(NS(C)(=O)=O)ccc32)C(=O)N1Cc1ccc(F)c(Cl)c1	7.03
COc1cc2c(cc1OC[C@@H]1COc3cccnc3O1)C[C@@H](C(C)C)n1cc(C(=O)O)c(=O)cc1-2	8.2	CC(C)(C)[C@H]1C(O)=C(C2=NS(=O)(=O)c3ccccc3N2)C(=O)N1Cc1ccccc1	4.89
COc1cc2c(cc1OC[C@@H]1COc3cccnc3O1)C[C@H](C(C)C)n1cc(C(=O)O)c(=O)cc1-2	6.05	CC(C)(C)[C@H]1CC(O)=C(C2=NS(=O)(=O)c3cc(NS(C)(=O)=O)ccc3N2)C(=O)N1Cc1ccc(F)cc1	7.2
COc1cc2c(cc1OC[C@H]1CCCO1)C[C@@H](C(C)C)n1cc(C(=O)O)c(=O)cc1-2	8.68	CC(C)(C)c1cc(-c2cc(F)c[nH]c2=O)c2ncc(-c3ccc(NS(C)(=O)=O)cc3)cc2c1	7.8
COc1cc2c(cc1OC[C@H]1CCCO1)C[C@H](C(C)C)n1cc(C(=O)O)c(=O)cc1-2	8.46	CC(C)(C)c1cc(-n2ccc(=O)[nH]c2=O)cc(C(=O)Nc2ccc(NS(C)(=O)=O)cc2)c1O	8
COc1cc2c(cc1OC[C@H]1COc3cccnc3O1)C[C@@H](C(C)C)n1cc(C(=O)O)c(=O)cc1-2	8.85	CC(C)(C)c1cc(N2CCC(=O)NC2=O)cc(C(=O)NCc2ccccc2)c1O	6.03
COc1cc2c(cc1OC[C@H]1COc3cccnc3O1)C[C@H](C(C)C)n1cc(C(=O)O)c(=O)cc1-2	5.51	CC(C)(C)c1cc(N2CCC(=O)NC2=O)cc(C(=O)Nc2ccc(NS(=O)(=O)CCN3CCOCC3)cc2)c1O	8.15
COc1cc2c(cc1OCc1ccc3c(c1)OCCO3)CC(C(C)C)n1cc(C(=O)O)c(=O)cc1-2	9.7	CC(C)(C)c1cc(N2CCC(=O)NC2=O)cc(C(=O)Nc2ccc(NS(C)(=O)=O)cc2)c1O	8.7
COc1cc2c(cc1OCc1ccc3c(c1)OCO3)CC(C(C)C)n1cc(C(=O)O)c(=O)cc1-2	8.8	CC(C)(C)c1cc(N2CCC(=O)NC2=O)cc(C(=O)Nc2ccc(OS(C)(=O)=O)cc2)c1O	7.52
COc1cc2c(cc1OCc1ccc3c(c1)OCO3)C[C@@H](C(C)C)n1cc(C(=O)O)c(=O)cc1-2	9.1	CC(C)(C)c1cc(N2CCC(=O)NC2=O)cc(C(=O)Nc2cccc(NS(C)(=O)=O)c2)c1O	7.3
COc1cc2c(cc1OCc1ccc3c(c1)OCO3)C[C@H](C(C)C)n1cc(C(=O)O)c(=O)cc1-2	6.91	CC(C)(C)c1cc(N2CCC(=O)NC2=O)cc(C(=O)Nc2ccccc2)c1O	6.64
COc1cc2c(cc1OCc1ccccc1)-c1cc(=O)c(C(=O)O)cn1C(C)C2	4.54	CC(C)(C)c1cc(N2CCC(=O)NC2=O)ccc1O	5.11
COc1cc2c(cc1OCc1ccccc1)CC(C)n1cc(C(=O)O)c(=O)cc1-2	7	CC(C)(C)c1ccc(C(=O)CC(=O)C(=O)O)cc1	4.3
COc1cc2c3c(c1O)C1(C=CC(=O)C=C1)CC3N(C)CC2	5.1	CC(C)(C)c1ccc(C(=O)NC(=S)N2CCc3c(OCCCCCOc4ccc(Cl)cc4)cccc32)cc1	5.71
COc1cc2c3c(c1OC)C1(C=CC(=O)C=C1)C[C@H]3N(C)CC2	4.38	CC(C)(C)c1ccc(C(=O)Nc2sc3c(c2C(N)=O)CCCC3)cc1	6.06
COc1cc2cc3c(nc2c(Cn2ccnc2C)c1O)-c1ccc(F)cc1SC3	5.77	CC(C)(C)c1ccc(CN2C(=O)CNC2=O)cc1	3.44
COc1cc2nc3c(cc2c(CN(C)C)c1O)CSc1c(C)cc(C)cc1-3	4.86	CC(C)(C)c1ccc(Cc2ccc[nH]c2=O)cc1	3.37
COc1cc2nc3c(cc2c(CN(C)C)c1O)CSc1ccc(C)cc1-3	4.66	CC(C)(C)c1ccc(Cn2ccc3nc(-c4cccc(Cl)c4F)nc-3c2)cc1	6.44
COc1cc2nc3c(cc2c(CN(C)C)c1O)CSc1ccccc1-3	5.03	CC(C)(C)c1ccc(Cn2ccc3nc(-c4ccccc4F)nc-3c2)cc1	6.52
COc1cc2nc3c(cc2c(CN2CCCC2)c1O)CSc1ccc(C)cc1-3	4.25	CC(C)(C)c1ccc(NC(=O)/C=C/c2c[nH]c3ccccc23)cc1	5.72
COc1cc2nc3c(cc2c(CN2CCCC2)c1O)CSc1ccc(F)cc1-3	4.32	CC(C)(C)c1ccc(NC(=O)CCc2c[nH]c3ccccc23)cc1	5.21
COc1cc2nc3c(cc2c(CN2CCCCC2)c1O)CSc1c(C)cc(C)cc1-3	5.38	CC(C)(C)c1ccc(NC(=S)NCCCCCCCCOc2cccc(NC(N)=S)c2)cc1	7.22
COc1cc2nc3c(cc2c(CN2CCOCC2)c1O)CSc1ccc(C)cc1-3	4.83	CC(C)(C)c1ccc2c(c1)c(-c1ccc[nH]c1=O)c(C(=O)NS(=O)(=O)C1CC1)n2Cc1cc(F)ccc1F	8.22
COc1cc2nc3c(cc2c(Cn2ccnc2C)c1O)CSc1cc(F)ccc1-3	5.77	CC(C)(C)c1ccc2c(c1)c(-c1ccc[nH]c1=O)c(C(=O)NS(=O)(=O)C1CC1)n2Cc1cc([N+](=O)[O-])ccc1F	8
COc1ccc(-c2c(CO)c(CO)cc3ccc4c(c23)OCO4)cc1O	6.17	CC(C)(C)c1ccc2c(c1)c(-c1ccc[nH]c1=O)c(C(=O)O)n2Cc1cc(F)ccc1F	8.1
COc1ccc(-c2c(CO)c(COC(C)=O)cc3ccc4c(c23)OCO4)cc1O	6.31	CC(C)(C)c1cccc(-c2ccc[nH]c2=O)c1	5.4
COc1ccc(-c2c(CO)c(COC(C)=O)cc3ccc4c(c23)OCO4)cc1OC	5.43	CC(C)(C)c1cccc(N2CCC(=O)NC2=O)c1	4.33
COc1ccc(-c2c(COC(C)=O)c(COC(C)=O)cc3ccc4c(c23)OCO4)cc1OC	5.52	CC(C)(C)c1nc(-n2ccc(=O)[nH]c2=O)c2ccc(-c3ccc(NS(C)(=O)=O)cc3)cc2n1	7.77
COc1ccc(-c2c(COC(C)=O)c(COC(C)=O)cc3ccc4c(c23)OCO4)cc1OC(C)=O	6.19	CC(C)(CCOc1ccccc1)CCOc1cccc(NC(N)=S)c1	6.98
COc1ccc(-c2c3c(cc4ccc5c(c24)OCO5)C(=O)NC3=O)cc1OC	6.1	CC(C)(CF)NS(=O)(=O)c1ccc(-c2c(C#N)c3ccc(OC(F)F)cc3n2C2CCC2)nc1	6.28
COc1ccc(-c2c3c(cc4ccc5c(c24)OCO5)C(=O)OC3)cc1O	7.22	CC(C)(CN(Cc1ccc(Br)c(Cl)c1)C1CCNCC1)c1ccccc1	5.75
COc1ccc(-c2c3c(cc4ccc5c(c24)OCO5)C(=O)OC3)cc1OC	5.12	CC(C)(CO)C(=O)SCCOP(=O)(NCc1ccccc1)OC[C@H]1O[C@@H](n2cnc3c(=O)[nH]c(N)nc32)[C@](C)(O)[C@@H]1O	6.52
COc1ccc(-c2c3c(cc4ccc5c(c24)OCO5)C(=O)OC3)cc1OC(C)=O	7.22	CC(C)(Cl)CCC1(C)C(=O)C(C2=NS(=O)(=O)c3cc(NS(C)(=O)=O)ccc3N2)=C(O)c2ccccc21	7.16
COc1ccc(-c2c3c(cc4ccc5c(c24)OCO5)COC3=O)cc1O	5.76	CC(C)(F)CCn1nc(-c2cccs2)c(O)c(C2=NS(=O)(=O)c3cc(OCC(N)=O)ccc3N2)c1=O	6.42
COc1ccc(-c2cc(NC(=O)c3ccc(C)cc3O)c[nH]c2=O)cc1	4.63	CC(C)(NC(=O)c1ccc2c(C3CCCCC3)c(-c3ccoc3)[nH]c2c1)C(=O)Nc1ccc(/C=C/C(=O)O)cc1	7.26
COc1ccc(-c2cc(NC(=O)c3ccc(Cl)cc3O)c[nH]c2=O)cc1	4.11	CC(C)(NC(=O)c1ccc2c(c1)nc(-c1ccoc1)n2C1CCCCC1)C(=O)Nc1ccc(/C=C/C(=O)O)cc1	7.4
COc1ccc(-c2cc(NC(=O)c3ccc(OC)cc3O)c[nH]c2=O)cc1	4.76	CC(C)(NP(=O)(OC[C@@]1(N=[N+]=[N-])O[C@@H](n2ccc(=O)[nH]c2=O)[C@@H](O)[C@H]1O)Oc1ccccc1)C(=O)OCc1ccccc1	5.47
COc1ccc(-c2cc(NC(=O)c3cccc(OC)c3O)c[nH]c2=O)cc1	4.48	CC(C)(NP(=O)(OC[C@@]1(N=[N+]=[N-])O[C@@H](n2ccc(N)nc2=O)[C@H](O)[C@@H]1O)Oc1ccccc1)C(=O)OCc1ccccc1	5.03
COc1ccc(-c2cc(NC(=O)c3ccccc3O)c[nH]c2=O)cc1	4.33	CC(C)(NP(=O)(OC[C@H]1O[C@@H](n2cnc3c(=O)[nH]c(N)nc32)[C@](C)(O)[C@@H]1O)Oc1cccc2ccccc12)C(=O)OCc1ccccc1	5.82
COc1ccc(-n2cc(C(=O)c3ccc(OC)cc3O)ccc2=O)cc1	5.28	CC(C)(NS(=O)(=O)c1ccc(-c2c(C#N)c3ccc(OC(F)F)cc3n2C2CCC2)nc1)C(F)(F)F	7.26
COc1ccc(/C(=N/C(C)C)c2ccc(=O)n(C(C)C)c2)c(O)c1	4.27	CC(C)(O)CCC1(C)C(=O)C(C2=NS(=O)(=O)c3cc(NS(C)(=O)=O)ccc3N2)=C(O)c2ccccc21	6.71
COc1ccc(/C(=N/C2CC2)c2ccc(=O)n(C3CC3)c2)c(O)c1	5	CC(C)(Oc1ccc2c(c1)S(=O)(=O)N=C(c1c(O)c3cc(F)ccc3n(CCC3CC3)c1=O)N2)C(=O)O	7.66
COc1ccc(/C(=N/C2CCCCC2)c2ccc(=O)n(C3CCCCC3)c2)c(O)c1	5.4	CC(C)(Oc1ccc2c(c1)S(=O)(=O)N=C(c1c(O)c3cc(F)ccc3n(CCC3CC3)c1=O)N2)C(N)=O	8.05
COc1ccc(/C(=N/Cc2ccc(C)cc2)c2ccc(=O)n(Cc3ccc(C)cc3)c2)c(O)c1	4.66	CC(C)(SC(c1ccccc1)(c1ccccc1)c1ccccc1)[C@@H](N)C(=O)O	4.65
COc1ccc(/C(=N/Cc2ccc(F)c(F)c2)c2ccc(=O)n(Cc3ccc(F)c(F)c3)c2)c(O)c1	4.01	CC(C)(SC(c1ccccc1)(c1ccccc1)c1ccccc1)[C@H](N)C(=O)O	4.61
COc1ccc(/C(=N/Cc2ccc(F)cc2)c2ccc(=O)n(Cc3ccc(F)cc3)c2)c(O)c1	4.19	CC(C)(c1cc(-c2ccc(C(F)(F)F)cc2C(F)(F)F)no1)n1cc2nc(-c3cccc(F)c3F)nc-2cn1	5.82
COc1ccc(/C(=N/Cc2ccc(F)cc2F)c2ccc(=O)n(Cc3ccc(F)cc3F)c2)c(O)c1	5.52	CC(C)(c1ccc(C(C)(c2ccc(O)c(Br)c2)c2ccc(O)c(Br)c2)cc1)c1ccc(O)c(Br)c1	5.57
COc1ccc(/C(=N/Cc2cccc(F)c2)c2ccc(=O)n(Cc3cccc(F)c3)c2)c(O)c1	6.3	CC(C)(c1ccc(NC(=O)[C@@H]2CCCN2C(=O)Cc2ccccc2)cc1)c1ccc(NC(=O)[C@@H]2CCCN2C(=O)Cc2ccccc2)cc1	6.2
COc1ccc(/C(=N/Cc2ccccc2)c2ccc(=O)n(Cc3ccccc3)c2)c(O)c1	5.36	CC(C)(c1ccc(O)cc1)c1ccc(C(C)(c2ccc(O)cc2)c2ccc(O)cc2)cc1	5.08
COc1ccc(/C(=N/Cc2ccccc2F)c2ccc(=O)n(Cc3ccccc3F)c2)c(O)c1	4.52	CC(C)/C=C/C[C@@H]1CN(C2CCCC2)C(O)C(C2=NS(=O)(=O)c3cc(NS(C)(=O)=O)ccc3N2)=C1O	6.96
COc1ccc(/C(Br)=C(/NC(=O)c2ccccc2)C(=O)N2CCCCC2)cc1	5.1	CC(C)=CCC1(C)C(=O)C(C2=NS(=O)(=O)c3cc(NS(C)(=O)=O)ccc3N2)=C(O)c2ccccc21	6.83
COc1ccc(/C(Cl)=C(/NC(=O)c2ccccc2)C(=O)N2CCCCC2)cc1	4.6	CC(C)=CCOc1ccn([C@@H]2O[C@H](CO[P@@](=O)(N[C@@H](C)C(=O)OC(C)C)Oc3ccccc3)[C@@H](O)[C@@]2(C)F)c(=O)n1	6.7
COc1ccc(/C=C/C(=O)OCCc2c(-c3ccccc3Cl)c3cc(Cl)ccc3[nH]c2=O)cc1	4.32	CC(C)=CC[C@@]1(C)C(=O)C(C2=NS(=O)(=O)c3cc(NS(C)(=O)=O)ccc3N2)=C(O)c2ccccc21	7.5
COc1ccc(/C=C/C(=O)OCCc2c(-c3ccccc3Cl)c3cc(Cl)ccc3[nH]c2=O)cc1OC	4.68	CC(C)=CC[C@H]1CN(Cc2ccc(F)cc2)C(=O)C(C2=NS(=O)(=O)c3cc(NS(C)(=O)=O)ccc3N2)=C1O	6.89
COc1ccc(/C=C/C(=O)OC[C@H]2O[C@@H](Oc3ccc(C(C)=O)cc3)[C@H](O)[C@@H](O)[C@@H]2O)cc1	4.73	CC(C)=Cc1nn(CCC(C)(C)C)c(=O)c(C2=NS(=O)(=O)c3cc(NS(C)(=O)=O)ccc3N2)c1O	7.78
COc1ccc(/C=C/C(=O)OC[C@H]2O[C@@H](Oc3ccc(C(C)=O)cc3)[C@H](O)[C@@H](O)[C@@H]2O)cc1OC	5.06	CC(C)=Cc1nn(CCC(C)C)c(=O)c(C2=NS(=O)(=O)c3cc(NS(C)(=O)=O)ccc3N2)c1O	7.7
COc1ccc(/C=C/C(=O)O[C@H]2CC[C@@]3(C)C(=CC[C@]4(O)[C@@H]3C[C@@H](OC(=O)/C=C(\C)C(C)C)[C@@]3(C)[C@]4(O)CC[C@@]3(O)C(C)=O)C2)c(OC)c1OC	4.91	CC(C)C#Cc1cc(N(C(=O)[C@H]2CC[C@H](C)CC2)C(C)C)c(C(=O)O)s1	7.7
COc1ccc(/C=C/C(=O)O[C@H]2CC[C@@]3(C)C(=CC[C@]4(O)[C@@H]3C[C@@H](OC(=O)/C=C(\C)C(C)C)[C@@]3(C)[C@]4(O)CC[C@@]3(O)C(C)=O)C2)cc1	4.96	CC(C)C(=O)N(C)c1ccc(-c2ccc(Cl)cc2)c(COc2ccc(-c3nc4cc(C(=O)O)ccc4n3C3CCCCC3)c(F)c2)c1	6.46
COc1ccc(/C=C/C(=O)O[C@H]2CC[C@@]3(C)C(=CC[C@]4(O)[C@@H]3C[C@@H](OC(=O)/C=C(\C)C(C)C)[C@@]3(C)[C@]4(O)CC[C@@]3(O)C(C)=O)C2)cc1OC	4.93	CC(C)C(=O)N1C(=O)C2(CCC2)[C@@H]2[C@@H]1CCN2C(=O)[C@@H](NC(=O)OC(C)(C)C)C(C)C	5.5
COc1ccc(C(=O)Nc2c[nH]c(=O)c(-c3cc(C)ccc3C)c2)c(O)c1	4.59	CC(C)C(=O)N1C(=O)C2(SCCS2)[C@@H]2[C@@H]1CCN2C(=O)C(NC(=O)OC(C)(C)C)C(C)C	4.77
COc1ccc(C(=O)Nc2c[nH]c(=O)c(-c3ccc(C)c(C)c3)c2)c(O)c1	4.49	CC(C)C(=O)N1c2cccc(O)c2NC2=C(C(=O)CC(C)(C)C2)C1c1ccc(OCc2ccccc2)cc1Br	7.06
COc1ccc(C(=O)Nc2c[nH]c(=O)c(-c3ccc(OC)c(F)c3)c2)c(O)c1	4.5	CC(C)C(=O)N1c2cccc(O)c2NC2=C(C(=O)CC(C)(C)C2)C1c1ccc(OCc2ccccc2)cc1Cl	6.81
COc1ccc(C(=O)Nc2c[nH]c(=O)c(-c3ccc4c(c3)OCO4)c2)c(O)c1	4.62	CC(C)C(=O)N1c2cccc(O)c2NC2=C(C(=O)CC(C)(C)C2)C1c1ccc(OCc2ccccc2)cc1F	6.91
COc1ccc(C(=O)Nc2c[nH]c(=O)c(-c3cccc(C)c3)c2)c(O)c1	4.35	CC(C)C(=O)N[C@@H](C(=O)N1CCC[C@H]1C(=O)Nc1ccc(C#Cc2ccc(NC(=O)[C@@H]3CCCN3C(=O)[C@H](NC(=O)C(C)C)c3ccccc3)cc2)cc1)c1ccccc1	7.16
COc1ccc(C(=O)Nc2ncc(C(Nc3cccc4ccccc34)c3ccc(Cl)cc3)s2)cc1	5.16	CC(C)C(=O)OC[C@H]1O[C@@H](n2ccc(N)nc2=O)C2(CC2)[C@@H]1OC(=O)C(C)C	4.69
COc1ccc(C(=O)Nc2ncc(C(Oc3ccc4cc(Br)ccc4c3)c3ccc(Cl)cc3)s2)cc1	5.84	CC(C)C(=O)OC[C@H]1O[C@@H](n2ccc(N)nc2=O)[C@](C)(F)[C@@H]1OC(=O)C(C)C	6
COc1ccc(C(=O)O[C@H]2CC[C@@]3(C)C(=CC[C@]4(O)[C@@H]3C[C@@H](OC(=O)/C=C(\C)C(C)C)[C@@]3(C)[C@]4(O)CC[C@@]3(O)C(C)=O)C2)cn1	4.9	CC(C)C(=O)O[C@@H]1[C@@H](CO)O[C@@H](n2ccc(N)nc2=O)C12CC2	4.37
COc1ccc(C(=O)c2ccc(=O)n(-c3cc(C)ccc3C)c2)c(O)c1	6.3	CC(C)C(CN(Cc1ccc(Br)c(Cl)c1)C1CCNCC1)c1ccccc1	5.59
COc1ccc(C(=O)c2ccc(=O)n(-c3ccc(C(C)=O)cc3)c2)c(O)c1	4.95	CC(C)C1NC(=O)N(Cc2ccc(C(C)(C)C)cc2)C1=O	4.68
COc1ccc(C(=O)c2ccc(=O)n(-c3ccc(C)cc3)c2)c(O)c1	5.7	CC(C)CC(C)n1nc(-c2cccs2)c(O)c(C2=NS(=O)(=O)c3cc(NS(C)(=O)=O)ccc3N2)c1=O	6
COc1ccc(C(=O)c2ccc(=O)n(-c3ccc(Cl)cc3)c2)c(O)c1	5.8	CC(C)CC(COc1ccc(/C=C2\Oc3cc(O)cc(O)c3C2=O)cc1)COc1ccc(/C=C2\Oc3cc(O)cc(O)c3C2=O)cc1	4.12
COc1ccc(C(=O)c2ccc(=O)n(-c3ccc(F)cc3)c2)c(O)c1	4.01	CC(C)CCC1(C)C(=O)C(C2=NS(=O)(=O)c3cc(NS(C)(=O)=O)ccc3N2)=C(O)c2ccccc21	8.15
COc1ccc(C(=O)c2ccc(=O)n(-c3cccc(C)c3)c2)c(O)c1	6.52	CC(C)CCC1(C)C(=O)C(C2=NS(=O)(=O)c3cc(NS(C)(=O)=O)ccc3N2)=C(O)c2cccn21	6.64
COc1ccc(C(=O)c2ccc(=O)n(-c3ccccc3)c2)c(O)c1	4.7	CC(C)CCC1(C)C(=O)C(C2=NS(=O)(=O)c3cc(NS(C)(=O)=O)ccc3N2)=C(O)c2ccnn21	5.96
COc1ccc(C(=O)c2ccc(=O)n(-c3ccccc3C)c2)c(O)c1	7	CC(C)CCC1(C)C(=O)C(C2=NS(=O)(=O)c3cc(NS(C)(=O)=O)ccc3N2)=C(O)c2cncn21	5.18
COc1ccc(C(=O)c2ccc(=O)n(-c3ccccc3OC)c2)c(O)c1	4.31	CC(C)CCC1(C)C(=O)C(C2=NS(=O)(=O)c3cc(NS(C)(=O)=O)ccc3N2)=C([O-])c2ccccc21	7.41
COc1ccc(C(=O)c2ccc(=O)n(/C=C/Nc3cccc4ccccc34)c2)c(O)c1	4.11	CC(C)CCC1(CCC(C)C)C(=O)C(C2=NS(=O)(=O)c3cc(NS(C)(=O)=O)ccc3N2)=C(O)c2ccccc21	6.41
COc1ccc(C(=O)c2ccc(=O)n(C3CCCCC3)c2)c(O)c1	6.14	CC(C)CCC1(CCC(C)C)C(=O)C(C2=NS(=O)(=O)c3cc(OCC(N)=O)ccc3N2)=C(O)c2ccccc21	5
COc1ccc(C(C)=O)c(OS(=O)(=O)c2ccc(Br)cc2)c1	6.36	CC(C)CCC1(N)C(=O)C(C2=NS(=O)(=O)c3cc(NS(C)(=O)=O)ccc3N2)=C(O)c2ccccc21	7.54
COc1ccc(C(C)=O)c(OS(=O)(=O)c2ccc(C)cc2)c1	5.98	CC(C)CCC1(NC(N)=O)C(=O)C(C2=NS(=O)(=O)c3cc(NS(C)(=O)=O)ccc3N2)=C(O)c2ccccc21	6.24
COc1ccc(C(C)=O)c(OS(=O)(=O)c2ccc(Cl)cc2)c1	6.24	CC(C)CCC1(NCc2ccccc2)C(=O)C(C2=NS(=O)(=O)c3cc(NS(C)(=O)=O)ccc3N2)=C(O)c2ccccc21	7.47
COc1ccc(C(C)=O)c(OS(=O)(=O)c2ccc(F)cc2)c1	5.57	CC(C)CCC1(NS(C)(=O)=O)C(=O)C(C2=NS(=O)(=O)c3cc(NS(C)(=O)=O)ccc3N2)=C(O)c2ccccc21	7.16
COc1ccc(C(C)=O)c(OS(=O)(=O)c2ccc(N)cc2)c1	4.66	CC(C)CCC1(O)C(=O)C(C2=NS(=O)(=O)c3cc(NS(C)(=O)=O)ccc3N2)=C(O)c2ccccc21	7.72
COc1ccc(C(C)=O)c(OS(=O)(=O)c2ccc([N+](=O)[O-])cc2)c1	5.94	CC(C)CCCCC(=O)CCCCCC/C=C/[C@H](C(=O)N[C@@H](Cc1ccc(OCCC(C)C)cc1)C(=O)O)[C@@](O)(CC(=O)O)C(=O)O	8.24
COc1ccc(C(C)=O)c(OS(=O)(=O)c2ccccc2)c1	5.73	CC(C)CCN(C)C(=O)c1c(F)cccc1OCC(=O)N[C@H](CO)Cc1ccccc1	6.32
COc1ccc(C(C)=O)cc1CSc1nc2ccc(OCCCN(C)C)cc2c(=O)n1Cc1ccco1	6.1	CC(C)CCN1C(=O)C(C2=CS(=O)(=O)c3cc(NS(C)(=O)=O)ccc3N2)=C(O)[C@@H]1C(C)(C)C	7.52
COc1ccc(C/N=C(\c2ccc(=O)n(Cc3ccc(OC)cc3)c2)c2ccc(OC)cc2O)cc1	6	CC(C)CCN1C(=O)C(C2=NS(=O)(=O)c3cc(NS(C)(=O)=O)ccc3N2)=C(O)C2CCCC21	7.22
COc1ccc(C2=CC(c3c(F)cccc3Cl)n3ncnc3N2)cc1	5.05	CC(C)CCN1C(=O)C(C2=NS(=O)(=O)c3cc(NS(C)(=O)=O)ccc3N2)=C(O)C2CCCCC21	7.41
COc1ccc(C2CC(c3c(F)cccc3Cl)n3ncnc3N2)cc1	4.33	CC(C)CCN1C(=O)C(C2=NS(=O)(=O)c3cc(NS(C)(=O)=O)ccc3N2)=C(O)C2CCCN21	7.92
COc1ccc(CCNP(=O)(O)OC[C@H]2O[C@@H](n3ccc(=O)[nH]c3=O)[C@H](OC)[C@@H]2OP(=O)(O)OC[C@H]2O[C@@H](n3cnc4c(N)ncnc43)C[C@@H]2O)cc1OC	5.36	CC(C)CCN1C(=O)C(C2=NS(=O)(=O)c3cc(NS(C)(=O)=O)ccc3N2)=C(O)[C@@H]2C3CCC(CC3)[C@@H]21	7.54
COc1ccc(CNC(=O)/C=C/c2coc3cc(O)ccc3c2=O)cc1	5.63	CC(C)CCN1C(=O)C(C2=NS(=O)(=O)c3cc(NS(C)(=O)=O)ccc3N2)=C(O)[C@@H]2[C@@H]3CC[C@@H](C3)[C@@H]21	7.05
COc1ccc(CNC(=O)/C=C/c2coc3cc(OC)ccc3c2=O)cc1	4.86	CC(C)CCN1C(=O)C(C2=NS(=O)(=O)c3cc(NS(C)(=O)=O)ccc3N2)=C(O)[C@@H]2[C@H]3CC[C@H](C3)[C@@H]21	7.92
COc1ccc(COc2cc3c(cc2OC)-c2cc(=O)c(C(=O)O)cn2C(C(C)C)C3)cc1OC	8.96	CC(C)CCN1C(=O)C(C2=NS(=O)(=O)c3cc(NS(C)(=O)=O)ccc3N2)=C(O)[C@H]2CCC[C@H]21	7.5
COc1ccc(C[C@H](NC(=O)[C@H](Cc2ccccc2)NC(=O)c2ccccc2)C(=O)[O-])cc1.[Na+]	4.69	CC(C)CCN1C(=O)C(C2=NS(=O)(=O)c3ccccc3N2)=C(O)[C@@H]1C(C)(C)C	5.1
COc1ccc(Cc2nc(SC3CCCCCC3)[nH]c(=O)c2I)cc1OC	4.39	CC(C)CCNn1c(=O)c(C2=NS(=O)(=O)c3ccccc3N2)c(O)c2ccccc21	6.87
COc1ccc(Cc2nc(SCc3ccc(C#N)cc3)[nH]c(=O)c2I)cc1OC	5.32	CC(C)CCOC(=O)[C@H](C)NP(=O)(OC[C@H]1O[C@@H](n2ccc(=O)[nH]c2=O)[C@@]2(CCO2)[C@@H]1O)Oc1ccccc1	5.46
COc1ccc(Cc2nc(SCc3ccc([N+](=O)[O-])cc3)[nH]c(=O)c2I)cc1OC	6.42	CC(C)CCOc1ccc(C[C@H](NC(=O)[C@@H](/C=C/CCCCCCC(=O)CCC2CCCCC2)[C@@](O)(CC(=O)O)C(=O)O)C(=O)O)cc1	7.5
COc1ccc(Cc2nc(SCc3cccc(Cl)c3)[nH]c(=O)c2I)cc1OC	5.37	CC(C)CCOc1ccc(C[C@H](NC(=O)[C@@H](/C=C/CCCCCCC(=O)CCc2ccccc2)[C@@](O)(CC(=O)O)C(=O)O)C(=O)O)cc1	6.54
COc1ccc(NC(=O)/C=C/c2coc3cc(O)ccc3c2=O)cc1	5.15	CC(C)CCOc1ccc2sc3c(C(=O)O)cc(-c4ccccc4)c(=O)n3c2c1	4.27
COc1ccc(NC(=O)/C=C/c2coc3cc(OC)ccc3c2=O)cc1	4.85	CC(C)CC[C@@H]1CC(O)=C(C2=NS(=O)(=O)c3cc(NS(C)(=O)=O)ccc3N2)C(=O)N1Cc1ccc(F)cc1	6.82
COc1ccc(NC(=O)c2sc(N)c(C(N)=O)c2C)cc1	5	CC(C)CC[C@@H]1CN(C2CCCC2)C(=O)C(C2=NS(=O)(=O)c3cc(NS(C)(=O)=O)ccc3N2)=C1O	7.37
COc1ccc(O)c(C(=O)Nc2c[nH]c(=O)c(-c3cccc(C)c3)c2)c1	4.77	CC(C)CC[C@@]1(C)C(=O)C(C2=NS(=O)(=O)c3cc(NS(C)(=O)=O)ccc3N2)=C(O)c2ccccc21	9.48
COc1ccc(S(=O)(=O)Oc2cc(-c3ccccn3)[nH]n2)cc1	4.81	CC(C)CC[C@@]1(C)C(=O)C(C2=NS(=O)(=O)c3cc(NS(C)(=O)=O)ccc3N2)=C(O)c2cccn21	6.82
COc1ccc(S(=O)(=O)Oc2cc(CSc3ccccn3)[nH]n2)cc1	4.84	CC(C)CC[C@@]1(C)C(=O)C(C2=NS(=O)(=O)c3cc(NS(C)(=O)=O)ccc3N2)=C([O-])c2ccccc21	8.52
COc1ccc(S(=O)(=O)Oc2cc(OC)ccc2C(C)=O)cc1	6.44	CC(C)CC[C@@]1(C)CN(Cc2ccc(F)cc2)C(=O)C(C2=NS(=O)(=O)c3cc(NS(C)(=O)=O)ccc3N2)=C1O	6.62
COc1ccc(S(=O)(=O)n2c(CCN3C(=O)c4ccccc4C3=O)nc3cc(Cl)c(Cl)cc32)cc1	5.14	CC(C)CC[C@@]1(N)C(=O)C(C2=NS(=O)(=O)c3cc(NS(C)(=O)=O)ccc3N2)=C(O)c2ccccc21	7.43
COc1ccc(SCc2nc3c(Cn4ccnc4C)c(O)ccc3n2C)cc1	4.35	CC(C)CC[C@@]1(NCc2ccccc2)C(=O)C(C2=NS(=O)(=O)c3cc(NS(C)(=O)=O)ccc3N2)=C(O)c2ccccc21	7.82
COc1ccc(Sc2nc(N)nc3c2ncn3CCOCP(=O)(OCC(F)(F)F)OCC(F)(F)F)cc1	7.52	CC(C)CC[C@@]1(NS(C)(=O)=O)C(=O)C(C2=NS(=O)(=O)c3cc(NS(C)(=O)=O)ccc3N2)=C(O)c2ccccc21	7.24
COc1ccc(Sc2nc(N)nc3c2ncn3CCOCP(=O)(OCC(F)(F)F)OCC(F)(F)F)cc1F	6.09	CC(C)CC[C@H]1CN(Cc2ccc(F)cc2)C(=O)C(C2=NS(=O)(=O)c3cc(NS(C)(=O)=O)ccc3N2)=C1O	6.66
COc1ccc2c(=O)c(/C=C/C(=O)NCCc3ccc(F)cc3)coc2c1	4.83	CC(C)CC[C@]1(C)C(=O)C(C2=NS(=O)(=O)c3cc(NS(C)(=O)=O)ccc3N2)=C(O)c2cccn21	5.31
COc1ccc2c(=O)c(/C=C/C(=O)NCCc3ccccc3F)coc2c1	4.32	CC(C)CC[C@]1(C)CN(C2CC2)C(=O)C(C2=NS(=O)(=O)c3cc(NS(C)(=O)=O)ccc3N2)=C1O	7.14
COc1ccc2c(=O)c(/C=C/C(=O)NCc3ccc(C)cc3)coc2c1	4.27	CC(C)CC[C@]1(C)CN(C2CCC2)C(=O)C(C2=NS(=O)(=O)c3cc(NS(C)(=O)=O)ccc3N2)=C1O	7.85
COc1ccc2c(=O)c(/C=C/C(=O)NCc3ccc(F)cc3)coc2c1	4.95	CC(C)CC[C@]1(C)CN(C2CCCC2)C(=O)C(C2=NS(=O)(=O)c3cc(NS(C)(=O)=O)ccc3N2)=C1O	7.34
COc1ccc2c(=O)c(/C=C/C(=O)NCc3ccc(F)cc3F)coc2c1	4.84	CC(C)CC[C@]1(C)CN(C2CCCCC2)C(=O)C(C2=NS(=O)(=O)c3cc(NS(C)(=O)=O)ccc3N2)=C1O	7.7
COc1ccc2c(=O)c(/C=C/C(=O)NCc3cccc(F)c3)coc2c1	4.12	CC(C)CC[C@]1(C)CN(c2ccccc2)C(=O)C(C2=NS(=O)(=O)c3cc(NS(C)(=O)=O)ccc3N2)=C1O	5.47
COc1ccc2c(=O)c(/C=C/C(=O)NCc3ccccc3)coc2c1	4.25	CC(C)CCc1c(F)c(C2=NS(=O)(=O)c3cc(NS(C)(=O)=O)ccc3N2)c(O)c2ccccc12	5.57
COc1ccc2c(=O)c(/C=C/C(=O)NCc3ccccc3F)coc2c1	4.28	CC(C)CCc1c(F)c(C2=NS(=O)(=O)c3ccccc3N2)c(O)c2ccccc12	4.72
COc1ccc2c(=O)c(/C=C/C(=O)Nc3ccc(C)cc3)coc2c1	4.55	CC(C)CCc1c(O)c2c(c3ccccc13)OCN1C2=NS(=O)(=O)c2cc(NS(C)(=O)=O)ccc21	4.47
COc1ccc2c(=O)c(/C=C/C(=O)Nc3ccc(Cl)cc3)coc2c1	4.68	CC(C)CCc1c(O)c2c(c3ccccc13)OCN1C2=Nc2ccc(NS(C)(=O)=O)cc2S1(=O)=O	4.92
COc1ccc2c(=O)c(/C=C/C(=O)Nc3cccc(C)c3)coc2c1	4.46	CC(C)CCc1c2c(c(O)c3ccccc13)C1=Nc3ccc(NS(C)(=O)=O)cc3S(=O)(=O)N1CO2	5.08
COc1ccc2c(=O)c(/C=C/C(=O)Nc3ccccc3)coc2c1	4.8	CC(C)CCc1cc(C2=NS(=O)(=O)c3cc(NS(C)(=O)=O)ccc3N2)c(O)c2ccccc12	5.37
COc1ccc2c(=O)c(/C=C/C(=O)Nc3ccccc3C)coc2c1	4.83	CC(C)CCc1cc(C2=NS(=O)(=O)c3ccccc3N2)c(O)c2ccccc12	4.58
COc1ccc2c(c1)-c1cc(=O)c(C(=O)O)cn1C(C)C2	5.12	CC(C)CCc1nc(C2=NS(=O)(=O)c3ccccc32)c(O)c2ccccc12	5.35
COc1ccc2c(c1)C(=O)C(C1=C(C3=C(O)C(=O)c4ccc(OC)cc4C3=O)C(=O)c3ccccc3C1=O)=C(O)C2=O	4.25	CC(C)CCc1nc(C2=NS(=O)(=O)c3ccccc3N2)c(O)c2ccccc12	4.29
COc1ccc2c(c1)C(=O)C(C1=C(O)C(=O)c3c(ccc4c3C=CC(C)(C)O4)C1=O)=C(C1=C(O)C(=O)c3c(ccc4c3C=CC(C)(C)O4)C1=O)C2=O	5.82	CC(C)CCc1nn(CCC(C)C)c(=O)c(C2=NS(=O)(=O)c3cc(NS(C)(=O)=O)ccc3N2)c1O	6.55
COc1ccc2c(c1)C(=O)C(O)=C(C1=C(C3=C(O)C(=O)c4cc(OC)ccc4C3=O)C(=O)c3c(ccc4c3CCC(C)(C)O4)C1=O)C2=O	6.18	CC(C)CCc1nn(CCC(C)C)c(=O)c(C2=NS(=O)(=O)c3cc(OCC(N)=O)ccc3N2)c1O	6.13
COc1ccc2c(c1)C(=O)C(O)=C(C1=C(C3=C(O)C(=O)c4cc(OC)ccc4C3=O)C(=O)c3ccccc3C1=O)C2=O	7.3	CC(C)CCn1c(=O)c(C2=CS(=O)(=O)c3cc(N(C)S(C)(=O)=O)ccc3N2)c(O)c2cccn21	6.36
COc1ccc2c(c1)CC(C)n1cc(C(=O)O)c(=O)cc1-2	5.3	CC(C)CCn1c(=O)c(C2=CS(=O)(=O)c3cc(NS(C)(=O)=O)ccc3N2)c(O)c2cccn21	7.89
COc1ccc2c(c1)CCN(C1=Nc3c(Cl)cccc3C(C)N1)C2=O	7.57	CC(C)CCn1c(=O)c(C2=CS(=O)(=O)c3ccccc3N2)c(O)c2cc(F)cnc21	6.08
COc1ccc2c(c1)OC(COc1cc3c(cc1OC)-c1cc(=O)c(C(=O)O)cn1C(C(C)C)C3)CO2	8.77	CC(C)CCn1c(=O)c(C2=CS(=O)(=O)c3ccccc3N2)c(O)c2ccccc21	5.64
COc1ccc2c(c1)OCC(COc1cc3c(cc1OC)-c1cc(=O)c(C(=O)O)cn1C(C(C)C)C3)O2	7.28	CC(C)CCn1c(=O)c(C2=CS(=O)(=O)c3ccccc3N2)c(O)c2cccnc21	5.85
COc1ccc2c(c1Cl)CC(C)n1cc(C(=O)O)c(=O)cc1-2	5.3	CC(C)CCn1c(=O)c(C2=NS(=O)(=O)C3=C(CCN(C(=O)Nc4ccccc4)C3)N2)c(O)c2ccccc21	6.01
COc1cccc(/C=C/C(=O)OCCCc2c(-c3ccccc3Cl)c3cc(Cl)ccc3[nH]c2=O)c1	4.7	CC(C)CCn1c(=O)c(C2=NS(=O)(=O)C3=C(CCN(CC(=O)O)C3)N2)c(O)c2ccccc21	6.55
COc1cccc(/C=C/C(=O)OCCc2c(-c3ccccc3Cl)c3cc(Cl)ccc3[nH]c2=O)c1	5	CC(C)CCn1c(=O)c(C2=NS(=O)(=O)C3=C(CCN(CCC#N)C3)N2)c(O)c2ccccc21	6.87
COc1cccc(/C=C/C(=O)OC[C@H]2O[C@@H](Oc3ccc(C(C)=O)cc3)[C@H](O)[C@@H](O)[C@@H]2O)c1	4.78	CC(C)CCn1c(=O)c(C2=NS(=O)(=O)C3=C(CCN(CCC(N)=O)C3)N2)c(O)c2ccccc21	6.54
COc1cccc(/C=C/C(=O)OCc2c(-c3ccccc3Cl)c3cc(Cl)ccc3[nH]c2=O)c1	4.96	CC(C)CCn1c(=O)c(C2=NS(=O)(=O)C3=C(CCN(CCCN)C3)N2)c(O)c2ccccc21	6.14
COc1cccc(/C=C/C(=O)OCc2cccc3c2CCOC3=O)c1	4.35	CC(C)CCn1c(=O)c(C2=NS(=O)(=O)C3=C(CCN(CCc4nnn[nH]4)C3)N2)c(O)c2ccccc21	6.54
COc1cccc(/C=C/C(=O)O[C@H]2CC[C@@]3(C)C(=CC[C@]4(O)[C@@H]3C[C@@H](OC(=O)/C=C(\C)C(C)C)[C@@]3(C)[C@]4(O)CC[C@@]3(O)C(C)=O)C2)c1	5.35	CC(C)CCn1c(=O)c(C2=NS(=O)(=O)C3=C(CCNC3)N2)c(O)c2ccccc21	6.22
COc1cccc(/C=C/C(=O)O[C@H]2C[C@@H]3C(=CC[C@@H]4[C@@]3(C)C(=O)C[C@]3(C)[C@@H]([C@@](C)(O)C(=O)CCC(C)(C)OC(C)=O)[C@H](OC(C)=O)C[C@@]43C)C(C)(C)[C@@H]2OC(=O)/C=C/c2cccc(OC)c2)c1	4.29	CC(C)CCn1c(=O)c(C2=NS(=O)(=O)c3c(cc[nH]c3=O)N2)c(O)c2ccccc21	7.8
COc1cccc(C(=O)Nc2c[nH]c(=O)c(-c3cccc(C)c3)c2)c1O	4.02	CC(C)CCn1c(=O)c(C2=NS(=O)(=O)c3c(sc(Cl)c3Br)N2)c(O)c2ccccc21	5.52
COc1cccc(CN(Cc2cccc(OC)c2)c2ccc3nc(N)n(S(=O)(=O)C(C)C)c3c2)c1	6.16	CC(C)CCn1c(=O)c(C2=NS(=O)(=O)c3c[n+]([O-])ccc3N2)c(O)c2ccccc21	7.75
COc1cccc(Sc2nc(N)nc3c2ncn3CCOCP(=O)(OCC(F)(F)F)OCC(F)(F)F)c1	7.4	CC(C)CCn1c(=O)c(C2=NS(=O)(=O)c3cc(Br)ccc3N2)c(O)c2ccccc21	6.75
COc1ccccc1/C(Br)=C(/NC(=O)c1ccc([N+](=O)[O-])cc1)C(=O)N1CCCCC1	6.89	CC(C)CCn1c(=O)c(C2=NS(=O)(=O)c3cc(C#N)ccc3N2)c(O)c2ccccc21	7.24
COc1ccccc1/C(Br)=C(/NC(=O)c1ccccc1)C(=O)N1CCCCC1	5.68	CC(C)CCn1c(=O)c(C2=NS(=O)(=O)c3cc(C(=O)N(C)C)ccc3N2)c(O)c2ccccc21	6.99
COc1ccccc1/C(Br)=C(\NC(=O)c1ccc([N+](=O)[O-])cc1)C(=O)N1CCCCC1	6.89	CC(C)CCn1c(=O)c(C2=NS(=O)(=O)c3cc(C(=O)O)ccc3N2)c(O)c2ccccc21	7.35
COc1ccccc1/C(Cl)=C(/NC(=O)c1ccccc1)C(=O)N1CCCCC1	4.68	CC(C)CCn1c(=O)c(C2=NS(=O)(=O)c3cc(C(N)=O)ccc3N2)c(O)c2ccccc21	8.22
COc1ccccc1/C=C/C(=O)OCCc1c(-c2ccccc2Cl)c2cc(Cl)ccc2[nH]c1=O	4.62	CC(C)CCn1c(=O)c(C2=NS(=O)(=O)c3cc(CC#N)ccc3N2)c(O)c2cc(F)ccc21	8.3
COc1ccccc1/C=C/C(=O)O[C@H]1CC[C@@]2(C)C(=CC[C@]3(O)[C@@H]2C[C@@H](OC(=O)/C=C(\C)C(C)C)[C@@]2(C)[C@]3(O)CC[C@@]2(O)C(C)=O)C1	5.14	CC(C)CCn1c(=O)c(C2=NS(=O)(=O)c3cc(CC(=O)O)ccc3N2)c(O)c2ccccc21	8.1
COc1ccccc1C(=O)Nc1ccc2c(=O)c3cccc(F)c3oc2c1	4.07	CC(C)CCn1c(=O)c(C2=NS(=O)(=O)c3cc(CC(N)=O)ccc3N2)c(O)c2cc(F)ccc21	7.89
COc1ccccc1CSc1nc2ccc(OCCCOc3ccnc(N)n3)cc2c(=O)n1Cc1ccco1	7	CC(C)CCn1c(=O)c(C2=NS(=O)(=O)c3cc(CC(N)=O)ccc3N2)c(O)c2ccccc21	8.22
COc1ccccc1CSc1nc2ccc(OCCN(C)C)cc2c(=O)n1Cc1ccco1	6.14	CC(C)CCn1c(=O)c(C2=NS(=O)(=O)c3cc(CCN(C)C)ccc3N2)c(O)c2ccccc21	6.16
COc1ccccc1N1CCN(C(=O)c2cc(-c3ccc(C)c(C)c3)nc3ccccc23)CC1	4.82	CC(C)CCn1c(=O)c(C2=NS(=O)(=O)c3cc(CCN)ccc3N2)c(O)c2ccccc21	6.85
COc1ccccc1Sc1nc(N)nc2c1ncn2CCOCP(=O)(OCC(F)(F)F)OCC(F)(F)F	7.1	CC(C)CCn1c(=O)c(C2=NS(=O)(=O)c3cc(Cl)ccc3N2)c(O)c2ccccc21	7.12
COc1cncc(C(=O)NCCNc2cc(Nc3ccc(N4CCOCC4)cc3)nc(SC)n2)c1	5.08	CC(C)CCn1c(=O)c(C2=NS(=O)(=O)c3cc(Cl)sc3N2)c(O)c2ccccc21	7.24
COc1nc(N)nc2c1ncn2/C=C1/C[C@@H]1CO	5	CC(C)CCn1c(=O)c(C2=NS(=O)(=O)c3cc(F)ccc3N2)c(O)c2ccccc21	7.58
COc1nc2ccc(Cl)cc2c(-c2ccccc2Cl)c1CCO	5.16	CC(C)CCn1c(=O)c(C2=NS(=O)(=O)c3cc(N(C)C)ccc3N2)c(O)c2ccccc21	6.85
COc1ncccc1C(=O)NCCNc1cc(Nc2ccc(Br)cc2)nc([S+](C)[O-])n1	6.75	CC(C)CCn1c(=O)c(C2=NS(=O)(=O)c3cc(N(C)S(C)(=O)=O)ccc3N2)c(O)c2cccn21	6.96
COc1ncccc1C(=O)NCCNc1cc(Nc2ccc(Cl)cc2)nc([S+](C)[O-])n1	6.52	CC(C)CCn1c(=O)c(C2=NS(=O)(=O)c3cc(N)ccc3N2)c(O)c2ccccc21	7.89
COc1ncccc1C(=O)NCCNc1cc(Nc2ccc(F)cc2)nc([S+](C)[O-])n1	6.68	CC(C)CCn1c(=O)c(C2=NS(=O)(=O)c3cc(N)ccc3N2)c(O)c2cccnc21	6.32
COc1ncccc1C(=O)NCCNc1cc(Nc2ccc(N3CCOCC3)cc2)nc(S(C)(=O)=O)n1	6.7	CC(C)CCn1c(=O)c(C2=NS(=O)(=O)c3cc(NCC(N)=O)ccc3N2)c(O)c2cccnc21	6.35
COc1ncccc1C(=O)NCCNc1cc(Nc2ccc(N3CCOCC3)cc2)nc([S+](C)[O-])n1	6.4	CC(C)CCn1c(=O)c(C2=NS(=O)(=O)c3cc(NS(=O)(=O)C(C)C)ccc3N2)c(O)c2cccnc21	6.96
COc1ncccc1C(=O)NCCNc1cc(Nc2ccccc2)nc([S+](C)[O-])n1	6.32	CC(C)CCn1c(=O)c(C2=NS(=O)(=O)c3cc(NS(=O)(=O)C4CC4)ccc3N2)c(O)c2cccn21	7.02
CS(=O)(=O)OCCc1c(OS(C)(=O)=O)nc2ccc(Cl)cc2c1-c1ccccc1Cl	5.17	CC(C)CCn1c(=O)c(C2=NS(=O)(=O)c3cc(NS(=O)(=O)NC(=O)OCCC#N)ccc3N2)c(O)c2cccnc21	7.01
CS(=O)(=O)c1nc(Nc2cc(F)c(F)c(F)c2)cc(N2CCNCC2)n1	6.69	CC(C)CCn1c(=O)c(C2=NS(=O)(=O)c3cc(NS(=O)(=O)NCCc4ccccc4)ccc3N2)c(O)c2cccnc21	5.9
CS(=O)(=O)c1nc(Nc2cc(F)c(F)c(F)c2)cc(NC2CCC(N)CC2)n1	6.54	CC(C)CCn1c(=O)c(C2=NS(=O)(=O)c3cc(NS(=O)(=O)NCc4ccccc4)ccc3N2)c(O)c2cccnc21	6.4
CS(=O)(=O)c1nc(Nc2cc(F)c(F)c(F)c2)cc(NC2CCNCC2)n1	6.72	CC(C)CCn1c(=O)c(C2=NS(=O)(=O)c3cc(NS(=O)(=O)NN4CCCCC4)ccc3N2)c(O)c2cccnc21	6.02
CS(=O)(=O)c1nc(Nc2cc(F)c(F)c(F)c2)cc(Nc2cc(F)c(F)c(F)c2)n1	5.99	CC(C)CCn1c(=O)c(C2=NS(=O)(=O)c3cc(NS(=O)(=O)c4ccccc4)ccc3N2)c(O)c2cccnc21	5.77
CS(=O)(=O)c1nc(Nc2ccc(F)c(Br)c2)cc(N2CCNCC2)n1	6.26	CC(C)CCn1c(=O)c(C2=NS(=O)(=O)c3cc(NS(C)(=O)=O)ccc3N2)c(O)c2cc(C#N)cn21	6.5
CS(=O)(=O)c1nc(Nc2ccc(F)c(Br)c2)cc(NC2CCC(N)CC2)n1	6.32	CC(C)CCn1c(=O)c(C2=NS(=O)(=O)c3cc(NS(C)(=O)=O)ccc3N2)c(O)c2cc(F)cn21	7.72
CS(=O)(=O)c1nc(Nc2ccc(F)c(Br)c2)cc(NC2CCNCC2)n1	6.27	CC(C)CCn1c(=O)c(C2=NS(=O)(=O)c3cc(NS(C)(=O)=O)ccc3N2)c(O)c2cccnc21	8.7
CS(=O)(=O)c1nc(Nc2ccc(F)c(Cl)c2)cc(N2CCNCC2)n1	6.72	CC(C)CCn1c(=O)c(C2=NS(=O)(=O)c3cc(NS(C)(=O)=O)ccc3N2)c(O)n2ccnc12	6.26
CS(=O)(=O)c1nc(Nc2ccc(F)c(Cl)c2)cc(NC2CCC(N)CC2)n1	6.74	CC(C)CCn1c(=O)c(C2=NS(=O)(=O)c3cc(NS(C)(=O)=O)ccc3N2)c(O)n2nccc12	6.26
CS(=O)(=O)c1nc(Nc2ccc(F)c(Cl)c2)cc(NC2CCNCC2)n1	6.7	CC(C)CCn1c(=O)c(C2=NS(=O)(=O)c3cc(NS(C)(=O)=O)ccc3N2)c(O)n2ncnc12	5.17
CS(=O)(=O)c1nc(Nc2ccc(F)c(Cl)c2)cc(Nc2ccc(F)c(Cl)c2)n1	6.23	CC(C)CCn1c(=O)c(C2=NS(=O)(=O)c3cc(NS(N)(=O)=O)ccc3N2)c(O)c2cccnc21	7.77
CS(=O)(=O)c1nc(Nc2ccc(F)cc2)cc(Nc2ccc(F)cc2)n1	5.19	CC(C)CCn1c(=O)c(C2=NS(=O)(=O)c3cc(O)ccc3N2)c(O)c2ccccc21	7.52
CSc1ccc(S(=O)(=O)N2CCC(O)CC2)cc1C(=O)Nc1cc(F)c(F)c(F)c1	6.14	CC(C)CCn1c(=O)c(C2=NS(=O)(=O)c3cc(O)ccc3N2)c(O)c2cccnc21	7.8
CSc1ccc(Sc2nc(N)nc3c2ncn3CCOCP(=O)(OCC(F)(F)F)OCC(F)(F)F)cc1	6.54	CC(C)CCn1c(=O)c(C2=NS(=O)(=O)c3cc(O)ccc3N2)c(O)c2ccsc21	7.6
C[C@@H](NP(=O)(O)OC[C@@H]1C=C[C@H](n2cnc3c(NC4CC4)nc(N)nc32)C1)C(=O)O	5.3	CC(C)CCn1c(=O)c(C2=NS(=O)(=O)c3cc(O)ccc3N2)c(O)c2sccc21	7.8
C[C@@H](NP(=O)(OC[C@@H]1C=C[C@H](n2cnc3c(NC4CC4)nc(N)nc32)C1)Oc1ccccc1)C(=O)OC(C)(C)C	5.3	CC(C)CCn1c(=O)c(C2=NS(=O)(=O)c3cc(OCC#N)ccc3N2)c(O)c2ccccc21	8.15
C[C@@H](NS(=O)(=O)c1cc2c(c(C(=O)Nc3ccc(F)c(Cl)c3)c1)OCCO2)c1ccncc1	4.87	CC(C)CCn1c(=O)c(C2=NS(=O)(=O)c3cc(OCC(N)=O)ccc3N2)c(O)c2ccccc21	8.22
C[C@@H]1CCC(=O)NC(C(=O)NCCS(=O)(=O)O)CNC(=O)CC[C@@H](C)[C@H]2CC[C@H]3[C@@H]4[C@@H](O)C[C@@H]5C[C@@H](CC[C@]5(C)[C@H]4CC[C@]23C)n2cc(nn2)CO[C@@H]2CC[C@@]3(C)[C@@H](C2)C[C@H](O)[C@@H]2[C@@H]3CC[C@]3(C)[C@@H]1CC[C@@H]23	6.75	CC(C)CCn1c(=O)c(C2=NS(=O)(=O)c3cc(OCC(N)=O)ccc3N2)c(O)c2cccnc21	7.28
C[C@@H]1CCC(=O)NC(C(=O)O)CNC(=O)CC[C@@H](C)[C@H]2CC[C@H]3[C@@H]4[C@@H](O)C[C@@H]5C[C@@H](CC[C@]5(C)[C@H]4CC[C@]23C)n2cc(nn2)CO[C@@H]2CC[C@@]3(C)[C@@H](C2)C[C@H](O)[C@@H]2[C@@H]3CC[C@]3(C)[C@@H]1CC[C@@H]23	7.03	CC(C)CCn1c(=O)c(C2=NS(=O)(=O)c3cc(OCC(N)=O)ccc3N2)c(O)c2ccsc21	6.62
C[C@@H]1CCC(=O)NCCCCCCNC(=O)CC[C@@H](C)[C@H]2CC[C@H]3[C@@H]4[C@@H](O)C[C@@H]5CC[C@@H](C[C@]5(C)[C@H]4CC[C@]23C)n2cc(nn2)CO[C@H]2CC[C@H]3C[C@H](O)[C@@H]4[C@H](CC[C@]5(C)[C@@H]1CC[C@@H]45)[C@@]3(C)C2	6.68	CC(C)CCn1c(=O)c(C2=NS(=O)(=O)c3cc(OCC(N)=O)ccc3N2)c(O)c2sccc21	6.9
C[C@@H]1CCC(=O)NCCCCCNC(=O)CC[C@@H](C)[C@H]2CC[C@H]3[C@@H]4[C@@H](O)C[C@@H]5CC[C@@H](C[C@]5(C)[C@H]4CC[C@]23C)n2cc(nn2)CO[C@H]2CC[C@H]3C[C@H](O)[C@@H]4[C@H](CC[C@]5(C)[C@@H]1CC[C@@H]45)[C@@]3(C)C2	6.33	CC(C)CCn1c(=O)c(C2=NS(=O)(=O)c3cc(O[C@H](C)C(N)=O)ccc3N2)c(O)c2cccnc21	7.33
C[C@@H]1CCC(=O)NCCCCNC(=O)CC[C@@H](C)[C@H]2CC[C@H]3[C@@H]4[C@@H](O)C[C@@H]5CC[C@@H](C[C@]5(C)[C@H]4CC[C@]23C)n2cc(nn2)CO[C@H]2CC[C@H]3C[C@H](O)[C@@H]4[C@H](CC[C@]5(C)[C@@H]1CC[C@@H]45)[C@@]3(C)C2	6.55	CC(C)CCn1c(=O)c(C2=NS(=O)(=O)c3cc(O[C@H](C)C(N)=O)ccc3N2)c(O)c2sccc21	6.94
C[C@@H]1CCC(=O)NCCCNC(=O)CC[C@@H](C)[C@H]2CC[C@H]3[C@@H]4[C@@H](O)C[C@@H]5CC[C@@H](C[C@]5(C)[C@H]4CC[C@]23C)n2cc(nn2)CO[C@H]2CC[C@H]3C[C@H](O)[C@@H]4[C@H](CC[C@]5(C)[C@@H]1CC[C@@H]45)[C@@]3(C)C2	6.75	CC(C)CCn1c(=O)c(C2=NS(=O)(=O)c3cc([N+](=O)[O-])ccc3N2)c(O)c2ccccc21	6.62
C[C@@H]1CCC(=O)NCCCNC(=O)CC[C@@H](C)[C@H]2CC[C@H]3[C@@H]4[C@@H](O)C[C@@H]5C[C@@H](CC[C@]5(C)[C@H]4CC[C@]23C)NC(=O)CCCC(=O)N[C@@H]2CC[C@@]3(C)[C@@H](C2)C[C@H](O)[C@@H]2[C@@H]3CC[C@]3(C)[C@@H]1CC[C@@H]23	6.25	CC(C)CCn1c(=O)c(C2=NS(=O)(=O)c3ccccc3N2)c(O)c2cc(Br)sc21	5.93
C[C@@H]1CCC(=O)NCCNC(=O)CC[C@@H](C)[C@H]2CC[C@H]3[C@@H]4[C@@H](O)C[C@@H]5C[C@@H](CC[C@]5(C)[C@H]4CC[C@]23C)NC(=O)CCCC(=O)N[C@@H]2CC[C@@]3(C)[C@@H](C2)C[C@H](O)[C@@H]2[C@@H]3CC[C@]3(C)[C@@H]1CC[C@@H]23	7	CC(C)CCn1c(=O)c(C2=NS(=O)(=O)c3ccccc3N2)c(O)c2ccccc21	7.52
C[C@@H]1CCC(=O)NCCNC(=O)CC[C@@H](C)[C@H]2CC[C@H]3[C@@H]4[C@@H](O)C[C@@H]5C[C@@H](CC[C@]5(C)[C@H]4CC[C@]23C)n2cc(nn2)CO[C@@H]2CC[C@@]3(C)[C@@H](C2)C[C@H](O)[C@@H]2[C@@H]3CC[C@]3(C)[C@@H]1CC[C@@H]23	7.09	CC(C)CCn1c(=O)c(C2=NS(=O)(=O)c3ccccc3N2)c(O)c2cccn21	6.01
C[C@@H]1CCC(=O)NCCNC(=O)CC[C@@H](C)[C@H]2CC[C@H]3[C@@H]4[C@@H](O)C[C@@H]5C[C@H](CC[C@]5(C)[C@H]4CC[C@]23C)NC(=O)CN(C)CC(=O)N[C@@H]2CC[C@@]3(C)[C@@H](C2)C[C@H](O)[C@@H]2[C@@H]3CC[C@]3(C)[C@@H]1CC[C@@H]23	5.92	CC(C)CCn1c(=O)c(C2=NS(=O)(=O)c3ccccc3N2)c(O)c2cccnc21	6.67
C[C@@H]1CCC(=O)OCCOC(=O)CC[C@@H](C)[C@H]2CC[C@H]3[C@@H]4[C@@H](O)C[C@@H]5C[C@@H](CC[C@]5(C)[C@H]4CC[C@]23C)NC(=O)CCCC(=O)N[C@@H]2CC[C@@]3(C)[C@@H](C2)C[C@H](O)[C@@H]2[C@@H]3CC[C@]3(C)[C@@H]1CC[C@@H]23	6.73	CC(C)CCn1c(=O)c(C2=NS(=O)(=O)c3ccccc3N2)c(O)c2ccsc21	6.88
C[C@@H]1CCCOC(=O)CC[C@@H](C)[C@H]2CC[C@H]3[C@@H]4[C@@H](O)C[C@@H]5C[C@@H](CC[C@]5(C)[C@H]4CC[C@]23C)NC(=O)CCCC(=O)N[C@@H]2CC[C@@]3(C)[C@@H](C2)C[C@H](O)[C@@H]2[C@@H]3CC[C@]3(C)[C@@H]1CC[C@@H]23	6.28	CC(C)CCn1c(=O)c(C2=NS(=O)(=O)c3ccccc3N2)c(O)c2cn[nH]c21	5.31
C[C@@H]1CC[C@H]2[C@@H](C)C(=O)O[C@@H]3O[C@]4(C)CC[C@@H]1[C@]32OO4	4.26	CC(C)CCn1c(=O)c(C2=NS(=O)(=O)c3ccccc3N2)c(O)c2cnn(C)c21	5.48
C[C@@H]1C[C@@H]([C@@H](O)C(C)(C)O)O[C@H]2C[C@@]3(C)C(=C12)C[C@H](O)[C@H]1[C@@]2(C)CCC(=O)C(C)(C)[C@@H]2CC[C@@]13C	6.22	CC(C)CCn1c(=O)c(C2=NS(=O)(=O)c3ccccc3N2)c(O)c2sccc21	6.03
C[C@H](CCC(=O)NCCS(=O)(=O)O)[C@H]1CC[C@H]2[C@@H]3CC[C@@H]4C[C@H](OC(=O)CCCC(=O)O[C@@H]5CC[C@@]6(C)[C@H](CC[C@@H]7[C@@H]6CC[C@]6(C)[C@@H]([C@H](C)CCC(=O)NCCS(=O)(=O)O)CC[C@@H]76)C5)CC[C@]4(C)[C@H]3CC[C@]12C	5.49	CC(C)CCn1c(=O)c(C2=NS(=O)(=O)c3cccnc3N2)c(O)c2ccccc21	7.29
C[C@H](CCC(=O)NCCS(=O)(=O)O)[C@H]1CC[C@H]2[C@@H]3[C@@H](O)C[C@@H]4CC(NC(=O)CC(=O)NC5CC[C@@]6(C)[C@@H](C5)C[C@H](O)[C@@H]5[C@@H]6CC[C@]6(C)[C@@H]([C@H](C)CCC(=O)NCCS(=O)(=O)O)CC[C@@H]56)CC[C@]4(C)[C@H]3CC[C@]12C	5.45	CC(C)CCn1c(=O)c(C2=NS(=O)(=O)c3ccsc3N2)c(O)c2ccccc21	7.7
C[C@H](CCC(=O)NCCS(=O)(=O)O)[C@H]1CC[C@H]2[C@@H]3[C@@H](O)C[C@@H]4CC(NC(=O)CCCC(=O)NC5CC[C@@]6(C)[C@@H](C5)C[C@H](O)[C@@H]5[C@@H]6CC[C@]6(C)[C@@H]([C@H](C)CCC(=O)NCCS(=O)(=O)O)CC[C@@H]56)CC[C@]4(C)[C@H]3CC[C@]12C	7.39	CC(C)CCn1c(=O)c(C2=NS(=O)(=O)c3cnccc3N2)c(O)c2ccccc21	7.7
C[C@H](CCC(=O)NCCS(=O)(=O)O)[C@H]1CC[C@H]2[C@@H]3[C@@H](O)C[C@@H]4CC(NCCNC5CC[C@@]6(C)[C@@H](C5)C[C@H](O)[C@@H]5[C@@H]6CC[C@]6(C)[C@@H]([C@H](C)CCC(=O)NCCS(=O)(=O)O)CC[C@@H]56)CC[C@]4(C)[C@H]3CC[C@]12C	5.11	CC(C)CCn1c(=O)c(C2=NS(=O)(=O)c3ncccc3N2)c(O)c2ccccc21	7.51
C[C@H](CCC(=O)NCCS(=O)(=O)O)[C@H]1CC[C@H]2[C@@H]3[C@@H](O)C[C@@H]4C[C@H](NC(=O)CCCC(=O)N[C@@H]5CC[C@@]6(C)[C@@H](C5)C[C@H](O)[C@@H]5[C@@H]6CC[C@]6(C)[C@@H]([C@H](C)CCC(=O)NCCS(=O)(=O)O)CC[C@@H]56)CC[C@]4(C)[C@H]3CC[C@]12C	7.39	CC(C)CCn1c(=O)c(C2=Nc3ccc(NS(C)(=O)=O)cc3S(=O)(=O)N2)c(O)c2cccn21	8.07
C[C@H](CCC(=O)NCCS(=O)(=O)O)[C@H]1CC[C@H]2[C@@H]3[C@@H](O)C[C@@H]4C[C@H](NCCCCCN[C@@H]5CC[C@@]6(C)[C@@H](C5)C[C@H](O)[C@@H]5[C@@H]6CC[C@]6(C)[C@@H]([C@H](C)CCC(=O)NCCS(=O)(=O)O)CC[C@@H]56)CC[C@]4(C)[C@H]3CC[C@]12C	5.01	CC(C)CCn1cc(-c2ccccc2)c(O)c(C2=NS(=O)(=O)c3cc(NS(C)(=O)=O)ccc3N2)c1=O	6.48
C[C@H](CCC(=O)NCCS(=O)(=O)O)[C@H]1CC[C@H]2[C@@H]3[C@@H](O)C[C@@H]4C[C@H](O)CC[C@]4(C)[C@H]3CC[C@]12C	5.52	CC(C)CCn1cc(-c2ccco2)c(O)c(C2=NS(=O)(=O)c3cc(NS(C)(=O)=O)ccc3N2)c1=O	8.59
C[C@H](CCC(=O)NCCS(=O)(=O)O)[C@H]1CC[C@H]2[C@@H]3[C@@H](O)C[C@@H]4C[C@H](OC(=O)CCCC(=O)O[C@@H]5CC[C@@]6(C)[C@@H](C5)C[C@H](O)[C@@H]5[C@@H]6CC[C@]6(C)[C@@H]([C@H](C)CCC(=O)NCCS(=O)(=O)O)CC[C@@H]56)CC[C@]4(C)[C@H]3CC[C@]12C	7.19	CC(C)CCn1cc(-c2cccs2)c(O)c(C2=NS(=O)(=O)c3cc(NS(C)(=O)=O)ccc3N2)c1=O	7.44
C[C@H](CCC(=O)NCCS(=O)(=O)O)[C@H]1CC[C@H]2[C@@H]3[C@@H](O)C[C@@H]4C[C@H](OC(=O)CCCCCC(=O)O[C@@H]5CC[C@@]6(C)[C@@H](C5)C[C@H](O)[C@@H]5[C@@H]6CC[C@]6(C)[C@@H]([C@H](C)CCC(=O)NCCS(=O)(=O)O)CC[C@@H]56)CC[C@]4(C)[C@H]3CC[C@]12C	6.17	CC(C)CCn1cc(/C=C/C(C)(C)C)c(O)c(C2=NS(=O)(=O)c3cc(NS(C)(=O)=O)ccc3N2)c1=O	6.32
C[C@H](CCC(=O)NCCS(=O)(=O)O)[C@H]1CC[C@H]2[C@@H]3[C@@H](O)C[C@@H]4C[C@H](OCC#CC#CCO[C@@H]5CC[C@@]6(C)[C@@H](C5)C[C@H](O)[C@@H]5[C@@H]6CC[C@]6(C)[C@@H]([C@H](C)CCC(=O)NCCS(=O)(=O)O)CC[C@@H]56)CC[C@]4(C)[C@H]3CC[C@]12C	5.73	CC(C)CCn1cc(Br)c(O)c(C2=NS(=O)(=O)c3cc(NS(C)(=O)=O)ccc3N2)c1=O	6.82
C[C@H](CCC(=O)NCCS(=O)(=O)O)[C@H]1CC[C@H]2[C@@H]3[C@@H](O)C[C@@H]4C[C@H](OCc5cn([C@@H]6CC[C@@]7(C)[C@@H](C6)C[C@H](O)[C@@H]6[C@@H]7CC[C@]7(C)[C@@H]([C@H](C)CCC(=O)NCCS(=O)(=O)O)CC[C@@H]67)nn5)CC[C@]4(C)[C@H]3CC[C@]12C	7.92	CC(C)CCn1cc(C2=NS(=O)(=O)c3cc(Br)cnc3N2)c2ccccc21	5.15
C[C@H](CCC(=O)NCCS(=O)(=O)O)[C@H]1CC[C@H]2[C@@H]3[C@@H](OC(=O)CC[C@@H](C)[C@@H]4CC[C@H]5[C@@H]6[C@@H](O)C[C@@H]7C[C@H](O)CC[C@]7(C)[C@H]6CC[C@@]54C)C[C@]4(C)C[C@H](O)CC[C@]4(C)[C@H]3CC[C@]12C	5.73	CC(C)CCn1cc(C2=NS(=O)(=O)c3cc(NS(C)(=O)=O)ccc3N2)c2ccccc21	5.92
C[C@H](CCC(=O)NCCS(=O)(=O)O)[C@H]1CC[C@H]2[C@@H]3[C@H](O)C[C@@H]4C[C@H](OC(=O)CCCC(=O)O[C@@H]5CC[C@@]6(C)[C@@H](C5)C[C@@H](O)[C@@H]5[C@@H]6CC[C@]6(C)[C@@H]([C@H](C)CCC(=O)NCCS(=O)(=O)O)CC[C@@H]56)CC[C@]4(C)[C@H]3CC[C@]12C	6.73	CC(C)CCn1cc(C2=NS(=O)(=O)c3ccccc3N2)c2cc(Br)ccc21	4.74
C[C@H](CCC(=O)N[C@@H]1CC[C@@]2(C)[C@@H](C1)C[C@H](O)[C@@H]1[C@@H]2CC[C@]2(C)[C@@H]([C@H](C)CCC(=O)NCCS(=O)(=O)O)CC[C@@H]12)[C@H]1CC[C@H]2[C@@H]3[C@@H](O)C[C@@H]4C[C@H](O)CC[C@]4(C)[C@H]3CC[C@]12C	8.3	CC(C)CCn1cc(C2=NS(=O)(=O)c3ccccc3N2)c2ccccc21	4.71
C[C@H](CCC(=O)O)[C@H]1CC[C@H]2[C@@H]3[C@@H](O)C[C@@H]4CC(NC(=O)CCCC(=O)NC5CC[C@@]6(C)[C@@H](C5)C[C@H](O)[C@@H]5[C@@H]6CC[C@]6(C)[C@@H]([C@H](C)CCC(=O)O)CC[C@@H]56)CC[C@]4(C)[C@H]3CC[C@]12C	5.45	CC(C)CCn1ccc(O)c(C2=NS(=O)(=O)c3cc(NS(C)(=O)=O)ccc3N2)c1=O	6.79
C[C@H](CCC(=O)O)[C@H]1CC[C@H]2[C@@H]3[C@@H](O)C[C@@H]4C[C@H](NC(=O)CCCC(=O)N[C@@H]5CC[C@@]6(C)[C@@H](C5)C[C@H](O)[C@@H]5[C@@H]6CC[C@]6(C)[C@@H]([C@H](C)CCC(=O)NCCS(=O)(=O)O)CC[C@@H]56)CC[C@]4(C)[C@H]3CC[C@]12C	7.03	CC(C)CCn1nc(-c2cc[nH]c2)c(O)c(C2=NS(=O)(=O)c3cc(NS(C)(=O)=O)ccc3N2)c1=O	8.15
C[C@H](CCC(=O)O)[C@H]1CC[C@H]2[C@@H]3[C@@H](O)C[C@@H]4C[C@H](OCCCCCO[C@@H]5CC[C@@]6(C)[C@@H](C5)C[C@H](O)[C@@H]5[C@@H]6CC[C@]6(C)[C@@H]([C@H](C)CCC(=O)NCCS(=O)(=O)O)CC[C@@H]56)CC[C@]4(C)[C@H]3CC[C@]12C	6.03	CC(C)CCn1nc(-c2ccccc2)c(O)c(C2=CS(=O)(=O)c3cc(NS(C)(=O)=O)ccc3N2)c1=O	6.72
C[C@H](CCC(=O)OCCCOP(=O)(COCCn1cnc2c(N)ncnc21)OCCCOC(=O)[C@@H](C)N)[C@H]1CC[C@H]2[C@@H]3CC[C@@H]4C[C@H](O)CC[C@]4(C)[C@H]3C[C@H](O)[C@]12C	4.67	CC(C)CCn1nc(-c2ccccc2)c(O)c(C2=NS(=O)(=O)c3cc(NS(C)(=O)=O)ccc3N2)c1=O	7.5
C[C@H](CCC(=O)OCCCOP(=O)(COCCn1cnc2c(N)ncnc21)OCCCOC(=O)[C@@H](C)N)[C@H]1CC[C@H]2[C@@H]3[C@@H](O)C[C@@H]4C[C@H](O)CC[C@]4(C)[C@H]3CC[C@]12C	5.26	CC(C)CCn1nc(-c2cccs2)c(O)c(C2=CS(=O)(=O)c3cc(N(C)S(C)(=O)=O)ccc3N2)c1=O	5.8
C[C@H](CCC(=O)OCCCOP(=O)(COCCn1cnc2c(N)ncnc21)OCCCSC(=O)[C@@H](N)Cc1ccccc1)[C@H]1CC[C@H]2[C@@H]3CC[C@@H]4C[C@H](O)CC[C@]4(C)[C@H]3C[C@H](O)[C@]12C	4.73	CC(C)CCn1nc(-c2cccs2)c(O)c(C2=CS(=O)(=O)c3cc(NS(C)(=O)=O)ccc3N2)c1=O	8.96
C[C@H](CCC(=O)OCCCOP(=O)(COCCn1cnc2c(N)ncnc21)OCCCSC(=O)[C@@H](N)Cc1ccccc1)[C@H]1CC[C@H]2[C@@H]3[C@@H](O)C[C@@H]4C[C@H](O)CC[C@]4(C)[C@H]3CC[C@]12C	4.53	CC(C)CCn1nc(-c2cccs2)c(O)c(C2=NS(=O)(=O)c3cc(-c4cnn[nH]4)ccc3N2)c1=O	6.54
C[C@H](CCC(=O)O[C@@H]1CC[C@@]2(C)[C@@H](C1)C[C@H](O)[C@@H]1[C@@H]2CC[C@]2(C)[C@@H]([C@H](C)CCC(=O)NCCS(=O)(=O)O)CC[C@@H]12)[C@H]1CC[C@H]2[C@@H]3[C@@H](O)C[C@@H]4C[C@H](O)CC[C@]4(C)[C@H]3CC[C@]12C	7.24	CC(C)CCn1nc(-c2cccs2)c(O)c(C2=NS(=O)(=O)c3cc(-c4cnoc4)ccc3N2)c1=O	5.67
C[C@H](CCC(=O)O[C@@H]1CC[C@@]2(C)[C@@H](C1)C[C@H](O)[C@@H]1[C@@H]2CC[C@]2(C)[C@@H]([C@H](C)CCC(=O)O[C@@H]3CC[C@@]4(C)[C@@H](C3)C[C@H](O)[C@@H]3[C@@H]4CC[C@]4(C)[C@@H]([C@H](C)CCC(=O)NCCS(=O)(=O)O)CC[C@@H]34)CC[C@@H]12)[C@H]1CC[C@H]2[C@@H]3[C@@H](O)C[C@@H]4C[C@H](O)CC[C@]4(C)[C@H]3CC[C@]12C	5.58	CC(C)CCn1nc(-c2cccs2)c(O)c(C2=NS(=O)(=O)c3cc(/C=C\C(N)=O)ccc3N2)c1=O	6.64
C[C@H](CCCN(CC[C@@H](C)[C@H]1CC[C@H]2[C@@H]3[C@@H](O)C[C@@H]4C[C@H](O)CC[C@]4(C)[C@H]3CC[C@]12C)CCS(=O)(=O)O)[C@H]1CC[C@H]2[C@@H]3[C@@H](O)C[C@@H]4C[C@H](O)CC[C@]4(C)[C@H]3CC[C@]12C	6.96	CC(C)CCn1nc(-c2cccs2)c(O)c(C2=NS(=O)(=O)c3cc(C#N)ccc3N2)c1=O	6.15
C[C@H](CCCOC(=O)CC[C@@H](C)[C@H]1CC[C@H]2[C@@H]3[C@@H](O)C[C@@H]4C[C@H](O)CC[C@]4(C)[C@H]3CC[C@]12C)[C@H]1CC[C@H]2[C@@H]3[C@@H](O)C[C@@H]4C[C@H](O)CC[C@]4(C)[C@H]3CC[C@]12C	5.57	CC(C)CCn1nc(-c2cccs2)c(O)c(C2=NS(=O)(=O)c3cc(C(N)=O)ccc3N2)c1=O	6.24
C[C@H](CCc1cn([C@@H]2CC[C@@]3(C)[C@@H](C2)C[C@H](O)[C@@H]2[C@@H]3CC[C@]3(C)[C@@H]([C@H](C)CCC(=O)NCCS(=O)(=O)O)CC[C@@H]23)nn1)[C@H]1CC[C@H]2[C@@H]3[C@@H](O)C[C@@H]4C[C@H](O)CC[C@]4(C)[C@H]3CC[C@]12C	7.62	CC(C)CCn1nc(-c2cccs2)c(O)c(C2=NS(=O)(=O)c3cc(C4=CCCC4=O)ccc3N2)c1=O	5.28
C[C@H](CCc1cn([C@@H]2CC[C@@]3(C)[C@@H](C2)C[C@H](O)[C@@H]2[C@@H]3CC[C@]3(C)[C@@H]([C@H](C)CCC(=O)O)CC[C@@H]23)nn1)[C@H]1CC[C@H]2[C@@H]3[C@@H](O)C[C@@H]4C[C@H](O)CC[C@]4(C)[C@H]3CC[C@]12C	7.6	CC(C)CCn1nc(-c2cccs2)c(O)c(C2=NS(=O)(=O)c3cc(C4CCCC4=O)ccc3N2)c1=O	4.96
C[C@H](C[C@H](O)[C@@H](O)C(C)(C)O)C1=C2C[C@H](O)[C@H]3[C@@]4(C)CCC(=O)C(C)(C)[C@@H]4CC[C@]3(C)[C@@]2(C)CC1	4.41	CC(C)CCn1nc(-c2cccs2)c(O)c(C2=NS(=O)(=O)c3cc(C4CCCS4(=O)=O)ccc3N2)c1=O	6.96
C[C@H](C[C@H](O)[C@@H](O)C(C)(C)O)C1=C2C[C@H](O)[C@H]3[C@@]4(C)CCCC(C)(C)[C@@H]4CC[C@]3(C)[C@@]2(C)CC1	4.1	CC(C)CCn1nc(-c2cccs2)c(O)c(C2=NS(=O)(=O)c3cc(CCC(N)=O)ccc3N2)c1=O	5.47
C[C@H](C[C@H](O)[C@@H](O)C(C)(C)O)[C@]12CC[C@@]3(C)[C@@]1(C[C@H](O)[C@H]1[C@@]4(C)CCC(=O)C(C)(C)[C@@H]4CC[C@@]13C)O2	6.22	CC(C)CCn1nc(-c2cccs2)c(O)c(C2=NS(=O)(=O)c3cc(CS(C)(=O)=O)ccc3N2)c1=O	6.62
C[C@H](C[C@H](OC(=O)CNC(=O)OC(C)(C)C)[C@@H](OC(=O)CNC(=O)OC(C)(C)C)C(C)(C)O)C1=C2C[C@H](OC(=O)CNC(=O)OC(C)(C)C)[C@H]3[C@@]4(C)CCC(=O)C(C)(C)[C@@H]4CC[C@]3(C)[C@@]2(C)CC1	4.03	CC(C)CCn1nc(-c2cccs2)c(O)c(C2=NS(=O)(=O)c3cc(N(C(C)C)S(C)(=O)=O)ccc3N2)c1=O	5.5
C[C@H](C[C@H](O[Si](C)(C)C)[C@@H](O[Si](C)(C)C)C(C)(C)O[Si](C)(C)C)C1=C2C[C@H](O[Si](C)(C)C)[C@H]3[C@@]4(C)CCC(=O)C(C)(C)[C@@H]4CC[C@]3(C)[C@@]2(C)CC1	4.7	CC(C)CCn1nc(-c2cccs2)c(O)c(C2=NS(=O)(=O)c3cc(N(C)S(C)(=O)=O)ccc3N2)c1=O	7.64
C[C@H](C[C@](O)(CC(=O)O)C1OC1(C)C)C1=C2C[C@H](O)[C@@H]3[C@H](CCC4C(C)(C)C(=O)CC[C@@]43C)[C@@]2(C)CC1	6.22	CC(C)CCn1nc(-c2cccs2)c(O)c(C2=NS(=O)(=O)c3cc(N4CCCC4=O)ccc3N2)c1=O	5.14
C[C@H](Cn1cnc2c(N)ncnc21)OCP(=O)(O)O	10.19	CC(C)CCn1nc(-c2cccs2)c(O)c(C2=NS(=O)(=O)c3cc(N4CCCS4(=O)=O)ccc3N2)c1=O	6.54
C[C@H](Cn1cnc2c(N)ncnc21)OCP(=O)(O)OCCS	4.38	CC(C)CCn1nc(-c2cccs2)c(O)c(C2=NS(=O)(=O)c3cc(NC(=O)C4CC4)ccc3N2)c1=O	5.1
C[C@H](Cn1cnc2c(N)ncnc21)OCP(=O)(O)OCCSSCCO	4.94	CC(C)CCn1nc(-c2cccs2)c(O)c(C2=NS(=O)(=O)c3cc(NS(=O)(=O)C(C)C)ccc3N2)c1=O	7.52
C[C@H](Cn1cnc2c(N)ncnc21)OCP(=O)(OCCOC(=O)[C@@H](N)Cc1ccccc1)OCCOC(=O)[C@@H](N)Cc1ccccc1.Cl	5.53	CC(C)CCn1nc(-c2cccs2)c(O)c(C2=NS(=O)(=O)c3cc(NS(=O)(=O)C4CC4)ccc3N2)c1=O	7.57
C[C@H](Cn1cnc2c(N)ncnc21)OCP(=O)(OCOC(=O)OC1CCCC1)OCOC(=O)OC1CCCC1.O=C(O)/C=C/C(=O)O	5.14	CC(C)CCn1nc(-c2cccs2)c(O)c(C2=NS(=O)(=O)c3cc(NS(=O)(=O)CCN)ccc3N2)c1=O	7.72
C[C@H](Cn1cnc2c(N)ncnc21)OCP(=O)(OCOC(=O)OC1CCCCC1)OCOC(=O)OC1CCCCC1.O=C(O)/C=C/C(=O)O	5.23	CC(C)CCn1nc(-c2cccs2)c(O)c(C2=NS(=O)(=O)c3cc(O)ccc3N2)c1=O	6.47
C[C@H](Cn1cnc2c(N)ncnc21)OCP(=O)(OCOC(=O)OCc1ccccc1)OCOC(=O)OCc1ccccc1.O=C(O)/C=C/C(=O)O	5.26	CC(C)CCn1nc(-c2cccs2)c(O)c(C2=NS(=O)(=O)c3cc(OC(C)(C)C(N)=O)ccc3N2)c1=O	5.8
C[C@H](Cn1cnc2c(N)ncnc21)OCP(=O)([O-])[S-].[Na+].[Na+]	5.55	CC(C)CCn1nc(-c2cccs2)c(O)c(C2=NS(=O)(=O)c3cc(OC(C)C(=O)O)ccc3N2)c1=O	6.43
C[C@H](N)C(=O)OC1CCN(S(=O)(=O)c2cc(C(=O)Nc3cc(F)c(F)c(F)c3)ccc2F)CC1	6.55	CC(C)CCn1nc(-c2cccs2)c(O)c(C2=NS(=O)(=O)c3cc(OC(C)C(N)=O)ccc3N2)c1=O	7.21
C[C@H](N)C(=O)OCCOP(=O)(COCCn1cnc2c(N)ncnc21)OCCOC(=O)[C@H](C)N.Cl	4.9	CC(C)CCn1nc(-c2cccs2)c(O)c(C2=NS(=O)(=O)c3cc(OCC#N)ccc3N2)c1=O	6.27
C[C@H](N)C(=O)SCCOP(=O)(COCCn1cnc2c(N)ncnc21)OCCSC(=O)[C@H](C)N.Cl	5.81	CC(C)CCn1nc(-c2cccs2)c(O)c(C2=NS(=O)(=O)c3cc(OCC(=O)N4CCNC4)ccc3N2)c1=O	6.47
C[C@H](NP(=O)(OC[C@H]1C=C[C@@H](n2cnc3c(N)ncnc32)C1)Oc1ccccc1)C(=O)OC(C)(C)C	6.6	CC(C)CCn1nc(-c2cccs2)c(O)c(C2=NS(=O)(=O)c3cc(OCC(=O)NO)ccc3N2)c1=O	7
C[C@H](NP(=O)(OC[C@H]1C=C[C@@H](n2cnc3c(N)ncnc32)C1)Oc1ccccc1)C(=O)OCC(C)(C)C	8.52	CC(C)CCn1nc(-c2cccs2)c(O)c(C2=NS(=O)(=O)c3cc(OCC(N)=O)ccc3N2)c1=O	7.16
C[C@H](NP(=O)(OC[C@H]1C=C[C@@H](n2cnc3c(N)ncnc32)C1)Oc1ccccc1)C(=O)OCc1ccccc1	8.12	CC(C)CCn1nc(-c2cccs2)c(O)c(C2=NS(=O)(=O)c3cc(S(=O)(=O)N(C)C)ccc3N2)c1=O	5.5
C[C@H](NS(=O)(=O)c1cc(C(=O)Nc2ccc(F)c(C#N)c2)n(C)c1)C(F)(F)F	7.35	CC(C)CCn1nc(-c2cccs2)c(O)c(C2=NS(=O)(=O)c3cc(S(C)(=O)=O)ccc3N2)c1=O	6.52
C[C@H]1Cn2ncc(N3CC(c4ccccc4)CC3=O)c2CN1C(=O)Nc1cc(F)c(F)c(F)c1	8.05	CC(C)CCn1nc(-c2cccs2)c(O)c(C2=NS(=O)(=O)c3cc(S(N)(=O)=O)ccc3N2)c1=O	7.12
C[C@H]1[C@H](OC(=O)CCC(=O)O)O[C@@H]2O[C@@]3(C)CC[C@H]4[C@H](C)CC[C@@H]1[C@@]24OO3	5.64	CC(C)CCn1nc(-c2cccs2)c(O)c(C2=NS(=O)(=O)c3ccccc3N2)c1=O	5.89
C[C@]1(CO)[C@H]2CC[C@@]3(CO3)[C@@H](/C=C/C3=CCOC3=O)[C@]2(C)CC[C@H]1O	4.11	CC(C)CCn1nc(-c2cccs2)c(O)c(C2=Nc3ccc(NS(C)(=O)=O)cc3S(=O)(=O)N2)c1=O	8.3
C[N+](C)([O-])CCc1c[nH]c2ccc(Br)cc12	5.27	CC(C)CCn1nc(-c2ccn(C)c2)c(O)c(C2=NS(=O)(=O)c3cc(NS(C)(=O)=O)ccc3N2)c1=O	7.62
C[N+](C)([O-])CCc1c[nH]c2ccc(Cl)cc12	5.08	CC(C)CCn1nc(-c2cncs2)c(O)c(C2=NS(=O)(=O)c3cc(NS(C)(=O)=O)ccc3N2)c1=O	8.09
C[N+](C)([O-])CCc1c[nH]c2ccccc12	4.75	CC(C)CCn1nc(-c2cncs2)c(O)c(C2=Nc3ccc(OCC(N)=O)cc3S(=O)(=O)N2)c1=O	7.41
Cc1c(-c2ccc(F)nc2F)nn(Cc2ccc(Cl)cc2)c(=O)c1C	5.91	CC(C)CCn1nc(-c2nccs2)c(O)c(C2=NS(=O)(=O)c3cc(OCC(N)=O)ccc3N2)c1=O	5.62
Cc1c(Br)c(=O)[nH]c(=O)n1COC(CO)CO	4.49	CC(C)CCn1nc(C(C)(C)C)c(O)c(C2=NS(=O)(=O)c3cc(NS(C)(=O)=O)ccc3N2)c1=O	6.5
Cc1c(C(=O)C(=O)N2CCN(C)CC2)c(C)n(C)c1C(=O)Nc1ccc(F)c(F)c1	8.3	CC(C)CCn1nc(C(C)C)c(O)c(C2=NS(=O)(=O)c3cc(OCC(N)=O)ccc3N2)c1=O	5.66
Cc1c(C(=O)C(=O)NCc2ccccn2)c(C)n(C)c1C(=O)Nc1ccc(F)c(F)c1	6.8	CC(C)CCn1nc(C2=CCCC2)c(O)c(C2=NS(=O)(=O)c3cc(NS(C)(=O)=O)ccc3N2)c1=O	7.64
Cc1c(C(=O)C(=O)NCc2nccn2C)c(C)n(C)c1C(=O)Nc1ccc(F)c(F)c1	8	CC(C)CCn1nc(C2CCC2)c(O)c(C2=NS(=O)(=O)c3cc(NS(C)(=O)=O)ccc3N2)c1=O	7.15
Cc1c(C(=O)C(=O)Nc2ccccn2)c(C)n(C)c1C(=O)Nc1ccc(F)c(F)c1	8.4	CC(C)CCn1nc(C2CCCC2)c(O)c(C2=NS(=O)(=O)c3cc(NS(C)(=O)=O)ccc3N2)c1=O	7.24
Cc1c(C(=O)C(=O)Nc2nc3ccccc3[nH]2)c(C)n(C)c1C(=O)Nc1ccc(F)c(F)c1	6.68	CC(C)CCn1nc(C2CCCCC2)c(O)c(C2=NS(=O)(=O)c3cc(NS(C)(=O)=O)ccc3N2)c1=O	7.2
Cc1c(C(=O)C(=O)Nc2nccs2)c(C)n(C)c1C(=O)Nc1ccc(F)c(F)c1	8.22	CC(C)CCn1nc(CC(C)(C)C)c(O)c(C2=NS(=O)(=O)c3cc(NS(C)(=O)=O)ccc3N2)c1=O	7.26
Cc1c(C(=O)NCc2ccccc2)sc(N)c1C(N)=O	5	CC(C)CCn1nc(CC(C)C)c(O)c(C2=NS(=O)(=O)c3cc(NS(C)(=O)=O)ccc3N2)c1=O	7
Cc1c(C(=O)Nc2cc(F)c(F)c(Cl)c2)sc(N)c1C(N)=O	5.34	CC(C)CCn1nc(CC2=CCCC2)c(O)c(C2=NS(=O)(=O)c3cc(NS(C)(=O)=O)ccc3N2)c1=O	6.66
Cc1c(C(=O)Nc2ccc(Cl)c(C(F)(F)F)c2)sc(N)c1C(N)=O	5.34	CC(C)CCn1nc(CC2CC2)c(O)c(C2=NS(=O)(=O)c3cc(NS(C)(=O)=O)ccc3N2)c1=O	6.43
Cc1c(C(=O)Nc2ccc(F)c(C#N)c2)sc(N)c1C(N)=O	6.33	CC(C)CCn1nc(CC2CCC2)c(O)c(C2=NS(=O)(=O)c3cc(NS(C)(=O)=O)ccc3N2)c1=O	6.89
Cc1c(C(=O)Nc2ccc(F)c(C(F)(F)F)c2)sc(N)c1C(N)=O	5.92	CC(C)CCn1nc(CC2CCCC2)c(O)c(C2=NS(=O)(=O)c3cc(NS(C)(=O)=O)ccc3N2)c1=O	6.96
Cc1c(C(=O)Nc2ccc(F)c(C(F)F)c2)sc(N)c1C(N)=O	6.96	CC(C)CCn1nc(CCC(F)(F)F)c(O)c(C2=NS(=O)(=O)c3cc(NS(C)(=O)=O)ccc3N2)c1=O	6.77
Cc1c(C(=O)Nc2ccc(F)c(Cl)c2)sc(N)c1C(N)=O	6.51	CC(C)CCn1nc(N(C)C(C)(C)C)c(O)c(C2=NS(=O)(=O)c3cc(NS(C)(=O)=O)ccc3N2)c1=O	7.33
Cc1c(C(=O)Nc2ccc(F)c(F)c2)sc(N)c1C#N	5	CC(C)CCn1nc(N(C)C(C)C)c(O)c(C2=NS(=O)(=O)c3cc(NS(C)(=O)=O)ccc3N2)c1=O	7.42
Cc1c(C(=O)Nc2ccc(F)c(F)c2)sc(N)c1C(=O)Nc1ccc(F)c(F)c1	5.44	CC(C)CCn1nc(N2CCCC2)c(O)c(C2=Nc3ccc(NS(C)(=O)=O)cc3S(=O)(=O)N2)c1=O	7.85
Cc1c(C(=O)Nc2ccc(F)c(F)c2)sc(N)c1C(=O)Nc1ccccc1	5.47	CC(C)CCn1nc(N2CCCC2C)c(O)c(C2=NS(=O)(=O)c3cc(NS(C)(=O)=O)ccc3N2)c1=O	7.33
Cc1c(C(=O)Nc2ccc(F)c(F)c2)sc(N)c1C(N)=O	6.12	CC(C)CCn1nc(N2CCCCC2)c(O)c(C2=NS(=O)(=O)c3cc(NS(C)(=O)=O)ccc3N2)c1=O	6.46
Cc1c(C(=O)Nc2ccc(F)cc2)sc(N)c1C(N)=O	5.52	CC(C)CCn1nc(N2CCCCC2C)c(O)c(C2=NS(=O)(=O)c3cc(NS(C)(=O)=O)ccc3N2)c1=O	6.77
Cc1c(C(=O)Nc2ccccc2)sc(N)c1C(=O)Nc1ccc(F)c(F)c1	5.62	CC(C)CCn1nc(N2CCOCC2)c(O)c(C2=NS(=O)(=O)c3cc(NS(C)(=O)=O)ccc3N2)c1=O	7.82
Cc1c(C(=O)Nc2ccccc2)sc(N)c1C(=O)Nc1ccccc1	5.5	CC(C)CN(C)c1nc(N)c(C(=O)N=C(N)N)nc1Cl	5.6
Cc1c(C(=O)Nc2ccccc2)sc(N)c1C(N)=O	5.47	CC(C)CN1CCN([C@@H](c2ccccc2)c2ccc(Cl)cc2)CC1	6.99
Cc1c(C(=O)Nc2ccccc2)sc(NC(=O)Cc2ccc(F)c(F)c2)c1C(N)=O	5	CC(C)CN1CCN([C@H](c2ccccc2)c2ccc(Cl)cc2)CC1	6.63
Cc1c(C(=O)Nc2ccccc2)sc(NC(=O)c2cc(Cl)cc(Cl)c2)c1C(N)=O	5.57	CC(C)CNc1ccc2c(=O)n(-c3cccc(Cl)c3)c(=O)n(C)c2c1	5.52
Cc1c(C(=O)Nc2ccccc2)sc(NC(=O)c2ccc(S(C)(=O)=O)cc2)c1C(N)=O	5.85	CC(C)CNc1ccc2c3c(cccc13)C(=O)N(c1cccc(Br)c1)C2=O	4.96
Cc1c(C(=O)Nc2ccccc2)sc(NC(=O)c2ccsc2)c1C(N)=O	5.68	CC(C)CNn1c(=O)c(C2=NS(=O)(=O)c3ccccc3N2)c(O)c2ccccc21	7
Cc1c(C(=O)Nc2ccccc2)sc(NC(=O)c2cn[nH]c2)c1C(N)=O	5.33	CC(C)COC(=O)N[C@@H](CCC(=O)O)C(=O)N[C@@H](CC(C)C)C(=O)N[C@@H](CS)C(=O)NCCc1ccc(C(=O)O)cc1	5.7
Cc1c(C(=O)Nc2ccccc2)sc(NC(=O)c2csc([N+](=O)[O-])c2)c1C(N)=O	5.54	CC(C)COC(=O)N[C@@H](CCC(=O)O)C(=O)N[C@@H](CC(C)C)C(=O)N[C@@H](CS)C(=O)NCCc1ccccc1	4.72
Cc1c(C(=O)Nc2ccccc2)sc(NC(=O)c2nccs2)c1C(N)=O	5.39	CC(C)COC(=O)[C@H](C)NP(=O)(OC[C@H]1O[C@@H](n2ccc(=O)[nH]c2=O)[C@@]2(CCO2)[C@@H]1O)Oc1ccccc1	6.64
Cc1c(C)c2c(c(C)c1O)CCC(C)(COc1ccc(CC3SC(=O)NC3=O)cc1)O2	5	CC(C)COC(=O)[C@H](C)NP(=O)(OC[C@H]1O[C@@H](n2cnc3c(=O)[nH]c(N)nc32)[C@](C)(O)[C@@H]1O)Oc1cccc2ccccc12	6.92
Cc1c(F)ccc(NC(=O)c2cccc(S(=O)(=O)NC3(C)COC3)c2)c1C	5.78	CC(C)COC(=O)n1c(=O)ccn([C@@H]2O[C@H](CO[P@@](=O)(N[C@@H](C)C(=O)OC(C)C)Oc3ccccc3)[C@@H](O)[C@@]2(C)F)c1=O	6.4
Cc1c(F)ccc(NC(=O)c2cccc(S(=O)(=O)N[C@H]3CCOC3)c2)c1F	6.11	CC(C)COC[C@@]1(N=[N+]=[N-])O[C@@H](n2ccc(N)nc2=O)[C@H](C)[C@@H]1O	5.44
Cc1c(I)c(=O)[nH]c(=O)n1COCCO	4.51	CC(C)COC[C@@]1(N=[N+]=[N-])O[C@@H](n2ccc(N)nc2=O)[C@H](C)[C@@H]1OCC(C)C	5.18
Cc1c(NC(=O)c2cccc(S(=O)(=O)N[C@H]3CCOC3)c2)ccc(F)c1F	5.72	CC(C)CO[C@H]1[C@@H](C)[C@H](n2ccc(N)nc2=O)O[C@@]1(CO)N=[N+]=[N-]	5.19
Cc1c([N+](=O)[O-])c(=O)[nH]c(=O)n1COCCO	4.69	CC(C)C[C@@H](NP(=O)(OC[C@@]1(N=[N+]=[N-])O[C@@H](n2ccc(N)nc2=O)[C@H](O)[C@@H]1O)Oc1ccccc1)C(=O)OCc1ccccc1	5.38
Cc1c2c(c(C(=O)Nc3ccc(F)c(Cl)c3)n1C)CC[C@@H]2NC(=O)OCc1ncn(C)n1	6.94	CC(C)C[C@@H]1CC(O)=C(C2=NS(=O)(=O)c3cc(NS(C)(=O)=O)ccc3N2)C(=O)N1Cc1ccc(F)cc1	7.8
Cc1cc(-c2ccc(F)nc2F)cn(Cc2ccc(Cl)cc2)c1=O	5.26	CC(C)C[C@@]1(C(=O)O)C[C@H](C(=O)Nc2ccccc2)[C@H](c2nccs2)N1C(=O)c1ccc(C(C)(C)C)cc1	4.52
Cc1cc(-c2ccc(F)nc2F)nn(Cc2ccc(Cl)cc2)c1=O	7.06	CC(C)C[C@@]1(C(=O)O)C[C@H](C(=O)O)[C@H](c2cccs2)N1C(=O)c1ccc(C(C)(C)C)cc1	5.96
Cc1cc(=O)[nH]c(=O)n1COCCO	4.6	CC(C)C[C@@]1(C(=O)O)C[C@H](C(=O)O)[C@H](c2cccs2)N1C(=O)c1ccc(C(F)(F)F)cc1	4.7
Cc1cc(C)cc(-c2cc(NC(=O)c3ccccc3O)c[nH]c2=O)c1	4.6	CC(C)C[C@@]1(C(=O)O)C[C@H](C(=O)O)[C@H](c2nccs2)N1C(=O)c1ccc(C(C)(C)C)cc1	5.42
Cc1cc(C)cc(Cc2nc(SCCOc3ccc([N+](=O)[O-])cc3)[nH]c(=O)c2I)c1	5.16	CC(C)C[C@@]1(C(=O)O)C[C@H](C(N)=O)[C@H](c2nccs2)N1C(=O)c1ccc(C(C)(C)C)c(Br)c1	7.85
Cc1cc(C)cc(Cc2nc(SCCOc3ccccc3)[nH]c(=O)c2I)c1	5.05	CC(C)C[C@@]1(C(=O)O)C[C@H](C(N)=O)[C@H](c2nccs2)N1C(=O)c1ccc(C(C)(C)C)c(Cl)c1	7.7
Cc1cc(C)cc(Cc2nc(SCCc3ccc([N+](=O)[O-])cc3)[nH]c(=O)c2I)c1	5.01	CC(C)C[C@@]1(C(=O)O)C[C@H](C(N)=O)[C@H](c2nccs2)N1C(=O)c1ccc(C(C)(C)C)cc1	6.01
Cc1cc(C)cc(Cc2nc(SCc3ccc(C#N)cc3)[nH]c(=O)c2I)c1	5.15	CC(C)C[C@H](NP(=O)(OC[C@H]1O[C@@H](n2cnc3c(=O)[nH]c(N)nc32)[C@](C)(O)[C@@H]1O)Oc1cccc2ccccc12)C(=O)OCc1ccccc1	6.92
Cc1cc(C)cc(Cc2nc(SCc3ccc([N+](=O)[O-])cc3)[nH]c(=O)c2I)c1	5.18	CC(C)Cc1nc2cc(N(C)C3CCCCC3)c(Nc3nc(-c4ccccc4)cs3)cc2[nH]c1=O	5.38
Cc1cc(C)n2[nH]c(=S)nc2n1	6.92	CC(C)Cn1c(-c2ccoc2)c(C2CCCCC2)c2ccc(C(=O)NC(C)(C)C(=O)Nc3ccc(/C=C/C(=O)O)cc3)cc21	6.21
Cc1cc(C)n2nc(S)nc2c1	6.92	CC(C)Cn1c(=O)c(-c2c(Cl)cccc2Cl)cc2c(N)nc(Nc3ccccc3)nc21	6.66
Cc1cc(F)cc(NC(=O)c2cccc(S(=O)(=O)NC3CCCC3)c2)c1	5.82	CC(C)Cn1cnc2c(N)nc3ccccc3c21	6
Cc1cc(F)ccc1C(=O)N/C(C(=O)N[C@H](CO)Cc1ccccc1)=C(\Br)c1ccccc1	6.48	CC(C)Cn1nc(-c2cccs2)c(O)c(C2=NS(=O)(=O)c3cc(NS(C)(=O)=O)ccc3N2)c1=O	7.39
Cc1cc(F)ccc1Nc1nn(C2CC2)c2ccc(S(=O)(=O)N3CCC(O)CC3)cc12	5.94	CC(C)N(C(=O)C1CCC(F)(F)CC1)c1cc(C#CC(C)(C)C)sc1C(=O)O	4.89
Cc1cc(NC(=O)N2CCC(=O)[C@H]3CCCC[C@H]32)ccc1F	6.42	CC(C)N(C(=O)C1CCCCC1)c1cc(C#CC(C)(C)C)sc1C(=O)O	6.3
Cc1cc(NC(=O)c2c(N)sc(C(=O)Nc3ccccc3)c2C)ccc1F	6.17	CC(C)N(C(=O)C1CCCCCC1)c1cc(C#CC(C)(C)C)sc1C(=O)O	6.65
Cc1cc(NC(=O)c2cccc(S(=O)(=O)NC(C)C)c2)ccc1F	6.82	CC(C)N(C(=O)Cn1c(-c2ccoc2)c(C2CCCCC2)c2ccc(C(=O)O)cc21)C(C)C	5.64
Cc1cc(NC(=O)c2cccc(S(=O)(=O)NC3(C)COC3)c2)c(C)cc1F	5.72	CC(C)N(C(=O)[C@@H]1CC[C@@H]2C[C@@H]2CC1)c1cc(C#CC(C)(C)C)sc1C(=O)O	7.06
Cc1cc(NC(=O)c2cccc(S(=O)(=O)NC3(C)COC3)c2)ccc1F	6.52	CC(C)N(C(=O)[C@H]1CC[C@@H]2C[C@@H]2CC1)c1cc(C#CC(C)(C)C)sc1C(=O)O	6.32
Cc1cc(NC(=O)c2cccc(S(=O)(=O)NC3CCCC3)c2)ccc1F	6.38	CC(C)N(C(=O)[C@H]1[C@@H]2CCCC[C@@H]21)c1cc(C#CC(C)(C)C)sc1C(=O)O	6.68
Cc1cc(NC(=O)c2cccc(S(=O)(=O)N[C@H]3CCOC3)c2)c(F)cc1F	5.48	CC(C)N(C(C)C)S(=O)(=O)NC(=O)[C@@]12C[C@H]1/C=C\CCCCC[C@H](NC(=O)OC(C)(C)C)C(=O)N1C[C@H](OC(=O)N3Cc4ccccc4C3)C[C@H]1C(=O)N2	6.86
Cc1cc(NC(=O)c2cccc(S(=O)(=O)N[C@H]3CCOC3)c2)ccc1F	6.37	CC(C)N(C)C(=O)Cn1c(-c2ccoc2)c(C2CCCCC2)c2ccc(C(=O)O)cc21	6.1
Cc1cc(NC(=O)c2sc(N)c(C#N)c2C)ccc1F	5.7	CC(C)N(CCN(C)C)C1COc2ccccc2-c2c(C3CCCCC3)c3ccc(C(=O)O)cc3n2C1	7.47
Cc1cc(NC(=O)c2sc(N)c(C(N)=O)c2C)ccc1Br	5.15	CC(C)N(Cc1ncnc2c1ncn2[C@@H]1O[C@H](CO)[C@@H](O)[C@H]1O)C(C)C	5.52
Cc1cc(NC(=O)c2sc(N)c(C(N)=O)c2C)ccc1Cl	5.77	CC(C)N(c1cc(-c2ccccc2)sc1C(=O)O)C(=O)[C@H]1CC[C@H](C)CC1	6.77
Cc1cc(NC(=O)c2sc(N)c(C(N)=O)c2C)ccc1F	6.68	CC(C)N(c1cc(C#CC(C)(C)C)sc1C(=O)O)C(=O)[C@H]1CC[C@H](C)CC1	8.7
Cc1cc(Nc2n[nH]c3ccc(S(=O)(=O)N4CCOCC4)cc23)ccc1F	6.54	CC(C)N(c1cc(C#CC(C)(C)C)sc1C(=O)O)C(=O)[C@H]1CC[C@H](CF)CC1	7.51
Cc1cc(Nc2nn(C3CC3)c3cc(F)c(S(=O)(=O)N4CCOCC4)cc23)ccc1F	6.68	CC(C)N(c1cc(C#CC(C)(C)C)sc1C(=O)O)C(=O)[C@H]1CC[C@H](Cl)CC1	7.35
Cc1cc(Nc2nn(C3CC3)c3ccc(S(=O)(=O)N4CCC(O)CC4)cc23)ccc1F	7.5	CC(C)N(c1cc(Oc2ccccc2)ccc1C(=O)O)C(=O)[C@H]1CC[C@H](C(F)(F)F)CC1	4.8
Cc1cc(Nc2nn(C3CC3)c3ccc(S(=O)(=O)N4CCOCC4)cc23)ccc1F	7.24	CC(C)N(c1cc(Oc2ccccc2)ccc1C(=O)O)C(=O)[C@H]1CC[C@H](C)CC1	4.96
Cc1cc(Nc2nn(C3CC3)c3ccc(S(=O)(=O)N4C[C@@H]5C[C@H]4CO5)cc23)ccc1F	7.35	CC(C)N(c1cc(Oc2ccccc2C(F)(F)F)ccc1C(=O)O)C(=O)[C@H]1CC[C@H](C)CC1	5.35
Cc1cc(Nc2nn(C3CC3)c3cnc(S(=O)(=O)N4CCC(O)CC4)cc23)ccc1F	9.6	CC(C)N(c1ccc(OC2CCCC2)cc1C(=O)O)C(=O)[C@H]1CC[C@H](C)CC1	6
Cc1cc(Nc2nn(C3CC3)c3cnc(S(=O)(=O)N4CCOCC4)cc23)ccc1F	7.38	CC(C)N(c1ccc(Oc2cccc(C(F)(F)F)c2)cc1C(=O)O)C(=O)[C@H]1CC[C@H](C)CC1	5.2
Cc1cc(Nc2nn(CC(F)(F)F)c3ccc(S(=O)(=O)N4CCOCC4)cc23)ccc1F	6.62	CC(C)N(c1ccc(Oc2ccccc2)cc1C(=O)O)C(=O)[C@H]1CC[C@H](C(F)(F)F)CC1	4.8
Cc1cc(Nc2nn(CC(F)F)c3ccc(S(=O)(=O)N4CCOCC4)cc23)ccc1F	6.64	CC(C)N(c1ccc(Oc2ccccc2)cc1C(=O)O)C(=O)[C@H]1CC[C@H](C)CC1	5.3
Cc1cc(Nc2nn(CCF)c3ccc(S(=O)(=O)N4CCOCC4)cc23)ccc1F	6.39	CC(C)N(c1ccc(Oc2ccccc2Br)cc1C(=O)O)C(=O)[C@H]1CC[C@H](C)CC1	5.31
Cc1cc(OCCCS(C)(=O)=O)cc(C)c1-c1cccc(COc2ccc3c(c2)OC[C@H]3CC(=O)O)c1	4.52	CC(C)N(c1ccc(Oc2ccccc2C(C)(F)F)cc1C(=O)O)C(=O)[C@H]1CC[C@H](C)CC1	6.21
Cc1cc([N+](=O)[O-])c(Cl)cc1NC(=O)c1ccccc1O	6.55	CC(C)N(c1ccc(Oc2ccccc2C(F)(F)F)cc1C(=O)O)C(=O)[C@H]1CC[C@H](C)CC1	6.7
Cc1cc2c(=O)c3cccc(Cl)c3oc2cc1N1CCC(C(=O)O)C1	6.12	CC(C)N(c1ccc(Oc2ccccc2C(F)F)cc1C(=O)O)C(=O)[C@H]1CC[C@H](C)CC1	5.96
Cc1ccc(-c2cc(=O)c3cccc(Cl)c3o2)cc1O[C@H]1C[C@@H](C(=O)O)C1	6.31	CC(C)N(c1ccc(Oc2ccccc2C2CC2)cc1C(=O)O)C(=O)[C@H]1CC[C@H](C)CC1	5.37
Cc1ccc(-c2cc(C(=O)N3CCC(Cc4ccccc4)CC3)c3ccccc3n2)cc1	4.93	CC(C)N(c1ccc(Oc2ccccc2OC(F)(F)F)cc1C(=O)O)C(=O)[C@H]1CC[C@H](C)CC1	5.55
Cc1ccc(-c2cc(C(=O)N3CCN(C/C=C/c4ccccc4)CC3)c3ccccc3n2)cc1C	5.25	CC(C)N(c1ccc(Oc2ccncc2C(F)(F)F)cc1C(=O)O)C(=O)[C@H]1CC[C@H](C)CC1	6.77
Cc1ccc(-c2cc(C(=O)N3CCN(Cc4ccccc4)CC3)c3ccccc3n2)cc1	4.84	CC(C)N(c1ccc(Oc2ncccc2C(F)(F)F)cc1C(=O)O)C(=O)[C@H]1CC[C@H](C)CC1	7.1
Cc1ccc(-c2cn([C@]3(CO)O[C@@H](n4ccc(N)nc4=O)[C@@H](F)[C@@H]3O)nn2)cc1	8	CC(C)N1C(=O)C(C2=NS(=O)(=O)c3cc(NS(C)(=O)=O)ccc3N2)=C(O)C2CCCC21	6.11
Cc1ccc(-c2nn(Cc3ccc(C#N)cc3)c(=O)c3ccccc23)c(F)n1	6.09	CC(C)N1CC2(COc3ccccc3-c3c(C4CCCCC4)c4ccc(C(=O)O)cc4n3C2)C1	7.52
Cc1ccc(-c2nnc3sc(CN)cn23)cc1	4.46	CC(C)N1CCN(C(=O)Cn2c(-c3ccoc3)c(C3CCCCC3)c3ccc(C(=O)O)cc32)CC1	6.08
Cc1ccc(/C(Br)=C(/NC(=O)c2ccccc2)C(=O)N2CCCCC2)cc1	5.55	CC(C)N1CCN([C@@H](c2ccccc2)c2ccc(Cl)cc2)CC1	7.89
Cc1ccc(/C(Cl)=C(/NC(=O)c2ccccc2)C(=O)N2CCCCC2)cc1	5.96	CC(C)N1CC[C@@H](N2CCn3c(c(C4CCCCC4)c4sc(C(=O)O)cc43)-c3ccccc3C2)C1	6.82
Cc1ccc(C(=O)Nc2ccc3nc(N)n(S(=O)(=O)C(C)C)c3c2)cc1	5.38	CC(C)N1CC[C@H](N2CCn3c(c(C4CCCCC4)c4sc(C(=O)O)cc43)-c3ccccc3C2)C1	7.72
Cc1ccc(C(=O)Nc2ncc(Cl)s2)c(O)c1	6.92	CC(C)NC(=O)/C=C/c1c[nH]c2ccccc12	4.03
Cc1ccc(C(=O)Nc2ncc([N+](=O)[O-])s2)c(O)c1	5.89	CC(C)NC(=O)N(O)c1ncnc2c1ncn2C1O[C@H](CO)[C@@H](O)[C@@]1(C)O	5.22
Cc1ccc(C(=O)Nc2sc(C(=O)Nc3ccccc3)c(C)c2C(N)=O)s1	5.46	CC(C)NC(=O)c1c(NO)cc(-c2ccccc2)oc1=O	6.35
Cc1ccc(C(=O)n2c(CCN3C(=O)c4ccccc4C3=O)nc3cc(Cl)c(Cl)cc32)cc1	4.27	CC(C)NC(=O)c1ccc(-c2ccc(Cl)cc2)c(COc2ccc(-c3nc4cc(C(=O)O)ccc4n3C3CCCCC3)c(F)c2)c1	6.7
Cc1ccc(C2=CC(c3c(F)cccc3Cl)n3ncnc3N2)cc1C	5.77	CC(C)NC(=O)c1ccc(N2CCN(S(=O)(=O)c3ccc(OC(F)(F)F)cc3)[C@@H](C(=O)NCc3ccc(OC(F)(F)F)cc3)C2)nn1	8.1
Cc1ccc(C2CC(c3c(F)cccc3Cl)n3ncnc3N2)cc1C	5.66	CC(C)NC(=O)c1ccc(N2CCOCC2)c(COc2ccc(-c3nc4cc(C(=O)O)ccc4n3C3CCCCC3)c(F)c2)c1	6.42
Cc1ccc(CNC(=O)/C=C/c2coc3cc(O)ccc3c2=O)cc1	4.85	CC(C)NS(=O)(=O)c1ccc(-c2c(C#N)c3cc(C4CC4)ccc3n2C2CCC2)nc1	6.24
Cc1ccc(COP(=O)(CO[C@H](C)Cn2cnc3c(N)ncnc32)N[C@@H](C)C(=O)OC(C)C)cc1	6.73	CC(C)NS(=O)(=O)c1ccc(-c2c(C#N)c3cc(Cl)ccc3n2C2CCC2)nc1	7.55
Cc1ccc(Cl)c2oc3cc(N4CCC(C(=O)O)C4)ccc3c(=O)c12	5.95	CC(C)NS(=O)(=O)c1ccc(-c2c(C#N)c3cc(F)ccc3n2C2CCC2)nc1	7.58
Cc1ccc(Cn2c(CCN)nc3cc(Cl)c(Cl)cc32)cc1	5.85	CC(C)NS(=O)(=O)c1ccc(-c2c(C#N)c3cc(OC(F)(F)F)ccc3n2C2CCC2)nc1	5.96
Cc1ccc(Cn2c(CCN3C(=O)c4ccccc4C3=O)nc3cc(Cl)c(Cl)cc32)cc1	6.16	CC(C)NS(=O)(=O)c1ccc(-c2c(C#N)c3cc(OC(F)F)ccc3n2C2CCC2)nc1	6.27
Cc1ccc(NC(=O)c2cccc(S(=O)(=O)NC3CCCC3)c2)cc1F	4.82	CC(C)NS(=O)(=O)c1ccc(-c2c(C#N)c3ccc(C(F)F)cc3n2C2CCC2)nc1	7.89
Cc1ccc(O)c(C(=O)Nc2ncc(Cl)s2)c1	6.92	CC(C)NS(=O)(=O)c1ccc(-c2c(C#N)c3ccc(C4CC4)cc3n2C2CCC2)nc1	7.68
Cc1ccc(S(=O)(=O)Cc2nc3c(Cn4ccnc4)c(O)ccc3n2C)cc1	4.2	CC(C)NS(=O)(=O)c1ccc(-c2c(C#N)c3ccc(C4CCC4)cc3n2C2CCC2)nc1	6.26
Cc1ccc(S(=O)(=O)N/N=C2\CC[C@@]3(C)[C@@H](CC[C@@]4(C)[C@H]3[C@@H](O)CC3=C([C@H](C)C[C@H](O)[C@@H](O)C(C)(C)O)CC[C@@]34C)C2(C)C)cc1	4.54	CC(C)NS(=O)(=O)c1ccc(-c2c(C#N)c3ccc(OC(F)(F)F)cc3n2C2CCC2)nc1	7.17
Cc1ccc(S(=O)(=O)Nc2ccc3c(c2)nc(N)n3S(=O)(=O)C(C)C)cc1	4.8	CC(C)NS(=O)(=O)c1ccc(-c2c(C#N)c3ccc(OC(F)F)cc3n2C(C)C)nc1	7.21
Cc1ccc(S(=O)(=O)Nc2ccc3nc(N)n(S(=O)(=O)C(C)C)c3c2)cc1	5.32	CC(C)NS(=O)(=O)c1ccc(-c2c(C#N)c3ccc(OC(F)F)cc3n2C2CCC2)nc1	7.92
Cc1ccc(S(=O)(=O)Oc2cc(-c3ccccn3)[nH]n2)cc1	4.63	CC(C)NS(=O)(=O)c1ccc(-c2c(C#N)c3ccc(OC(F)F)cc3n2C2CCCC2)nc1	7.82
Cc1ccc(S(=O)(=O)Oc2cc(CSc3ccccn3)[nH]n2)cc1	4.84	CC(C)NS(=O)(=O)c1ccc(-c2c(C#N)c3ccc(OC(F)F)cc3n2C2CCCCC2)nc1	7.66
Cc1ccc(S(=O)(=O)n2c(CCCN3C(=O)c4ccccc4C3=O)nc3cc(Cl)c(Cl)cc32)cc1	6.47	CC(C)NS(=O)(=O)c1ccc(-c2c(C#N)c3ccc(OC(F)F)cc3n2CC2CC2)cc1	7
Cc1ccc(S(=O)(=O)n2c(CCN3C(=O)C=CC3=O)nc3cc(Cl)c(Cl)cc32)cc1	6.17	CC(C)NS(=O)(=O)c1ccc(-c2c(C#N)c3ccc(OC(F)F)cc3n2CC2CC2)cn1	6.25
Cc1ccc(S(=O)(=O)n2c(CCN3C(=O)c4ccccc4C3=O)nc3cc(Cl)c(Cl)cc32)cc1	5.54	CC(C)NS(=O)(=O)c1ccc(-c2c(C#N)c3ccc(OC(F)F)cc3n2CC2CC2)nc1	7.48
Cc1ccc(S(=O)(=O)n2c(CCN3C(=O)c4ccccc4C3=O)nc3cc(F)c(F)cc32)cc1	5.92	CC(C)NS(=O)(=O)c1ccc(-c2c(C#N)c3ccc(OCC(F)F)cc3n2C2CCC2)nc1	5.72
Cc1ccc(S(=O)(=O)n2c(CCN3C(=O)c4ccccc4C3=O)nc3ccccc32)cc1	5.66	CC(C)NS(=O)(=O)c1ccc(-c2c(C#N)c3ccc(SC(C)C)cc3n2C2CCC2)nc1	5.88
Cc1ccc(S(=O)(=O)n2c(CCN3Cc4ccccc4C3=O)nc3cc(Cl)c(Cl)cc32)cc1	5.47	CC(C)NS(=O)(=O)c1cnc(-c2c(C#N)c3ccc(OC(F)F)cc3n2CC2CC2)nc1	6.62
Cc1ccc(S(=O)(=O)n2c(CN3C(=O)c4ccccc4C3=O)nc3cc(Cl)c(Cl)cc32)cc1	6.3	CC(C)NS(=O)(=O)c1ncc(-c2c(C#N)c3ccc(OC(F)F)cc3n2CC2CC2)cn1	5
Cc1ccc(S(=O)(=O)n2c(N3C(=O)c4ccccc4C3=O)nc3cc(Cl)c(Cl)cc32)cc1	4.71	CC(C)Nc1ccc2c(c1)CN(C(=O)O[C@@H]1C[C@H]3C(=O)N[C@]4(C(=O)NS(=O)(=O)C5CC5)C[C@H]4/C=C\CCCCC[C@H](NC(=O)OC(C)(C)C)C(=O)N3C1)C2	7.96
Cc1ccc(SCc2nc3c(Cn4ccnc4)c(O)ccc3n2C)cc1	4.49	CC(C)Nn1c(=O)c(C2=NS(=O)(=O)c3ccccc3N2)c(O)c2ccccc21	6.19
Cc1ccc(SCc2nc3c(Cn4ccnc4C)c(O)ccc3n2C)cc1	4.44	CC(C)OC(=O)C(C)(C)NP(=O)(OC[C@@]1(N=[N+]=[N-])O[C@@H](n2ccc(N)nc2=O)[C@H](O)[C@@H]1O)Oc1ccccc1	5.51
Cc1ccc(Sc2nc(N)nc3c2ncn3CCOCP(=O)(OCC(F)(F)F)OCC(F)(F)F)cc1	7.22	CC(C)OC(=O)C(C)(C)NP(=O)(OC[C@H]1O[C@@H](n2ccc(=O)[nH]c2=O)[C@](Cl)(Br)[C@@H]1O)Oc1ccccc1	6.79
Cc1ccc2c(nc(CCc3ccc(F)cc3)n2C)c1Cn1ccnc1	4.94	CC(C)OC(=O)C(C)NP(=O)(OC[C@H]1O[C@@H](n2cnc3c(N(C)NS(C)(=O)=O)nc(N)nc32)[C@](C)(O)[C@@H]1O)Oc1ccc(Cl)cc1	6.56
Cc1cccc(-c2cc(C(=O)N3CCC(Cc4ccccc4)CC3)c3ccccc3n2)c1	5.75	CC(C)OC(=O)C(C)NP(=O)(OC[C@H]1O[C@@H](n2cnc3c(N(C)NS(C)(=O)=O)ncnc32)[C@](C)(O)[C@@H]1O)Oc1ccc(Cl)cc1	5.6
Cc1cccc(-c2cc(NC(=O)c3ccc(C(F)(F)F)cc3O)c[nH]c2=O)c1	4.58	CC(C)OC(=O)CCc1ccccc1OP(=O)(N[C@@H](C)C(=O)OC(C)C)OC[C@H]1O[C@@H](n2cnc3c(N)nc(N)nc32)[C@](C)(O)[C@H]1O	6.16
Cc1cccc(-c2cc(NC(=O)c3ccc(C)cc3O)c[nH]c2=O)c1	4.41	CC(C)OC(=O)CCc1ccccc1O[P@@](=O)(N[C@@H](C)C(=O)OC(C)C)OC[C@H]1O[C@@H](n2cnc3c(N)nc(N)nc32)[C@](C)(O)[C@H]1O	6
Cc1cccc(-c2cc(NC(=O)c3ccc(Cl)cc3O)c[nH]c2=O)c1	4.65	CC(C)OC(=O)CCc1ccccc1O[P@](=O)(N[C@@H](C)C(=O)OC(C)C)OC[C@H]1O[C@@H](n2cnc3c(N)nc(N)nc32)[C@](C)(O)[C@H]1O	6.05
Cc1cccc(-c2cc(NC(=O)c3ccc(F)cc3O)c[nH]c2=O)c1	4.49	CC(C)OC(=O)CNP(=O)(OC[C@@]1(N=[N+]=[N-])O[C@@H](n2ccc(N)nc2=O)[C@H](O)[C@@H]1O)Oc1ccccc1	5.35
Cc1cccc(-c2cc(NC(=O)c3ccccc3O)c[nH]c2=O)c1	4.23	CC(C)OC(=O)N[C@@H](C(=O)N1CCC[C@H]1C(=O)Nc1ccc(C#Cc2ccc(NC(=O)[C@@H]3CCCN3C(=O)[C@H](NC(=O)OC(C)C)c3ccccc3)cc2)cc1)c1ccccc1	9.55
Cc1cccc(/C(Br)=C(/NC(=O)c2ccccc2)C(=O)N[C@H](CO)Cc2ccccc2)c1	6.34	CC(C)OC(=O)N[C@H](C(=O)N1CCC[C@H]1c1ncc(-c2ccc(-c3ccc4c(c3)c(Cl)cc3nc([C@@H]5CCCN5C(=O)[C@@H](NC(=O)OC(C)C)C(C)C)[nH]c34)cc2)[nH]1)C(C)C	7.46
Cc1cccc(C(=O)N[C@@H](Cc2ccccc2)C(=O)N[C@H](CO)Cc2ccccc2)c1	4.22	CC(C)OC(=O)OC(C)n1c(=O)ccn([C@@H]2O[C@H](CO[P@@](=O)(N[C@@H](C)C(=O)OC(C)C)Oc3ccccc3)[C@@H](O)[C@@]2(C)F)c1=O	6.66
Cc1cccc(C(=O)Nc2nc(-c3ccccc3)cs2)c1O	6.66	CC(C)OC(=O)OCOP1(=O)O[C@H]2O[C@@H](n3cnc4c(N(C)NS(C)(=O)=O)nc(N)nc43)[C@](C)(O)[C@@H]2O1	6.78
Cc1cccc(C(=O)Nc2ncc(Br)s2)c1O	5.46	CC(C)OC(=O)OCOP1(=O)O[C@H]2O[C@@H](n3cnc4c(N(C)NS(C)(=O)=O)ncnc43)[C@](C)(O)[C@@H]2O1	6.33
Cc1cccc(C(=O)Nc2ncc([N+](=O)[O-])s2)c1O	6.19	CC(C)OC(=O)[C@H](C)NP(=O)(N[C@@H](C)C(=O)OC(C)C)OC[C@@]1(F)O[C@@H](n2ccc(=O)[nH]c2=O)[C@](C)(O)[C@@H]1O	5.18
Cc1cccc(COP(=O)(CO[C@H](C)Cn2cnc3c(N)ncnc32)N[C@@H](C)C(=O)OC(C)C)c1	6.74	CC(C)OC(=O)[C@H](C)NP(=O)(OC[C@@]1(F)O[C@@H](n2ccc(=O)[nH]c2=O)[C@@](F)(Cl)[C@@H]1O)Oc1ccccc1	7.35
Cc1cccc(O)c1C(=O)Cc1c(C=O)cc(O)c(C)c1O	4.29	CC(C)OC(=O)[C@H](C)NP(=O)(OC[C@@]1(F)O[C@@H](n2ccc(=O)[nH]c2=O)[C@](C)(Cl)[C@@H]1O)Oc1ccccc1	7
Cc1ccccc1/C(Br)=C(/NC(=O)c1ccccc1)C(=O)N1CCCCC1	6.05	CC(C)OC(=O)[C@H](C)NP(=O)(OC[C@@]1(F)O[C@@H](n2ccc(=O)[nH]c2=O)[C@](C)(F)[C@@H]1O)Oc1ccc2ccccc2c1	6.8
Cc1ccccc1/C(Cl)=C(/NC(=O)c1ccccc1)C(=O)N1CCCCC1	6	CC(C)OC(=O)[C@H](C)NP(=O)(OC[C@@]1(F)O[C@@H](n2ccc(=O)[nH]c2=O)[C@](C)(F)[C@@H]1O)Oc1cccc2ccccc12	6.94
Cc1ccccc1COP(=O)(CO[C@H](C)Cn1cnc2c(N)ncnc21)N[C@@H](C)C(=O)OC(C)C	7.62	CC(C)OC(=O)[C@H](C)NP(=O)(OC[C@@]1(F)O[C@@H](n2ccc(=O)[nH]c2=O)[C@](C)(F)[C@@H]1O)Oc1ccccc1	6.51
Cc1ccccc1COP(=O)(CO[C@H](C)Cn1cnc2c(N)ncnc21)N[C@@H](Cc1ccccc1)C(=O)OC(C)C	6.31	CC(C)OC(=O)[C@H](C)NP(=O)(OC[C@@]1(F)O[C@@H](n2ccc(=O)[nH]c2=O)[C@](C)(O)[C@@H]1O)Oc1ccc(Cl)cc1	7.1
Cc1ccccc1Sc1nc(N)nc2c1ncn2CCOCP(=O)(OCC(F)(F)F)OCC(F)(F)F	7.1	CC(C)OC(=O)[C@H](C)NP(=O)(OC[C@@]1(F)O[C@@H](n2ccc(=O)[nH]c2=O)[C@](C)(O)[C@@H]1O)Oc1cccc2ccccc12	7.7
Cc1cn(/C=C2/CC2(F)CO)c(=O)[nH]c1=O	4.7	CC(C)OC(=O)[C@H](C)NP(=O)(OC[C@@]1(F)O[C@@H](n2ccc(=O)[nH]c2=O)[C@](C)(O)[C@@H]1O)Oc1ccccc1	6.96
Cc1cn(/C=C2\CC2(F)CO)c(=O)[nH]c1=O	4.7	CC(C)OC(=O)[C@H](C)NP(=O)(OC[C@@]1(N=[N+]=[N-])O[C@@H](n2ccc(=O)[nH]c2=O)[C@@H](O)[C@H]1O)Oc1ccccc1	6.11
Cc1cn([C@@H]2C[C@@H](F)[C@H](COP(=O)(O)OP(=O)(O)OP(=O)(O)O)O2)c(=O)[nH]c1=O	6.82	CC(C)OC(=O)[C@H](C)NP(=O)(OC[C@@]1(N=[N+]=[N-])O[C@@H](n2ccc(N)nc2=O)[C@H](O)[C@@H]1O)Oc1ccccc1	6
Cc1cn([C@@H]2C[C@@H](F)[C@H](COP(=O)(O)OP(=O)(O)OP(=O)(O)O)O2)c(=O)nc1N	7.52	CC(C)OC(=O)[C@H](C)NP(=O)(OC[C@@]1(N=[N+]=[N-])O[C@@H](n2cnc3c(=O)[nH]cnc32)[C@H](O)[C@@H]1O)Oc1cccc2ccccc12	5.2
Cc1cn([C@@H]2C[C@@H](N=[N+]=[N-])[C@H](CO)O2)c(=O)nc1N	4.89	CC(C)OC(=O)[C@H](C)NP(=O)(OC[C@H]1O[C@@H](n2ccc(=O)[nH]c2=O)[C@@]2(CCO2)[C@@H]1O)Oc1ccccc1	4.68
Cc1cn([C@@H]2C[C@@H](O)[C@H](CO)O2)c(=O)[nH]c1=O	6.25	CC(C)OC(=O)[C@H](C)NP(=O)(OC[C@H]1O[C@@H](n2ccc(=O)[nH]c2=O)[C@](C)(Cl)[C@@H]1O)Oc1ccccc1	6.92
Cc1cn([C@@H]2C[C@@H](O)[C@H](CO)O2)c(=O)nc1N	6.05	CC(C)OC(=O)[C@H](C)NP(=O)(OC[C@H]1O[C@@H](n2ccc(=O)[nH]c2=O)[C@](C)(F)[C@@H]1O)Oc1ccccc1	7.32
Cc1cn([C@@H]2C[C@@H](O)[C@H](CO)O2)c(=O)nc1NO	5.3	CC(C)OC(=O)[C@H](C)NP(=O)(OC[C@H]1O[C@@H](n2ccc(=O)[nH]c2=O)[C@](F)(Br)[C@@H]1O)Oc1ccccc1	6.4
Cc1cn([C@@H]2O[C@H](CO)C=C2F)c(=O)[nH]c1=O	5.7	CC(C)OC(=O)[C@H](C)NP(=O)(OC[C@H]1O[C@@H](n2ccc(=O)[nH]c2=O)[C@](F)(Cl)[C@@H]1O)Oc1ccccc1	6.05
Cc1cn([C@@H]2O[C@H](CO)[C@@H](O)[C@@H]2F)c(=O)[nH]c1=O	6.89	CC(C)OC(=O)[C@H](C)NP(=O)(OC[C@H]1O[C@@H](n2ccc(N)nc2=O)[C@@]2(CCO2)[C@@H]1O)Oc1ccccc1	6.13
Cc1cn([C@@H]2O[C@H](CO)[C@H](O)[C@H]2F)c(=O)[nH]c1=O	4.72	CC(C)OC(=O)[C@H](C)NP(=O)(OC[C@H]1O[C@@H](n2ccc(N)nc2=O)[C@](C)(O)[C@@H]1O)Oc1ccccc1	6.68
Cc1cn([C@@H]2O[C@H](COP(=O)(O)OP(=O)(O)OP(=O)(O)O)[C@@H](O)[C@H]2O)c(=O)[nH]c1=O	6.34	CC(C)OC(=O)[C@H](C)NP(=O)(OC[C@H]1O[C@@H](n2ccc(N)nc2=O)[C@](F)(Br)[C@@H]1O)Oc1ccccc1	5.62
Cc1cn([C@H]2C[C@@H](O)[C@@H](CO)O2)c(=O)[nH]c1=O	4.38	CC(C)OC(=O)[C@H](C)NP(=O)(OC[C@H]1O[C@@H](n2ccc(N)nc2=O)[C@](F)(Cl)[C@@H]1O)Oc1ccccc1	6.16
Cc1cn([C@H]2C[C@H](O)[C@@H](CO)O2)c(=O)[nH]c1=O	6.52	CC(C)OC(=O)[C@H](C)NP(=O)(OC[C@H]1O[C@@H](n2cnc3c(=O)[nH]c(N)nc32)[C@](C)(O)[C@@H]1O)Oc1cccc2ccccc12	6.77
Cc1cn([C@H]2C[C@H](OP(=O)(S)OC[C@H]3O[C@@H](n4cnc5c(N)ncnc54)C[C@@H]3O)[C@@H](COP(=O)(S)O[C@H]3C[C@H](n4ccc(N)nc4=O)O[C@@H]3CO)O2)c(=O)[nH]c1=O	5.68	CC(C)OC(=O)[C@H](C)NP(=O)(OC[C@H]1O[C@@H](n2cnc3c(N)ncnc32)[C@](F)(Cl)[C@@H]1O)Oc1ccccc1	5.57
Cc1cn([C@H]2OC[C@H](O)[C@H](O)[C@H]2O)c(=O)nc1N	4.3	CC(C)OC(=O)[C@H](C)NP(=O)(OC[C@H]1O[C@@](C#N)(c2ccc3c(N)ncnn23)[C@](C)(O)[C@@H]1O)Oc1ccccc1	5.98
Cc1cn([C@H]2O[C@@H](CO)[C@H](O)[C@H]2F)c(=O)[nH]c1=O	7	CC(C)OC(=O)[C@H](C)NP(=O)(OC[C@H]1O[C@@](C#N)(c2ccc3c(N)ncnn23)[C@](C)(O)[C@@H]1OC(=O)C(C)C)Oc1ccccc1	6.21
Cc1cnc(C2CC(=O)N(c3cnn4c3CN(C(=O)Nc3cc(F)c(F)c(F)c3)C(C3CC3)C4)C2)s1	7.75	CC(C)OC(=O)[C@H](C)NP(=O)(OC[C@H]1O[C@@](C#N)(c2ccc3c(N)ncnn23)[C@]2(C)OC(=O)O[C@H]12)Oc1ccccc1	5.85
Cc1nc(C2CC(=O)N(c3cnn4c3CN(C(=O)Nc3cc(F)c(F)c(F)c3)C(C3CC3)C4)C2)no1	7.8	CC(C)OC(=O)[C@H](C)NP(=O)(OC[C@H]1O[C@@](C#N)(n2ccc(N)nc2=O)[C@H](O)[C@@H]1O)Oc1ccccc1	5.6
Cc1nc(COC(=O)[C@@]2(C)CC[C@]3(C)CC[C@]4(C)C(=CC(=O)[C@@H]5[C@@]6(C)CC[C@H](O)C(C)(C)[C@@H]6CC[C@]54C)[C@@H]3C2)cs1	5.04	CC(C)OC(=O)[C@H](C)N[P@+]([O-])(OC[C@H]1O[C@@](C#N)(c2ccc3c(N)ncnn23)[C@](C)(O)[C@@H]1OC(=O)C(C)C)Oc1ccccc1	7.17
Cc1nc2cc(NC(=O)c3ccc(S(=O)(=O)N(C)Cc4ccccc4)cc3)ccc2s1	6.46	CC(C)OC(=O)[C@H](C)N[P@@](=O)(OC[C@@]1(F)O[C@@H](n2ccc(=O)[nH]c2=O)[C@](C)(O)[C@@H]1O)Oc1ccccc1	6.03
Cc1nccn1Cc1c(O)ccc2c1nc(CSc1ccccc1)n2C	5.11	CC(C)OC(=O)[C@H](C)N[P@@](=O)(OC[C@H]1O[C@@H](n2ccc(=O)[nH]c2=O)[C@](Cl)(Br)[C@@H]1O)Oc1ccccc1	6.66
Cc1ncnc2c1c(Br)cn2[C@@H]1C[C@@H](CO)[C@@H](O)[C@H]1O	5.18	CC(C)OC(=O)[C@H](C)N[P@@](=O)(Oc1ccccc1)O[C@@H](C)[C@H]1O[C@@H](n2ccc(=O)[nH]c2=O)[C@](C)(O)[C@@H]1O	5.11
Cc1oc2nc1C(=O)N[C@@H](C)c1nc(co1)C(=O)N[C@@H](CC(C)C)C(=O)N1CCC[C@H]1C(=O)N[C@@H](C(C)C)c1nc-2cs1	4.12	CC(C)OC(=O)[C@H](C)N[P@@](=O)(Oc1ccccc1)O[C@H](C)[C@H]1O[C@@H](n2ccc(=O)[nH]c2=O)[C@](C)(O)[C@@H]1O	5.83
Cl.NCC(=O)SCCOP(=O)(COCCn1cnc2c(N)ncnc21)OCCSC(=O)CN	4.99	CC(C)OC(=O)[C@H](C)N[P@](=O)(OC[C@@]1(C)O[C@@H](n2ccnc(N)c2=O)[C@H](O)[C@@H]1O)Oc1ccccc1	4.71
Cl.Nc1ccn([C@@H]2CS[C@H](CO)O2)c(=O)n1	7.09	CC(C)OC(=O)[C@H](C)N[P@](=O)(OC[C@@]1(F)O[C@@H](n2ccc(=O)[nH]c2=O)[C@](C)(O)[C@@H]1O)Oc1ccccc1	7.4
Cl.Nc1ncnc2c1ncn2CCOCP(=O)(OCCOC(=O)[C@@H](N)Cc1ccccc1)OCCOC(=O)[C@@H](N)Cc1ccccc1	6.51	CC(C)OC(=O)[C@H](C)N[P@](=O)(OC[C@H]1O[C@@H](n2ccc(=O)[nH]c2=O)C(Br)(Br)[C@@H]1O)Oc1ccccc1	6.39
Cl.Nc1ncnc2c1ncn2CCOCP(=O)(OCCSC(=O)[C@@H](N)Cc1ccccc1)OCCSC(=O)[C@@H](N)Cc1ccccc1	6.68	CC(C)OC(=O)[C@H](C)N[P@](=O)(OC[C@H]1O[C@@H](n2ccc(=O)[nH]c2=O)C(C)(C)[C@@H]1O)Oc1ccccc1	5.32
Cl.Nc1ncnc2c1ncn2CCOCP(=O)(OCOC(=O)[C@@H](N)Cc1ccccc1)OCOC(=O)[C@@H](N)Cc1ccccc1	6.18	CC(C)OC(=O)[C@H](C)N[P@](=O)(OC[C@H]1O[C@@H](n2ccc(=O)[nH]c2=O)C(Cl)(Cl)[C@@H]1O)Oc1ccccc1	7.37
ClCCc1c(Cl)nc2ccc(Cl)cc2c1-c1ccccc1Cl	4.72	CC(C)OC(=O)[C@H](C)N[P@](=O)(OC[C@H]1O[C@@H](n2ccc(=O)[nH]c2=O)C(F)(F)[C@@H]1O)Oc1ccccc1	6.65
Clc1cc2nc(N3CCN(c4ccccn4)CC3)[nH]c2cc1Cl	6.22	CC(C)OC(=O)[C@H](C)N[P@](=O)(OC[C@H]1O[C@@H](n2ccc(=O)[nH]c2=O)[C@@](Cl)(Br)[C@@H]1O)Oc1ccccc1	6.7
Clc1ccc(C2=CC(c3c(Cl)cccc3Cl)n3ncnc3N2)cc1	5.75	CC(C)OC(=O)[C@H](C)N[P@](=O)(OC[C@H]1O[C@@H](n2ccc(=O)[nH]c2=O)[C@@](F)(Br)[C@@H]1O)Oc1ccccc1	7.9
Clc1ccc(C2CC(c3c(Cl)cccc3Cl)n3ncnc3N2)cc1	5.33	CC(C)OC(=O)[C@H](C)N[P@](=O)(OC[C@H]1O[C@@H](n2ccc(=O)[nH]c2=O)[C@@](F)(CF)[C@@H]1O)Oc1ccccc1	6.75
Clc1ccc(C2CC(c3ccccc3)n3ncnc3N2)cc1	4.47	CC(C)OC(=O)[C@H](C)N[P@](=O)(OC[C@H]1O[C@@H](n2ccc(=O)[nH]c2=O)[C@@](F)(Cl)[C@@H]1O)Oc1ccccc1	7.28
Clc1ccc(C2CC(c3ccccc3Cl)n3ncnc3N2)cc1	5.52	CC(C)OC(=O)[C@H](C)N[P@](=O)(OC[C@H]1O[C@@H](n2ccc(=O)[nH]c2=O)[C@](C)(Cl)[C@@H]1O)Oc1ccccc1	6.86
Clc1cccc2c1Oc1cc(N3CCCC3)ccc1C2	5.96	CC(C)OC(=O)[C@H](C)N[P@](=O)(OC[C@H]1O[C@@H](n2ccc(=O)[nH]c2=O)[C@](C)(F)[C@@H]1O)Oc1ccccc1	7.55
Clc1cccc2c1Oc1cc(N3CCCC3)ccc1C2C1COC1	5.13	CC(C)OC(=O)[C@H](C)N[P@](=O)(OC[C@H]1O[C@@H](n2ccc(=O)[nH]c2=O)[C@](C)(O)[C@@H]1O)Oc1ccccc1	7.52
Cn1c(=O)c(CCO)c(-c2ccccc2Cl)c2cc(Cl)ccc21	4.66	CC(C)OC(=O)[C@H](C)N[P@](=O)(OC[C@H]1O[C@@H](n2ccc(=O)[nH]c2=O)[C@](Cl)(Br)[C@@H]1O)Oc1ccccc1	7.64
Cn1c(CCC2CCCCC2)nc2cc(Cl)c(Cl)cc21	4.73	CC(C)OC(=O)[C@H](C)N[P@](=O)(OC[C@H]1O[C@@H](n2ccc(=O)[nH]c2=O)[C@](F)(Br)[C@@H]1O)Oc1ccccc1	5.6
Cn1c(CCC2CCCO2)nc2cc(Cl)c(Cl)cc21	4.99	CC(C)OC(=O)[C@H](C)N[P@](=O)(OC[C@H]1O[C@@H](n2ccc(=O)n(C(=O)OCc3ccccc3)c2=O)[C@](C)(F)[C@@H]1O)Oc1ccccc1	6.3
Cn1c(CCN2C(=O)c3ccccc3C2=O)nc2cc(Cl)c(Cl)cc21	6.05	CC(C)OC(=O)[C@H](C)N[P@](=O)(OC[C@H]1O[C@@H](n2ccc(=O)n(C(C)OC(=O)OC3CCCCC3)c2=O)[C@](C)(F)[C@@H]1O)Oc1ccccc1	6.3
Cn1c(CCc2ccncc2)nc2cc(Cl)c(Cl)cc21	5.34	CC(C)OC(=O)[C@H](C)N[P@](=O)(OC[C@H]1O[C@@H](n2ccnc(N)c2=O)[C@](C)(O)[C@@H]1O)Oc1ccccc1	4.61
Cn1c(CS(=O)(=O)c2ccccc2)nc2c(Cn3ccnc3)c(O)ccc21	4.15	CC(C)OC(=O)[C@H](Cc1ccccc1)NP(=O)(OC[C@@]1(N=[N+]=[N-])O[C@@H](n2ccc(N)nc2=O)[C@H](O)[C@@H]1O)Oc1ccccc1	5.54
Cn1c(CSc2ccccc2)nc2c(Cn3ccnc3)c(O)ccc21	5.04	CC(C)OC(=O)c1ccccc1C#Cc1c(Cl)nc(N)nc1N[C@@H]1C[C@H](CO)[C@@H](O)[C@H]1O	6.52
Cn1c(Cl)c2c(c1C(=O)Nc1ccc(F)c(Cl)c1)CC[C@@H]2NC(=O)OCc1c[nH]nn1	7.85	CC(C)Oc1ccc(C(=O)Nc2ccc(CN3CCN(C)CC3)c(C(F)(F)F)c2)cc1N	5.88
Cn1c(Cl)c2c(c1C(=O)Nc1ccc(F)c(Cl)c1)CC[C@@H]2NC(=O)OCc1nc[nH]n1	7.96	CC(C)Oc1ccc(C(=O)Nc2ccc(CN3CCN(C)CC3)c(C(F)(F)F)c2)cc1NC(=O)C(C)Br	6.5
Cn1cc(-c2ccc(F)nc2F)nc(Cc2ccc(Cl)cc2)c1=O	5.72	CC(C)Oc1ccc(C(=O)Nc2ccc(CN3CCN(C)CC3)c(C(F)(F)F)c2)cc1[N+](=O)[O-]	7.02
Cn1cc(C(=O)C(=O)N2CC(F)(F)C2)cc1C(=O)Nc1ccc(F)c(F)c1	5.42	CC(C)Oc1ccc(C(=O)Nc2ccc(N(C)C)cc2)cc1N	5.13
Cn1cc(C(=O)C(=O)N2CCOCC2)cc1C(=O)Nc1ccc(F)c(F)c1	5.96	CC(C)Oc1ccc(C(=O)Nc2ccc(N(C)C)cc2)cc1NC(=O)C(C)Br	5.36
Cn1cc(C(=O)C(=O)NCC#N)cc1C(=O)Nc1ccc(F)c(F)c1	5.29	CC(C)Oc1ccc(C(=O)Nc2ccc(N(C)C)cc2)cc1[N+](=O)[O-]	5.51
Cn1cc(C(=O)C(=O)NCc2ccccc2)cc1C(=O)Nc1ccc(F)c(F)c1	6.39	CC(C)Oc1ccc(S(=O)(=O)N2CCCC3=C[C@H]4C[C@H](CN5CCCC[C@H]45)[C@@H]32)cc1	5.74
Cn1cc(C(=O)C(=O)NOC2CCCC2)cc1C(=O)Nc1ccc(F)c(F)c1	6.25	CC(C)Oc1nc(N)nc2c1ncn2[C@@H]1O[C@H](CO)[C@@H](O)[C@@]1(C)O	5.03
Cn1cc(C(=O)C(=O)Nc2ccccc2)cc1C(=O)Nc1ccc(F)c(F)c1	7.1	CC(C)Oc1nc(N)nc2c1ncn2[C@@H]1O[C@H](COP(=O)(N[C@@H](C)C(=O)OCC(C)(C)C)Oc2cccc3ccccc23)[C@@H](O)[C@@]1(C)O	7.64
Cn1cc(C(=O)C(=O)Nc2nccs2)cc1C(=O)Nc1ccc(F)c(F)c1	6.33	CC(C)S(=O)(=O)NC(=O)[C@@]12C[C@H]1/C=C\CCCCC[C@H](NC(=O)OC(C)(C)C)C(=O)N1C[C@H](OC(=O)N3Cc4ccccc4C3)C[C@H]1C(=O)N2	7.68
Cn1cc(COC(=O)N[C@H]2CCc3c2cn(C)c3C(=O)Nc2ccc(F)c(Cl)c2)nn1	7.28	CC(C)S(=O)(=O)NC(=O)c1c(-c2ccc[nH]c2=O)c2c3occc3ccc2n1Cc1cc(F)ccc1F	10.3
Cn1cc2c(c1C(=O)Nc1ccc(F)c(Cl)c1)CC[C@@H]2NC(=O)OCc1c[nH]nn1	7.24	CC(C)S(=O)(=O)NC(=O)c1c(-c2ccc[nH]c2=O)c2cc(Cl)ccc2n1Cc1ccccc1F	6.4
Cn1cc2c(c1C(=O)Nc1ccc(F)c(Cl)c1)CC[C@@H]2NC(=O)OCc1nc[nH]n1	7.3	CC(C)S(=O)(=O)Nc1ccc(-c2c(C#N)c3ccc(OC(F)F)cc3n2CC2CC2)cc1	7.1
Cn1ccnc1C(=O)Nc1ccc2c(=O)c3cccc(F)c3oc2c1	6.31	CC(C)[C@@H]1NC(=O)C(C)(C)/C=C/c2cc3cc(ccc3cn2)[C@@H](C)OC(=O)[C@@H]2CCCN(N2)C(=O)[C@H](C)NC1=O	7.28
Cn1cnc(COC(=O)N[C@@H]2CCc3c2cn(C)c3C(=O)Nc2ccc(F)c(Cl)c2)n1	5.46	CC(C)[C@@H]1NC(=O)C(C)(C)/C=C/c2ccc3ccc(nc3c2)[C@@H](C)OC(=O)[C@@H]2CCCN(N2)C(=O)[C@H](C)NC1=O	7.35
Cn1cnc(COC(=O)N[C@H]2CCc3c(C(=O)Nc4ccc(F)c(Cl)c4)ccc(F)c32)n1	7.11	CC(C)[C@@H]1NC(=O)C/C=C/c2cc3cc(ccc3cn2)[C@@H](C)OC(=O)[C@@H]2CCCN(N2)C(=O)[C@H](C)NC1=O	6.96
Cn1cnc(COC(=O)N[C@H]2CCc3c2c(Br)n(C)c3C(=O)Nc2ccc(F)c(Cl)c2)n1	7.92	CC(C)[C@@H]1NC(=O)C/C=C/c2ccc3ccc(cc3c2)[C@@H](C)OC(=O)[C@@H]2CCCN(N2)C(=O)[C@H](C)NC1=O	6.4
Cn1cnc(COC(=O)N[C@H]2CCc3c2c(Cl)n(C)c3C(=O)Nc2ccc(F)c(Cl)c2)n1	7.89	CC(C)[C@@H]1NC(=O)C/C=C/c2ccc3ccc(nc3c2)[C@@H](C)OC(=O)[C@@H]2CCCN(N2)C(=O)[C@H](C)NC1=O	6.81
Cn1cnc(COC(=O)N[C@H]2CCc3c2cn(C)c3C(=O)Nc2ccc(F)c(Cl)c2)n1	7.28	CC(C)[C@@H]1NC(=O)CC/C=C/c2cc3cc(ccc3cn2)[C@@H](C)OC(=O)[C@@H]2CCCN(N2)C(=O)[C@H](C)NC1=O	6.54
Cn1nc(Nc2ccc(F)c(Cl)c2)c2cc(S(=O)(=O)N3CCC(O)CC3)ccc21	5.86	CC(C)[C@@H]1NC(=O)CCC/C=C/c2cc3cc(ccc3cn2)[C@@H](C)OC(=O)[C@@H]2CCCN(N2)C(=O)[C@H](C)NC1=O	6.22
Fc1ccc(C2=CC(c3c(F)cccc3Cl)n3ncnc3N2)c(F)c1	5.55	CC(C)[C@@H]1NC(=O)CCCC/C=C/c2cc3cc(ccc3cn2)[C@@H](C)OC(=O)[C@@H]2CCCN(N2)C(=O)[C@H](C)NC1=O	6.05
Fc1ccc(C2=CC(c3c(F)cccc3Cl)n3ncnc3N2)cc1	5.6	CC(C)[C@@H]1NC(=O)CCCC/C=C/c2cccc(c2)[C@@H](C)OC(=O)[C@@H]2CCCN(N2)C(=O)[C@H](C)NC1=O	6.55
Fc1ccc(C2C=C(c3ccc(Cl)cc3)Nc3ncnn32)c(Cl)c1	5.44	CC(C)[C@@H]1NC(=O)CCCc2cc3cc(ccc3cn2)[C@@H](C)OC(=O)[C@@H]2CCCN(N2)C(=O)[C@H](C)NC1=O	5.56
Fc1ccc(C2CC(c3c(F)cccc3Cl)n3ncnc3N2)c(F)c1	4.95	CC(C)[C@@H]1OC(=O)C(C)(C)/C=C/c2cc3cc(ccc3cn2)[C@@H](C)NC(=O)[C@@H]2CCCN(N2)C(=O)[C@H](C)NC1=O	7.31
Fc1ccc(C2CC(c3c(F)cccc3Cl)n3ncnc3N2)cc1	5.23	CC(C)[C@@H]1OC(=O)C(C)(C)/C=C/c2ccc3ccc(nc3c2)[C@@H](C)NC(=O)[C@@H]2CCCN(N2)C(=O)[C@H](C)NC1=O	7.01
Fc1ccc(C2CC(c3ccc(Cl)cc3)Nc3ncnn32)c(Cl)c1	5.57	CC(C)[C@@H]1OC(=O)C(CO)(CO)/C=C/c2ccc3ccc(nc3c2)[C@@H](C)NC(=O)[C@@H]2CCCN(N2)C(=O)[C@H](C)NC1=O	6.5
Fc1ccc(C2N=C(c3ccccn3)NC(CN3CCOCC3)=C2I)c(Cl)c1	5.4	CC(C)[C@@H]1OC(=O)C2(/C=C/c3ccc4ccc(nc4c3)[C@@H](C)NC(=O)[C@@H]3CCCN(N3)C(=O)[C@H](C)NC1=O)CCC(O)CC2	7.32
Fc1ccc(C2N=C(c3nccs3)NC(CN3CCOCC3)=C2I)c(Br)c1	5.24	CC(C)[C@@H]1OC(=O)C2(/C=C/c3ccc4ccc(nc4c3)[C@@H](C)NC(=O)[C@@H]3CCCN(N3)C(=O)[C@H](C)NC1=O)CCOCC2	7.22
Fc1ccc(N2CCCCC2)c(NC(=S)c2ccncc2)c1	6.48	CC(C)[C@@H]1OC(=O)C2(/C=C/c3ccc4ccc(nc4c3)[C@@H](C)NC(=O)[C@@H]3CCCN(N3)C(=O)[C@H](C)NC1=O)CCS(=O)(=O)CC2	6.45
Fc1cccc(Cl)c1-c1cc(-c2ccc(Cl)cc2)nc2ncnn12	4.3	CC(C)[C@@H]1OC(=O)C2(/C=C/c3ccc4ccc(nc4c3)[C@@H](C)NC(=O)[C@@H]3CCCN(N3)C(=O)[C@H](C)NC1=O)COCCOC2	7.1
Fc1cccc(Cl)c1C1C=C(c2ccc(-c3ccccc3)cc2)Nc2ncnn21	5.55	CC(C)[C@@H]1OC(=O)C2(/C=C/c3ccc4ccc(nc4c3)[C@@H](C)NC(=O)[C@@H]3CCCN(N3)C(=O)[C@H](C)NC1=O)COCOC2	7.01
Fc1cccc(Cl)c1C1C=C(c2ccc(Br)cc2)Nc2ncnn21	5.52	CC(C)[C@@]1(C)C(O)=C(C2=CS(=O)(=O)c3c(CN(C)S(C)(=O)=O)cccc32)C(=O)N1CCC(C)(C)C	4.89
Fc1cccc(Cl)c1C1C=C(c2ccc(Cl)c(Cl)c2)Nc2ncnn21	5.64	CC(C)[C@H](Cc1ccc(O)cc1)NC(=O)c1ccc2c(c1)nc(-c1ccoc1)n2C1CCCCC1	5.46
Fc1cccc(Cl)c1C1C=C(c2ccc(Cl)cc2)Nc2ncnn21	5.64	CC(C)[C@H](N)C(=O)OC[C@@]1(N=[N+]=[N-])O[C@@H](n2ccc(N)nc2=O)[C@H](C)[C@@H]1O	6.1
Fc1cccc(Cl)c1C1C=C(c2ccc(Cl)cc2Cl)Nc2ncnn21	5.58	CC(C)[C@H](N)C(=O)OC[C@@]1(N=[N+]=[N-])O[C@@H](n2ccc(N)nc2=O)[C@H](C)[C@@H]1OC(=O)[C@@H](N)C(C)C	5.72
Fc1cccc(Cl)c1C1C=C(c2ccc3ccccc3c2)Nc2ncnn21	5.51	CC(C)[C@H](N)C(=O)O[C@@H]1[C@@H](CO)O[C@@H](n2ccc(N)nc2=O)[C@]1(C)O	5.82
Fc1cccc(Cl)c1C1C=C(c2cccc(Cl)c2)Nc2ncnn21	5.66	CC(C)[C@H](N)C(=O)O[C@H]1[C@@H](C)[C@H](n2ccc(N)nc2=O)O[C@@]1(CO)N=[N+]=[N-]	6.14
Fc1cccc(Cl)c1C1C=C(c2ccccc2Cl)Nc2ncnn21	5.11	CC(C)[C@H](NC(=O)CCC(=O)/C=C/c1ccccc1)C(=O)O	4.65
Fc1cccc(Cl)c1C1CC(c2ccc(-c3ccccc3)cc2)Nc2ncnn21	5.52	CC(C)[C@H](NC(=O)OC(C)(C)C)C(=O)N1CC[C@H]2[C@H]1C1(CCC1)C(=O)N2C(=O)C1CC1	5.4
Fc1cccc(Cl)c1C1CC(c2ccc(Br)cc2)Nc2ncnn21	5.68	CC(C)[C@H](NC(=O)OC1(C)CC1)C(=O)N1CCC[C@H]1c1ncc(-c2ccc(-c3ccc4c(c3)c(Cl)cc3nc([C@@H]5CCCN5C(=O)[C@@H](NC(=O)OC5(C)CC5)C(C)C)[nH]c34)cc2)[nH]1	8.4
Fc1cccc(Cl)c1C1CC(c2ccc(Cl)c(Cl)c2)Nc2ncnn21	5.28	CC(C)[C@H](NP(=O)(OC[C@@]1(N=[N+]=[N-])O[C@@H](n2ccc(N)nc2=O)[C@H](O)[C@@H]1O)Oc1ccccc1)C(=O)OCc1ccccc1	5.25
Fc1cccc(Cl)c1C1CC(c2ccc(Cl)cc2)Nc2ncnn21	5.39	CC(C)[C@H](NP(=O)(OC[C@H]1O[C@@H](n2cnc3c(=O)[nH]c(N)nc32)[C@](C)(O)[C@@H]1O)Oc1ccc2ccccc2c1)C(=O)OCc1ccccc1	5.77
Fc1cccc(Cl)c1C1CC(c2ccc(Cl)cc2)Nc2nnnn21	5.82	CC(C)[C@H](NP(=O)(OC[C@H]1O[C@@H](n2cnc3c(=O)[nH]c(N)nc32)[C@](C)(O)[C@@H]1O)Oc1cccc2ccccc12)C(=O)OC1CCCCC1	6
Fc1cccc(Cl)c1C1CC(c2ccc(Cl)cc2Cl)Nc2ncnn21	5.24	CC(C)[C@H](NP(=O)(OC[C@H]1O[C@@H](n2cnc3c(=O)[nH]c(N)nc32)[C@](C)(O)[C@@H]1O)Oc1cccc2ccccc12)C(=O)OCC(C)(C)C	5.82
Fc1cccc(Cl)c1C1CC(c2ccc3ccccc3c2)Nc2ncnn21	5.54	CC(C)[C@H](NP(=O)(OC[C@H]1O[C@@H](n2cnc3c(=O)[nH]c(N)nc32)[C@](C)(O)[C@@H]1O)Oc1cccc2ccccc12)C(=O)OCCc1ccccc1	5.77
Fc1cccc(Cl)c1C1CC(c2cccc(Cl)c2)Nc2ncnn21	4.92	CC(C)[C@H](NP(=O)(OC[C@H]1O[C@@H](n2cnc3c(=O)[nH]c(N)nc32)[C@](C)(O)[C@@H]1O)Oc1cccc2ccccc12)C(=O)OCc1ccc(Cl)cc1	6.21
Fc1cccc(Cl)c1C1CC(c2ccccc2)Nc2ncnn21	4.39	CC(C)[C@H](NP(=O)(OC[C@H]1O[C@@H](n2cnc3c(=O)[nH]c(N)nc32)[C@](C)(O)[C@@H]1O)Oc1cccc2ccccc12)C(=O)OCc1cccc(Cl)c1	6.17
Fc1cccc(Cl)c1C1CC(c2ccccc2Cl)Nc2ncnn21	5.5	CC(C)[C@H](NP(=O)(OC[C@H]1O[C@@H](n2cnc3c(=O)[nH]c(N)nc32)[C@](C)(O)[C@@H]1O)Oc1cccc2ccccc12)C(=O)OCc1ccccc1	6.12
Fc1cccc(F)c1C1C=C(c2ccc(Cl)cc2)Nc2ncnn21	5.85	CC(C)[C@H](NP(=O)(OC[C@H]1O[C@@H](n2cnc3c(=O)[nH]c(N)nc32)[C@](C)(O)[C@@H]1O)Oc1cccc2ccccc12)C(=O)OCc1ccccc1Cl	6.37
Fc1cccc(F)c1C1CC(c2ccc(Cl)cc2)Nc2ncnn21	5.57	CC(C)[C@H]1C(O)=C(C2=NS(=O)(=O)c3c(O)cccc32)C(=O)N1Cc1ccccc1	6.33
Fc1cccc2c1Oc1cc(N3CCCC3)ccc1C2	5.4	CC(C)[C@H]1C(O)=C(C2=NS(=O)(=O)c3c(OCC#N)cccc32)C(=O)N1Cc1ccccc1	5.8
N#CC1CC(=O)N(c2cnn3c2CN(C(=O)Nc2cc(F)c(F)c(F)c2)C(C2CC2)C3)C1	7.92	CC(C)[C@H]1C(O)=C(C2=NS(=O)(=O)c3c(OCC(=O)C(C)(C)C)cccc32)C(=O)N1Cc1ccccc1	4.68
N#CC1CC(=O)N(c2cnn3c2CN(C(=O)Nc2cc(F)c(F)c(F)c2)C2(CC2)C3)C1	6.91	CC(C)[C@H]1C(O)=C(C2=NS(=O)(=O)c3c(OCC(=O)N4CCOCC4)cccc32)C(=O)N1Cc1ccccc1	5.5
N#CCC(=O)OCCc1c(-c2ccccc2Cl)c2cc(Cl)ccc2[nH]c1=O	4.12	CC(C)[C@H]1C(O)=C(C2=NS(=O)(=O)c3c(OCC(N)=O)cccc32)C(=O)N1Cc1ccccc1	6.28
N#CNC(CBr)c1cn([C@H]2C[C@H](O)[C@@H](CO)O2)c(=O)[nH]c1=O	4.7	CC(C)[C@H]1C(O)=C(C2=NS(=O)(=O)c3c(OCCC(N)=O)cccc32)C(=O)N1Cc1ccccc1	5.92
N#CNC(CI)c1cn([C@H]2C[C@H](O)[C@@H](CO)O2)c(=O)[nH]c1=O	4.63	CC(C)[C@H]1C(O)=C(C2=NS(=O)(=O)c3c(OCc4ncon4)cccc32)C(=O)N1Cc1ccccc1	6.46
N#Cc1cc(NC(=O)N2CCC(=O)[C@H]3CCCC[C@H]32)ccc1F	6.07	CC(C)[C@H]1C(O)=C(C2=NS(=O)(=O)c3ccccc32)C(=O)N1Cc1ccccc1	5.85
N#Cc1cc(NC(=O)c2cccc(S(=O)(=O)N[C@H]3CCOC3)c2)ccc1F	6.01	CC(C)[C@H]1CC(O)=C(C2=NS(=O)(=O)c3cc(NS(C)(=O)=O)ccc3N2)C(=O)N1Cc1ccc(F)cc1	7.35
N#Cc1cc2c(=O)c3cccc(Cl)c3oc2cc1N1CCC(C(=O)O)C1	5.08	CC(C)c1cc2c(cc1F)c(C(N)=O)c(-c1ccc(NS(=O)(=O)C(C)(C)C)cc1)n2C1CCCC1	6.77
N#Cc1ccc(/C(Br)=C(/NC(=O)c2ccccc2)C(=O)N[C@H](CO)Cc2ccccc2)cc1	5.26	CC(C)c1ccc(Cn2ccc3nc(-c4cccc(Cl)c4F)nc-3c2)cc1	6.16
N#Cc1ccc(CSc2nc(C(=O)NCCCc3ccccc3)c(I)c(=O)[nH]2)cc1	5.79	CC(C)c1ccc(Cn2ccc3nc(-c4cccc(F)c4F)nc-3c2)cc1	6.52
N#Cc1ccc(CSc2nc(CN3CCCc4ccccc43)c(I)c(=O)[nH]2)cc1	5.79	CC(C)c1ccc(Cn2ccc3nc(-c4ccccc4F)nc-3c2)cc1	7.1
N#Cc1ccc(Cl)c2oc3cc(N4CCC(C(=O)O)C4)ccc3c(=O)c12	5.96	CC(C)c1ccc(N(C(=O)c2ccccc2)C(C(=O)NC2CCCCC2)c2ccc(Cl)cc2)cc1	5.17
N#Cc1ccc(Cn2nc(-c3cc(Cl)c(NCC(O)CO)nc3F)c3ccccc3c2=O)cc1	7.85	CC(C)c1ccc(NC(=O)C2CCOC2)c(N2CCN(c3cnccn3)CC2)c1	4.7
N#Cc1ccc(Cn2nc(-c3cc(Cl)c(NCCC(=O)O)nc3F)c3ccccc3c2=O)cc1	6.58	CC(C)c1ccc(NC(=O)c2cccc(O)n2)c(N2CCN(c3cnccn3)CC2)c1	4.34
N#Cc1ccc(Cn2nc(-c3cc(Cl)c(NCCO)nc3F)c3ccccc3c2=O)cc1	7.55	CC(C)c1ccc(NC(=O)c2ccccc2)cc1	5.54
N#Cc1ccc(Cn2nc(-c3cc(Cl)c(NC[C@@H](O)CO)nc3F)c3ccccc3c2=O)cc1	8.1	CC(C)c1ccc(NC(=O)c2cccnc2)c(N2CCN(c3ccccn3)CC2)c1	5.14
N#Cc1ccc(Cn2nc(-c3cc(Cl)c(NC[C@H](O)CO)nc3F)c3ccccc3c2=O)cc1	7.66	CC(C)c1ccc(NC(=O)c2cccnc2)c(N2CCN(c3ccncn3)CC2)c1	6.25
N#Cc1ccc(Cn2nc(-c3ccc(F)nc3F)c3ccccc3c2=O)cc1	6.92	CC(C)c1ccc(NC(=O)c2cccnc2)c(N2CCN(c3cncc(-c4ccccc4)n3)CC2)c1	4.77
N#Cc1ccc(Cn2nc(-c3ccc(N)nc3F)c3ccccc3c2=O)cc1	6.1	CC(C)c1ccc(NC(=O)c2cccnc2)c(N2CCN(c3cncc(C4CC4)n3)CC2)c1	6
N#Cc1ccc(NC(=O)c2cccc3c2OCCO3)cc1Cl	5.42	CC(C)c1ccc(NC(=O)c2cccnc2)c(N2CCN(c3cnccn3)CC2)c1	5.52
N#Cc1ccccc1/C(Br)=C(/NC(=O)c1ccccc1)C(=O)N1CCCCC1	5.96	CC(C)c1ccc(NC(=O)c2cccnc2)c(N2CCN(c3ncccn3)CC2)c1	5.64
N#Cc1ccccc1/C(Cl)=C(/NC(=O)c1ccccc1)C(=O)N1CCCCC1	5.77	CC(C)c1ccc(NC(=O)c2cccnc2)c(N2CCN(c3nccs3)CC2)c1	5.6
N#Cc1cnc(NC(=O)c2ccccc2O)s1	5.5	CC(C)c1ccc(NC(=O)c2cccnc2)c(N2CCN(c3nsc(Cl)n3)CC2)c1	5.3
NC(=O)C1NC(c2ccc(Br)cc2)=Nc2c(Cl)cccc21	7.16	CC(C)c1ccc(NC(=O)c2cccnc2C(F)(F)F)c(N2CCN(c3cnccn3)CC2)c1	5.64
NC(=O)C1NC(c2cccc(Br)c2)=Nc2cc(C(F)(F)F)ccc21	6.58	CC(C)c1ccc(NC(=O)c2cccnc2C2CC2)c(N2CCN(c3cnccn3)CC2)c1	5.7
NC(=O)c1cc2ccc3c(c2c(-c2ccc4c(c2)OCO4)c1C(=O)O)OCO3	6.1	CC(C)c1ccc(NC(=O)c2cccnc2F)c(N2CCN(c3cnccn3)CC2)c1	5.66
NC1=NC(=O)C2C(N=CN2[C@@H]2O[C@H](CO)[C@@H](O)[C@H]2O)C(=O)N1	6.89	CC(C)c1ccc(NC(=O)c2cccnc2N)c(N2CCN(c3cnccn3)CC2)c1	6
NC1C=CN(/C=C2/CC2(F)CO)C(=O)N1	4.7	CC(C)c1ccc(NC(=O)c2ccsc2)c(N2CCN(c3cnccn3)CC2)c1	5.19
NC1C=CN(/C=C2\CC2(F)CO)C(=O)N1	4.7	CC(C)c1ccc(NC(=O)c2cnc3ccccc3c2)c(N2CCN(c3cnccn3)CC2)c1	5.75
NC1CCN(c2ccc3c(=O)c4cccc(F)c4oc3c2)C1	5.31	CC(C)c1ccc2c(Nc3cc(C(=O)NC(C)(C)c4ccccc4)ccc3Sc3ccc(N)cc3)ncnc2n1	6.73
NCC(=O)OC1CCN(S(=O)(=O)c2cc(C(=O)Nc3cc(F)c(F)c(F)c3)ccc2F)CC1	5.85	CC(C)c1ccc2c(Nc3cc(C(=O)NC(C)c4ccc(C(F)(F)F)cc4)ccc3Sc3ccc(N)cc3)ncnc2n1	7.39
N[C@@H](Cc1ccccc1)C(=O)OC1CCN(S(=O)(=O)c2cc(C(=O)Nc3cc(F)c(F)c(F)c3)ccc2F)CC1	6.46	CC(C)c1ccc2c(Nc3cc(C(=O)NC(C)c4cccc(Br)c4)ccc3Sc3ccc(N)cc3)ncnc2n1	8.04
Nc1c(-c2ccccc2)c2cc(Cl)ccc2[nH]c1=O	4.17	CC(C)c1ccc2c(Nc3cc(C(=O)NC(C)c4cccc(F)c4)ccc3Sc3ccc(N)cc3)ncnc2n1	7.82
Nc1c(-c2ccccc2F)c2cc(Cl)ccc2[nH]c1=O	4.25	CC(C)c1ccc2c(Nc3cc(C(=O)NC(C)c4ccccc4F)ccc3Sc3ccc(N)cc3)ncnc2n1	7.7
Nc1cc(C(=O)Nc2cc(F)c(F)c(F)c2)cc(S(=O)(=O)N2CCC(O)CC2)c1F	6.55	CC(C)c1ccc2c(Nc3cc(C(=O)NC(C)c4ccccn4)ccc3Sc3ccc(N)cc3)ncnc2n1	6.79
Nc1cc(F)c(S(=O)(=O)N2CCC(O)CC2)cc1C(=O)Nc1cc(F)c(F)c(F)c1	7.36	CC(C)c1ccc2c(Nc3cc(C(=O)NC(C)c4cccnc4)ccc3Sc3ccc(N)cc3)ncnc2n1	6.42
Nc1cc(OCCOCP(=O)(O)O)nc(N)n1	6.52	CC(C)c1ccc2c(Nc3cc(C(=O)NC(C)c4cccs4)ccc3Sc3ccc(N)cc3)ncnc2n1	6.8
Nc1ccc(S(=O)(=O)N2CCC(O)CC2)cc1C(=O)Nc1cc(F)c(F)c(F)c1	6.62	CC(C)c1ccc2c(Nc3cc(C(=O)NC(C)c4ccncc4)ccc3Sc3ccc(N)cc3)ncnc2n1	6.48
Nc1ccn(C2CCC(CO)O2)c(=S)n1	7.4	CC(C)c1ccc2c(Nc3cc(C(=O)NC4(c5ccccc5)CC4)ccc3Sc3ccc(N)cc3)ncnc2n1	6.16
Nc1ccn(C[C@@H]2CS[C@H](CO)O2)c(=O)n1	7.4	CC(C)c1ccc2c(Nc3cc(C(=O)NCc4ccccc4)ccc3Sc3ccc(N)cc3)ncnc2n1	6.89
Nc1ccn([C@@H]2CC[C@H](CO)O2)c(=O)n1	6.7	CC(C)c1ccc2c(Nc3cc(C(=O)N[C@@H](C)C4CCCCC4)ccc3Sc3ccc(N)cc3)ncnc2n1	7.35
Nc1ccn([C@@H]2CS[C@H](CO)O2)c(=O)n1	8.42	CC(C)c1ccc2c(Nc3cc(C(=O)N[C@@H](C)c4ccc(Br)cc4)ccc3Sc3ccc(N)cc3)ncnc2n1	8.4
Nc1ccn([C@@H]2CS[C@H](COP(=O)(O)OP(=O)(O)OP(=O)(O)O)O2)c(=O)n1	8.12	CC(C)c1ccc2c(Nc3cc(C(=O)N[C@@H](C)c4ccc(F)cc4)ccc3Sc3ccc(N)cc3)ncnc2n1	8.7
Nc1ccn([C@@H]2C[C@@H](F)[C@H](COP(=O)(O)OP(=O)(O)OP(=O)(O)O)O2)c(=O)n1	6.3	CC(C)c1ccc2c(Nc3cc(C(=O)N[C@@H](C)c4ccc5ccccc5c4)ccc3Sc3ccc(N)cc3)ncnc2n1	7.52
Nc1ccn([C@@H]2O[C@@](CO)(n3cc(-c4ccccc4)nn3)[C@@H](O)[C@@H]2F)c(=O)n1	7	CC(C)c1ccc2c(Nc3cc(C(=O)N[C@@H](C)c4cccc(C(F)(F)F)c4)ccc3Sc3ccc(N)cc3)ncnc2n1	7.68
Nc1ccn([C@@H]2O[C@@](CO)(n3cc(C4CC4)nn3)[C@@H](O)[C@@H]2F)c(=O)n1	6.92	CC(C)c1ccc2c(Nc3cc(C(=O)N[C@@H](C)c4ccccc4)ccc3Oc3ccc(N)cc3)ncnc2n1	6.1
Nc1ccn([C@H]2C=C(C(F)(F)F)[C@@H](CO)O2)c(=O)n1	5	CC(C)c1ccc2c(Nc3cc(C(=O)N[C@@H](C)c4ccccc4)ccc3Sc3ccc(N)cc3)ncnc2n1	8.15
Nc1ccn([C@H]2CC[C@@H](CO)O2)c(=O)n1	5.64	CC(C)c1ccc2c(Nc3cc(C(=O)N[C@@H](C)c4ccccc4)ccc3Sc3ccc(NS(C)(=O)=O)cc3)ncnc2n1	7.29
Nc1ccn([C@H]2CS[C@@H](CO)O2)c(=O)n1	6.21	CC(C)c1ccc2c(Nc3cc(C(=O)N[C@@H](C)c4ccccc4)ccc3Sc3ccc(O)cc3)ncnc2n1	6.92
Nc1ccn([C@H]2C[Se][C@@H](CO)O2)c(=O)n1	5.92	CC(C)c1ccc2c(Nc3cc(C(=O)N[C@@H](C)c4ccccc4Br)ccc3Sc3ccc(N)cc3)ncnc2n1	7.55
Nc1ccn([C@H]2O[C@@H](CO)C=C2F)c(=O)n1	6.75	CC(C)c1ccc2c(Nc3cc(C(=O)N[C@@H](C)c4ccccc4C(F)(F)F)ccc3Sc3ccc(N)cc3)ncnc2n1	7.7
Nc1cn(COCCO)c(=O)[nH]c1=O	4.3	CC(C)c1ccc2c(Nc3cc(C(=O)N[C@@H](CCO)c4ccccc4)ccc3Sc3ccc(N)cc3)ncnc2n1	6.62
Nc1nc(=O)n([C@@H]2C=C[C@H](CO)O2)cc1F	8.1	CC(C)c1ccc2c(Nc3cc(C(=O)N[C@@H](CO)c4ccccc4)ccc3Sc3ccc(N)cc3)ncnc2n1	6.5
Nc1nc(=O)n([C@@H]2CC[C@H](CO)O2)cc1F	7.44	CC(C)c1ccc2c(Nc3cc(C(=O)N[C@@H]4CCc5ccccc54)ccc3Sc3ccc(N)cc3)ncnc2n1	7.89
Nc1nc(=O)n([C@@H]2CS[C@H](CO)O2)cc1F	7	CC(C)c1ccc2c(Nc3cc(C(=O)N[C@@](C)(CO)c4ccccc4)ccc3Sc3ccc(N)cc3)ncnc2n1	8.7
Nc1nc(=O)n([C@H]2C[Se][C@@H](CO)O2)cc1F	5.92	CC(C)c1ccc2c(Nc3cc(C(=O)N[C@H](C)c4ccccc4)ccc3Sc3ccc(N)cc3)ncnc2n1	7
Nc1nc(=O)n([C@H]2O[C@@H](CO)C=C2F)cc1F	6.65	CC(C)c1ccc2c(Nc3cc(C(=O)N[C@H](CCO)c4ccccc4)ccc3Sc3ccc(N)cc3)ncnc2n1	6.46
Nc1nc(F)c2ncn(/C=C3/CC3(CO)CO)c2n1	7.7	CC(C)c1ccc2c(Nc3cc(C(=O)N[C@H](CO)c4ccccc4)ccc3Sc3ccc(N)cc3)ncnc2n1	6.62
Nc1nc(F)cc2c1ncn2[C@@H]1C=C(CCO)[C@@H](O)[C@H]1O	6	CC(C)c1ccc2c(Nc3cc(C(=O)N[C@H](c4ccccc4)C(F)(F)F)ccc3Sc3ccc(N)cc3)ncnc2n1	8.7
Nc1nc(F)cc2c1ncn2[C@@H]1C=C(CO)[C@@H](O)[C@H]1O	6.17	CC(C)c1ccc2c(Nc3cc(C(=O)N[C@H]4CCc5ccccc54)ccc3Sc3ccc(N)cc3)ncnc2n1	7.27
Nc1nc(N)c2ncn(/C=C3\CC3(CO)CO)c2n1	5.4	CC(C)c1ccc2c(Nc3cc(C(=O)N[C@](C)(CO)c4ccccc4)ccc3Sc3ccc(N)cc3)ncnc2n1	7.22
Nc1nc(N)c2ncn([C@H]3CO[C@@H](CO)O3)c2n1	4.92	CC(C)c1csc(-c2nc(O[C@@H]3C[C@H]4C(=O)N[C@]5(C(=O)NS(=O)(=O)C6CC6)C[C@H]5/C=C\CCCCN(C)C(=O)[C@@H]4C3)c3ccccc3n2)n1	6.92
Nc1nc(N)nc(OCCOCP(=O)(O)O)n1	5.51	CC(C)c1nc2cc(N(C)C3CCCCC3)c(Nc3nc(-c4ccccc4)cs3)cc2[nH]c1=O	5.06
Nc1nc(NC2CC2)c2ncn(/C=C3/C[C@@H]3CO)c2n1	4.92	CC(C)n1c(-c2ccc(NS(=O)(=O)C3CC3)cc2)c(C#N)c2ccc(OC(F)F)cc21	7.12
Nc1nc(NC2CC2)c2ncn([C@H]3C=C[C@@H](CO)C3)c2n1	5.47	CC(C)n1c2c(C3CCCCC3)c3ccc(cc31)C(=O)NS(=O)(=O)N(C)CCOCCN(C)C(=O)COc1ccccc1-2	4.92
Nc1nc(NC2CC2)c2ncn([C@H]3C=C[C@@H](COP(=O)(O)O)C3)c2n1	6.26	CC(CCOc1ccccc1)CCOc1cccc(NC(N)=S)c1	6.98
Nc1nc(NCC2CC2)c2ncn(/C=C3/C[C@@H]3CO)c2n1	4.97	CC(CNC1=NCNc2c1ncn2C1O[C@H](CO)[C@@H](O)[C@@]1(C)O)c1ccccc1	4.59
Nc1nc(O)c2ncn(/C=C3/CC3(CO)COP(=O)(O)O)c2n1	4.82	CC(CNCCCNCC(C)c1ccccc1)c1ccccc1	5.92
Nc1nc(O)c2ncn(/C=C3/CC34COP(=O)(O)OC4)c2n1	6.1	CC(NC(=O)c1ccc2c(c1)nc(-c1ccoc1)n2C1CCCCC1)C(=O)Nc1ccc(-c2ccc(C(=O)O)o2)cc1	6.35
Nc1nc(O)c2ncn(/C=C3/C[C@@H]3CO)c2n1	4.26	CC(NC(=O)c1ccc2c(c1)nc(-c1ccoc1)n2C1CCCCC1)C(=O)Nc1ccc(/C=C/C(=O)O)cc1	6.46
Nc1nc(O)c2ncn(CCC(CO)CO)c2n1	6.16	CC(NC(=O)c1ccc2c(c1)nc(-c1ccoc1)n2C1CCCCC1)C(=O)Nc1ccc(C(=O)O)cc1	6.41
Nc1nc(O)c2ncn(C[C@@H](CF)OCP(=O)(O)O)c2n1	6.23	CC(NC(=O)c1ccc2c(c1)nc(-c1ccoc1)n2C1CCCCC1)C(=O)Nc1ccc(CC(=O)O)cc1	5.82
Nc1nc(O)c2ncn(C[C@H](CF)OCP(=O)(O)O)c2n1	6.31	CC(NC(=O)c1ccc2c(c1)nc(-c1ccoc1)n2C1CCCCC1)C(=O)Nc1cccc(/C=C/C(=O)O)c1	6.05
Nc1nc(O)c2ncn([C@H]3C[C@H](O)[C@@H](COP(=O)(O)O[C@@H]4C[C@@H](n5cnc6c(N)ncnc65)O[C@H]4COP(=O)(O)NC4CCCN4)O3)c2n1	5.68	CC(NC(=O)c1ccc2c(c1)nc(-c1ccoc1)n2C1CCCCC1)C(=O)Nc1cccc(C(=O)O)c1	5.79
Nc1nc(OCC2CC2)c2ncn(/C=C3/C[C@@H]3CO)c2n1	5.08	CC(NP(=O)(OC[C@H]1O[C@@H](n2cnc3c(N(C)NS(C)(=O)=O)nc(N)nc32)[C@](C)(O)[C@@H]1O)Oc1ccc(Cl)cc1)C(=O)OCc1ccccc1	6.96
Nc1nc(S)c2ncn(/C=C3/C[C@@H]3CO)c2n1	4.7	CC(NP(=O)(OC[C@H]1O[C@@H](n2cnc3c(N(C)NS(C)(=O)=O)nc(N)nc32)[C@](C)(O)[C@@H]1O)Oc1ccccc1)C(=O)OCc1ccccc1	5.66
Nc1nc(Sc2ccc(Cl)cc2)c2ncn(CCOCP(=O)(OCC(F)(F)F)OCC(F)(F)F)c2n1	6.92	CC(NP(=O)(OC[C@H]1O[C@@H](n2cnc3c(N(C)NS(C)(=O)=O)ncnc32)[C@](C)(O)[C@@H]1O)Oc1ccc(Cl)cc1)C(=O)OCc1ccccc1	6.17
Nc1nc(Sc2ccc(OC(F)(F)F)cc2)c2ncn(CCOCP(=O)(OCC(F)(F)F)OCC(F)(F)F)c2n1	7.22	CC(NP(=O)(OC[C@H]1O[C@@H](n2cnc3c(N(C)NS(C)(=O)=O)ncnc32)[C@](C)(O)[C@@H]1O)Oc1ccccc1)C(=O)OCc1ccccc1	5.54
Nc1nc(Sc2ccc([N+](=O)[O-])cc2)c2ncn(CCOCP(=O)(OCC(F)(F)F)OCC(F)(F)F)c2n1	6.28	CC(Nn1c(=O)c(C2=NS(=O)(=O)c3ccccc3N2)c(O)c2ccccc21)c1ccccc1	5.83
Nc1nc(Sc2ccc3ccccc3c2)c2ncn(CCOCP(=O)(OCC(F)(F)F)OCC(F)(F)F)c2n1	7.05	CC(O)c1cc2c(cc1F)c(C#N)c(-c1ccc(S(=O)(=O)N[C@@H](C)C(F)(F)F)cn1)n2-c1ncccn1	7.17
Nc1nc(Sc2ccccc2)c2ncn(CCOCP(=O)(OCC(F)(F)F)OCC(F)(F)F)c2n1	7.3	CC(OC(=O)[C@H](C)NP(=O)(OC[C@H]1O[C@@H](n2cnc3c(=O)[nH]c(N)nc32)[C@](C)(O)[C@@H]1O)Oc1cccc2ccccc12)c1ccccc1	7.02
Nc1nc2c(ncn2/C=C2/CC2(F)CO)c(=O)[nH]1	4.7	CC(Oc1ccc([N+](=O)[O-])cc1)C(=O)N/N=C/c1ccccc1OC(=O)c1sc2ccccc2c1Cl	4.9
Nc1nc2c(ncn2/C=C2\CC2(F)CO)c(=O)[nH]1	4.7	CC(c1cc(-c2ccc(C(F)(F)F)cc2C(F)(F)F)no1)n1cc2nc(-c3cccc(F)c3F)nc-2cn1	7.1
Nc1nc2c(ncn2COC(CO)CO)c(=O)[nH]1	5.4	CC(c1ccccc1)N1CCN(Cc2cc(N(C)CCN(C)C)ccc2C#N)CC1	5.99
Nc1nc2c(ncn2COCCO)c(=O)[nH]1	7.7	CC(c1ccccc1)N1CCN(Cc2cc(N3CCCN(C)CC3)ccc2C#N)CC1	6.02
Nc1nc2c(ncn2COCCOC(=O)CCC(=O)NCCC[Si]23OCCN(CCO2)CCO3)c(=O)[nH]1	4.1	CC/C=C/c1ccc2c(c1)c(-c1ccc[nH]c1=O)c(C(=O)O)n2Cc1cc(F)ccc1F	7
Nc1nc2c(ncn2COCCOC(=O)CCCC(=O)NCCC[Si]23OCCN(CCO2)CCO3)c(=O)[nH]1	4.04	CC/C=C\C/C=C\C/C=C\C/C=C\C/C=C\C/C=C\CCC(=O)O	4.42
Nc1nc2c(ncn2[C@H]2C=C[C@@H](CO)C2)c(=O)[nH]1	5	CC/C=C\C/C=C\C/C=C\C/C=C\C/C=C\CCCC(=O)O	4.44
Nc1ncc(Br)c2c1ncn2C1=C[C@@H](CO)[C@H](O)[C@@H]1O	5.49	CC1(C)C(=O)C(C2=NS(=O)(=O)c3cc(NS(C)(=O)=O)ccc3N2)=C(O)c2ccccc21	5.2
Nc1ncc(Br)c2c1ncn2[C@@H]1C[C@H](O)[C@@H](O)[C@H]1O	7.66	CC1(C)C(=O)C(C2=NS(=O)(=O)c3ccccc3N2)=C(O)c2ccccc21	5.2
Nc1ncc(F)c2c1ncn2[C@@H]1O[C@H](CO)[C@@H](O)[C@H]1O	5.04	CC1(C)C=Cc2cc(C3CC(=O)c4ccc(OCc5cn(Cc6ccc(F)cc6)nn5)cc4O3)ccc2O1	5.05
Nc1ncc(I)c2c1ncn2[C@@H]1C[C@H](O)[C@@H](O)[C@H]1O	6.09	CC1(C)C=Cc2cc(C3CC(=O)c4ccc(OCc5cn(Cc6ccccc6Cl)nn5)cc4O3)ccc2O1	5.28
Nc1nccc(OCCCOc2ccc3nc(SCc4ccccc4)n(Cc4ccco4)c(=O)c3c2)n1	6.62	CC1(C)CC(=O)C2=C(C1)Nc1c(O)cccc1N(C(=O)c1cccc(Cl)n1)C2c1ccc(OCc2ccccc2)cc1F	6.97
Nc1ncn(C[C@@H]2CO[C@H](CO)O2)c(=O)n1	6.22	CC1(C)CC(=O)C2=C(C1)Nc1c(O)cccc1N(C(=O)c1cccc(F)n1)C2c1ccc(OCc2ccccc2)cc1F	7.11
Nc1ncn(C[C@H]2CO[C@@H](CO)O2)c(=O)n1	5.2	CC1(C)CC(=O)C2=C(C1)Nc1c(O)cccc1N(C(=O)c1ccccn1)C2c1ccc(OCc2ccccc2)cc1F	7.29
Nc1ncn(C[C@H]2CO[C@H](CO)O2)c(=O)n1	5.19	CC1(C)CC(=O)C2=C(C1)Nc1c(O)cccc1N(C(=O)c1cccnc1)C2c1ccc(OCc2ccccc2)cc1F	6.96
Nc1ncnc2[nH]c([C@@H]3C=C(CO)[C@@H](O)[C@H]3O)cc12	6.22	CC1(C)CC(=O)C2=C(C1)Nc1c(O)cccc1N(C(=O)c1ccco1)C2c1ccc(OCc2ccccc2)cc1F	7.12
Nc1ncnc2c1c(I)cn2[C@@H]1C=C(CO)[C@@H](O)[C@H]1O	6.37	CC1(C)CC(=O)C2=C(C1)Nc1c(O)cccc1N(C(=O)c1ccncc1)C2c1ccc(OCc2ccccc2)cc1F	7.07
Nc1ncnc2c1ccn2[C@H]1C[C@H](OP(=O)(S)OC[C@H]2O[C@@H](n3cnc4c(N)ncnc43)C[C@@H]2O)[C@@H](CO)O1	6.52	CC1(C)CC(=O)C2=C(C1)Nc1c(O)cccc1N(C(=O)c1ccncn1)C2c1ccc(OCc2ccccc2)cc1F	7.22
Nc1ncnc2c1ncn2/C=C1/CC1(F)CO	4.7	CC1(C)CC(=O)C2=C(C1)Nc1c(O)cccc1N(C(=O)c1cscn1)C2c1ccc(OCc2ccccc2)cc1F	7.41
Nc1ncnc2c1ncn2/C=C1\CC1(F)CO	4.82	CC1(C)CC(=O)C2=C(C1)Nc1c(O)cccc1N(C(=O)c1nccs1)C2c1ccc(OCc2ccccc2)cc1F	6.96
Nc1ncnc2c1ncn2C1=C[C@H](CO)[C@@H](O)[C@H]1O	5.14	CC1(C)CC(=O)C2=C(C1)Nc1c(O)cccc1N(C(=O)c1ncn[nH]1)C2c1ccc(OCc2ccccc2)cc1F	7.68
Nc1ncnc2c1ncn2CCOCP(=O)(O)O	6.7	CC1(C)CC(=O)N(C[C@@H](NC(=O)Nc2nc(Cl)c(CCC3CCCCC3)n(CC(=O)Nc3cc(F)ccc3C(=O)NS(=O)(=O)c3ccc(C(F)(F)F)cc3)c2=O)C(C)(C)C)C(=O)C1	5.15
Nc1ncnc2c1ncn2CCOCP(=O)(O)OCOC(=O)OCc1ccccc1.O=C(O)/C=C/C(=O)O	4.37	CC1(C)CCC(C)(C)c2cc3c(cc21)c1ccccc1c(=O)n3Cc1ccccc1	4.67
Nc1ncnc2c1ncn2CCOCP(=O)(OCOC(=O)OC1CCCC1)OCOC(=O)OC1CCCC1.O=C(O)/C=C/C(=O)O	5.61	CC1(C)CCCCc2cccc3c2CN(C3)C(=O)O[C@@H]2C[C@@H](C(=O)N[C@@H]3BOCC3)N(C2)C(=O)[C@H](C(C)(C)C)NC(=O)OC1	6.45
Nc1ncnc2c1ncn2CCOCP(=O)(OCOC(=O)OC1CCCCC1)OCOC(=O)OC1CCCCC1.O=C(O)/C=C/C(=O)O	5.27	CC1(C)CCCCc2cccc3c2CN(C3)C(=O)O[C@@H]2C[C@@H](C(=O)N[C@@H]3BOC[C@@H]3C3CC3)N(C2)C(=O)[C@H](C(C)(C)C)NC(=O)OC1	6.01
Nc1ncnc2c1ncn2CCOCP(=O)(OCOC(=O)OCc1ccccc1)OCOC(=O)OCc1ccccc1.O=C(O)/C=C/C(=O)O	5.67	CC1(C)CCCCc2cccc3c2CN(C3)C(=O)O[C@@H]2C[C@@H](C(=O)N[C@@H]3CCCCOB3O)N(C2)C(=O)[C@H](C(C)(C)C)NC(=O)OC1	5.43
Nc1ncnc2c1ncn2CCOCP(=O)([O-])[S-].[Na+].[Na+]	5.52	CC1(C)CCCCc2cccc3c2CN(C3)C(=O)O[C@@H]2C[C@@H](C(=O)N[C@@H]3CCCOB3O)N(C2)C(=O)[C@H](C(C)(C)C)NC(=O)OC1	4.92
Nc1ncnc2c1ncn2C[C@@H](CF)OCP(=O)(O)O	5.92	CC1(C)CCCCc2cccc3c2CN(C3)C(=O)O[C@@H]2C[C@@H](C(=O)N[C@H]3BOCC3)N(C2)C(=O)[C@H](C(C)(C)C)NC(=O)OC1	4.96
Nc1ncnc2c1ncn2C[C@@H](CO)OCP(=O)(O)O	5.92	CC1(C)CCCCc2cccc3c2CN(C3)C(=O)O[C@@H]2C[C@@H](C(=O)N[C@H]3CCCCOB3O)N(C2)C(=O)[C@H](C(C)(C)C)NC(=O)OC1	6.7
Nc1ncnc2c1ncn2C[C@@H](F)OCP(=O)(O)O	5.92	CC1(C)CCCCc2cccc3c2CN(C3)C(=O)O[C@@H]2C[C@@H](C(=O)N[C@H]3CCCOB3O)N(C2)C(=O)[C@H](C(C)(C)C)NC(=O)OC1	5.89
Nc1ncnc2c1ncn2C[C@H](CF)OCP(=O)(O)O	4.95	CC1(C)CC[C@]2(C(=O)NCc3cn(CCCn4cc(CNC(=O)[C@]56CCC(C)(C)C[C@H]5C5=CC[C@@H]7[C@@]8(C)CC[C@H](O)C(C)(C)[C@@H]8CC[C@@]7(C)[C@]5(C)C[C@H]6O)nn4)nn3)[C@H](O)C[C@]3(C)C(=CC[C@@H]4[C@@]5(C)CC[C@H](O)C(C)(C)[C@@H]5CC[C@]43C)[C@@H]2C1	8
Nc1ncnc2c1ncn2[C@@H]1C=C(CCO)[C@@H](O)[C@H]1O	6.28	CC1(C)CC[C@]2(C(=O)O)CC[C@]3(C)C(=CC[C@@H]4[C@@]5(C)CC[C@H](O)C(C)(C)[C@@H]5CC[C@]43C)[C@@H]2C1	5
Nc1ncnc2c1ncn2[C@@H]1C=C[C@H](CO)C1	6.01	CC1(C)CC[C@]2(C(=O)O)[C@H](O)C[C@]3(C)C(=CC[C@@H]4[C@@]5(C)CC[C@H](O)C(C)(C)[C@@H]5CC[C@]43C)[C@H]2C1	5.85
Nc1ncnc2c1ncn2[C@@H]1CC[C@H](CO)C1	4.21	CC1(C)CN(C2CCN(C(=O)c3nc4c(C(F)(F)F)cc(-c5ccoc5)cn4c3Cl)CC2)C(=O)O1	6.65
Nc1ncnc2c1ncn2[C@@H]1C[C@H]([C@@H](O)CO)[C@@H](O)[C@H]1O	5.13	CC1(C)CN(Cc2ccc(F)cc2)C(=O)C(C2=NS(=O)(=O)c3cc(NS(C)(=O)=O)ccc3N2)=C1O	7.17
Nc1ncnc2c1ncn2[C@@H]1C[C@H]([C@H](O)CO)[C@@H](O)[C@H]1O	5.15	CC1(C)COC(=O)N1C1CCN(C(=O)c2nc3c(C(F)(F)F)cc(-c4ccoc4)cn3c2Cl)CC1	5.05
Nc1ncnc2c1ncn2[C@H]1C=C(C(F)(F)F)[C@@H](CO)O1	5.3	CC1(C)Cc2ccc(C(=O)Nc3ccn([C@@H]4O[C@H](CO)[C@@H](O)C4(F)F)c(=O)n3)cc2O1	6.75
Nc1ncnc2c1ncn2[C@H]1C=C[C@@H](CO)C1	4.28	CC1(C)O[C@@H]2[C@H](O1)[C@@H](O)C=C1c3cc4c(cc3C(=O)N[C@H]12)OCO4	4.96
Nc1ncnc2c1ncn2[C@H]1CC[C@@H](CO)C1	4.48	CC1(C)O[C@@H]2[C@H](O1)[C@@H](OCc1ccccc1)C=C1c3cc4c(cc3C(=O)N(Cc3ccccc3)[C@H]12)OCO4	4.19
Nc1ncnc2c1ncn2[C@H]1O[C@@H](CO)C=C1F	5.77	CC1(C)O[C@@H]2[C@H](O1)[C@@H](O[Si](C)(C)C(C)(C)C)C=C1c3cc4c(cc3C(=O)N[C@H]12)OCO4	4.12
Nn1c(SC(c2ccccc2)c2ccccc2)nnc1-c1ccc(Cl)cc1	4.4	CC1(C)O[C@@H]2[C@H](O1)[C@H](n1c(SCc3cc4cc(Br)ccc4oc3=O)nc3cncnc31)O[C@@H]2CO	5.68
O=C(/C=C/c1ccc(C(F)(F)F)cc1)OCCc1c(-c2ccccc2Cl)c2cc(Cl)ccc2[nH]c1=O	4.72	CC1(C)O[C@@H]2[C@H](O1)[C@H](n1c(SCc3cc4ccccc4oc3=O)nc3cncnc31)O[C@@H]2CO	5.55
O=C(/C=C/c1ccc2c(c1)OCO2)O/N=C/c1ccccn1	5.21	CC1(C/C=C/c2ccccc2)C(=O)C(C2=NS(=O)(=O)c3cc(NS(C)(=O)=O)ccc3N2)=C(O)c2ccccc21	5.72
O=C(/C=C/c1ccc2c(c1)OCO2)O/N=C/c1ccco1	4.19	CC1(CC2CC2)C(=O)C(C2=NS(=O)(=O)c3cc(NS(C)(=O)=O)ccc3N2)=C(O)c2ccccc21	7.4
O=C(/C=C/c1ccc2c(c1)OCO2)O/N=C/c1cccs1	4.12	CC1(CC2CCCCC2)C(=O)C(C2=NS(=O)(=O)c3cc(NS(C)(=O)=O)ccc3N2)=C([O-])c2ccccc21	6.91
O=C(/C=C/c1cccc(C(F)(F)F)c1)OCCc1c(-c2ccccc2Cl)c2cc(Cl)ccc2[nH]c1=O	4.66	CC1(CC=C2CCC2)C(=O)C(C2=NS(=O)(=O)c3cc(NS(C)(=O)=O)ccc3N2)=C(O)c2ccccc21	6.37
O=C(/C=C/c1cccc(F)c1)OCCc1c(-c2ccccc2Cl)c2cc(Cl)ccc2[nH]c1=O	4.57	CC1(CC=C2CCCC2)C(=O)C(C2=NS(=O)(=O)c3cc(NS(C)(=O)=O)ccc3N2)=C(O)c2ccccc21	6.26
O=C(/C=C/c1ccccc1)OCCc1c(-c2ccccc2Cl)c2cc(Cl)ccc2[nH]c1=O	4.52	CC1(CC=C2CCCCC2)C(=O)C(C2=NS(=O)(=O)c3cc(NS(C)(=O)=O)ccc3N2)=C(O)c2ccccc21	6.04
O=C(/C=C/c1cccnc1)OCCc1c(-c2ccccc2Cl)c2cc(Cl)ccc2[nH]c1=O	4.47	CC1(CCC2CCC2)C(=O)C(C2=NS(=O)(=O)c3cc(NS(C)(=O)=O)ccc3N2)=C(O)c2ccccc21	7.44
O=C(/C=C/c1coc2cc(O)ccc2c1=O)NCCc1ccc(F)cc1	4.84	CC1(CCC2CCCC2)C(=O)C(C2=NS(=O)(=O)c3cc(NS(C)(=O)=O)ccc3N2)=C(O)c2ccccc21	7.16
O=C(/C=C/c1coc2cc(O)ccc2c1=O)NCc1ccc(F)cc1	4.47	CC1(CCC2CCCCC2)C(=O)C(C2=NS(=O)(=O)c3cc(NS(C)(=O)=O)ccc3N2)=C(O)c2ccccc21	6.71
O=C(/C=C/c1coc2cc(O)ccc2c1=O)NCc1ccc(F)cc1F	4.91	CC1(CCCO)C(=O)C(C2=NS(=O)(=O)c3cc(NS(C)(=O)=O)ccc3N2)=C(O)c2ccccc21	6.07
O=C(/C=C/c1coc2cc(O)ccc2c1=O)Nc1ccccc1	4.87	CC1(CCCc2ccccc2)C(=O)C(C2=NS(=O)(=O)c3cc(NS(C)(=O)=O)ccc3N2)=C(O)c2ccccc21	6.55
O=C(CC1COCCO1)Nc1ccc(F)c(Cl)c1	5.3	CC1(Oc2nc(NCc3ccc(-n4cncn4)cc3)nc3ccc(-c4ccc(OC5CC5)nc4)nc23)CC1	8.7
O=C(CCC1CCCCC1)OCCc1c(-c2ccccc2Cl)c2cc(Cl)ccc2[nH]c1=O	4.07	CC1([C@H](NC(=O)NC2([C@H]3CCCS3(=O)=O)CCCCC2)C(=O)N2C[C@@H]3[C@H]([C@H]2C(=O)N[C@@H](CCC2CC2)C(=O)C(=O)NC2CC2)C3(C)C)CCCCC1	7.4
O=C(CCOc1ccccc1)OCCc1c(-c2ccccc2Cl)c2cc(Cl)ccc2[nH]c1=O	4.48	CC1(c2ccc3c(c2)c(-c2ccc[nH]c2=O)c(C(=O)NS(=O)(=O)C2CC2)n3Cc2cc(F)ccc2F)CC1	8.22
O=C(CN(c1cc(C(F)(F)F)ccc1Cl)S(=O)(=O)c1ccccc1)NCc1ccncc1	5.34	CC1(c2ccc3c(c2)c(-c2ccc[nH]c2=O)c(C(=O)O)n3Cc2cc(F)ccc2F)CC1	8.05
O=C(CNC(=O)c1ccc(F)cc1)Nc1ccc(Cl)nc1Cl	6.06	CC1=C(/C=C/C(C)=C/C=C/C(C)=C/C=C/C=C(C)/C=C/C=C(C)/C=C/C2=C(C)CCCC2(C)C)C(C)(C)CCC1	5.19
O=C(COc1ccccc1)OCCc1c(-c2ccccc2Cl)c2cc(Cl)ccc2[nH]c1=O	4.25	CC1=C(/C=C/C(C)=C/C=C/C(C)=C/C=N/[N-]C(=S)[N-]C(=S)[N-]/N=C/C=C(C)/C=C/C=C(C)/C=C/C2=C(C)CCCC2(C)C)C(C)(C)CCC1	6.44
O=C(N/C(C(=O)N1CCCCC1)=C(/Cl)c1ccccc1)c1ccccc1	5.92	CC1=C(C2=C(O)[C@H](C(C)(C)C)N(Cc3ccc(F)cc3)C2=O)Nc2ccc(NS(C)(=O)=O)cc2S1(=O)=O	7.11
O=C(N/C(C(=O)N1CCCCC1)=C(\Br)c1ccc(Br)cc1)c1ccccc1	4.19	CC1=C/C(=C2\C(=O)c3ccccc3[C@@](C)(CCC(C)(C)C)C2=O)Nc2ccc(NS(C)(=O)=O)cc21	7.7
O=C(N/C(C(=O)N1CCCCC1)=C(\Br)c1ccc(Cl)cc1)c1ccccc1	5	CC1=CC[C@@H](C(=O)N(c2cc(C#CC(C)(C)C)sc2C(=O)O)C(C)C)CC1	8.43
O=C(N/C(C(=O)N1CCCCC1)=C(\Br)c1ccc(F)cc1)c1ccccc1	5.75	CC1=CC[C@H](C(=O)N(c2cc(C#CC(C)(C)C)sc2C(=O)O)C(C)C)CC1	8.66
O=C(N/C(C(=O)N1CCCCC1)=C(\Br)c1cccc(Br)c1)c1ccccc1	4.46	CC1=CC[C@H](C(=O)N(c2cc(C#CC(C)(C)C)sc2C(=O)O)[C@H]2CC[C@](O)(CO[C@H]3CCOC3)CC2)CC1	8.54
O=C(N/C(C(=O)N1CCCCC1)=C(\Br)c1ccccc1)c1ccccc1	5.89	CC1=NN(c2ccc(C(F)(F)F)cc2)C(=O)/C1=C/c1cn(CC(O)CNCCCN2CCOCC2)c2ccccc12	5.33
O=C(N/C(C(=O)N1CCCCC1)=C(\Br)c1ccccc1Br)c1ccccc1	4.6	CC1=NN(c2ccc(C(F)(F)F)cc2)C(=O)/C1=C/c1cn(CC2CO2)c2ccccc12	5.11
O=C(N/C(C(=O)N1CCCCC1)=C(\Br)c1ccccc1Cl)c1ccccc1	5.1	CC1=NN(c2ccc(C)cc2)C(=O)/C1=C/c1cn(CC(O)CNCCCN2CCOCC2)c2ccccc12	5.74
O=C(N/C(C(=O)N1CCCCC1)=C(\Br)c1ccccc1F)c1ccccc1	5.82	CC1=NN(c2ccc(C)cc2)C(=O)/C1=C/c1cn(CC2CO2)c2ccccc12	5.51
O=C(N/C(C(=O)N1CCCCC1)=C(\Br)c1ccccc1[N+](=O)[O-])c1ccccc1	5.22	CC1=NN(c2ccc(Cl)cc2)C(=O)/C1=C/c1cn(CC(O)CNCCCN2CCOCC2)c2ccccc12	5.46
O=C(N/C(C(=O)N1CCCCC1)=C(\Br)c1cccnc1)c1ccccc1	6	CC1=NN(c2ccc(Cl)cc2)C(=O)/C1=C/c1cn(CC2CO2)c2ccccc12	5.17
O=C(N/C(C(=O)N1CCCCC1)=C(\Br)c1ccco1)c1ccccc1	6.05	CC1=NN(c2ccc(F)cc2)C(=O)/C1=C/c1cn(CC(O)CNCCCN2CCOCC2)c2ccccc12	5.98
O=C(N/C(C(=O)N1CCCCC1)=C(\Br)c1cnc2ccccc2c1)c1ccccc1	5.16	CC1=NN(c2ccc(F)cc2)C(=O)/C1=C/c1cn(CC2CO2)c2ccccc12	5.49
O=C(N/C(C(=O)N1CCCCC1)=C(\Br)c1cncc2ccccc12)c1ccccc1	5.3	CC1=NN(c2ccc(F)cc2)C(=O)/C1=C/c1cn(C[C@@H](O)CNCCCN2CCOCC2)c2ccccc12	5.15
O=C(N/C(C(=O)N1CCCCC1)=C(\Cl)c1ccc(Cl)cc1)c1ccccc1	4.29	CC1=NN(c2ccc(F)cc2)C(=O)/C1=C/c1cn(C[C@H](O)CNCCCN2CCOCC2)c2ccccc12	6.14
O=C(N/C(C(=O)N1CCCCC1)=C(\Cl)c1ccc(F)cc1)c1ccccc1	5.66	CC1=NN(c2cccc(C(F)(F)F)c2)C(=O)/C1=C/c1cn(CC(O)CNCCCN2CCOCC2)c2ccccc12	5.68
O=C(N/C(C(=O)N1CCCCC1)=C(\Cl)c1ccccc1)c1ccccc1	5.92	CC1=NN(c2cccc(C(F)(F)F)c2)C(=O)/C1=C/c1cn(CC2CO2)c2ccccc12	5.23
O=C(N/C(C(=O)N1CCCCC1)=C(\Cl)c1ccccc1Cl)c1ccccc1	4.41	CC1=NN(c2cccc(F)c2)C(=O)/C1=C/c1cn(CC(O)CNCCCN2CCOCC2)c2ccccc12	6.04
O=C(N/C(C(=O)N1CCCCC1)=C(\Cl)c1ccccc1F)c1ccccc1	5.75	CC1=NN(c2cccc(F)c2)C(=O)/C1=C/c1cn(CC2CO2)c2ccccc12	5.58
O=C(N/C(C(=O)N1CCCCC1)=C(\Cl)c1ccccc1[N+](=O)[O-])c1ccccc1	4.47	CC1=NN(c2cccc(F)c2)C(=O)/C1=C/c1cn(C[C@@H](O)CNCCCN2CCOCC2)c2ccccc12	5.23
O=C(N/C(C(=O)N1CCCCC1)=C(\Cl)c1cccnc1)c1ccccc1	6.05	CC1=NN(c2cccc(F)c2)C(=O)/C1=C/c1cn(C[C@H](O)CNCCCN2CCOCC2)c2ccccc12	6.13
O=C(N/C(C(=O)N1CCCCC1)=C(\Cl)c1ccco1)c1ccccc1	6.1	CC1=NN(c2ccccc2)C(=O)/C1=C/c1c[nH]c2ccccc12	4.61
O=C(N/C(C(=O)N1CCCCC1)=C(\Cl)c1cnc2ccccc2c1)c1ccccc1	4.52	CC1=NN(c2ccccc2)C(=O)/C1=C/c1cn(C)c2ccccc12	4.67
O=C(N/C(C(=O)N1CCCCC1)=C(\Cl)c1cncc2ccccc12)c1ccccc1	4.54	CC1=NN(c2ccccc2)C(=O)/C1=C/c1cn(CC(O)CN2CCOCC2)c2ccccc12	4.66
O=C(NCc1ccc(Cl)cc1)c1cc(-c2ccccc2)nc2ccccc12	4.8	CC1=NN(c2ccccc2)C(=O)/C1=C/c1cn(CC(O)CNCCCCN2CCOCC2)c2ccccc12	5.69
O=C(NCc1ccc(F)c(F)c1)c1cc(S(=O)(=O)NC2CCCC2)ccc1F	6.85	CC1=NN(c2ccccc2)C(=O)/C1=C/c1cn(CC(O)CNCCCN2CCOCC2)c2ccccc12	5.68
O=C(NCc1ccc(F)cc1F)c1cccc2c1OCCO2	5.33	CC1=NN(c2ccccc2)C(=O)/C1=C/c1cn(CC(O)CNCCN2CCOCC2)c2ccccc12	5.26
O=C(NCc1ccccc1)c1ccc(Cl)c(S(=O)(=O)N2CCCCCC2)c1	5.8	CC1=NN(c2ccccc2)C(=O)/C1=C/c1cn(CC2CC2)c2ccccc12	4.67
O=C(NCc1cnc(C(F)(F)F)s1)c1ccc2c(c1)NC(=O)c1ccccc1S2(=O)=O	6.6	CC1=NN(c2ccccc2)C(=O)/C1=C/c1cn(CC2CO2)c2ccccc12	5.24
O=C(N[C@@H](Cc1ccc([N+](=O)[O-])cc1)C(=O)N[C@@H](Cc1ccccc1)C(=O)O)c1ccccc1	4.27	CC1=NN(c2ccccc2)C(=O)/C1=C/c1cn(C[C@@H](O)CNCCCN2CCOCC2)c2ccccc12	5.09
O=C(N[C@@H](Cc1ccccc1)C(=O)N[C@@H](Cc1ccccc1)C(=O)O)c1ccccc1	4.6	CC1=NN(c2ccccc2)C(=O)/C1=C/c1cn(C[C@H](O)CNCCCN2CCOCC2)c2ccccc12	5.9
O=C(N[C@@H](Cc1ccccc1)C(=O)N[C@H](CO)Cc1ccccc1)c1ccc(CN2CCCC2)cc1	4.85	CC1=NN(c2ccccc2)C(=O)/C1=C/c1cn(Cc2ccccc2)c2ccccc12	4.76
O=C(N[C@@H](Cc1ccccc1)C(=O)N[C@H](CO)Cc1ccccc1)c1ccc(CN2CCOCC2)cc1	4.86	CC1=NN(c2ccccc2F)C(=O)/C1=C/c1cn(CC(O)CNCCCN2CCOCC2)c2ccccc12	5.55
O=C(N[C@@H](Cc1ccccc1)C(=O)N[C@H](CO)Cc1ccccc1)c1ccc(Cl)cc1	5.63	CC1=NN(c2ccccc2F)C(=O)/C1=C/c1cn(CC2CO2)c2ccccc12	5.29
O=C(N[C@@H](Cc1ccccc1)C(=O)N[C@H](CO)Cc1ccccc1)c1ccccc1O	4.24	CC1CC(NC(=O)[C@@H]2[C@@H]3[C@H](CN2C(=O)[C@@H](NC(=O)NC2(CS(=O)(=O)C(C)(C)C)CCCCC2)C(C)(C)C)C3(C)C)(C(=O)C(=O)NC2CC2)C1	9.37
O=C(N[C@@H](Cc1ccccc1)C(=O)N[C@H](CO)Cc1ccccc1)c1ccncc1	4.54	CC1CC=C(C(=O)N(c2cc(C#CC(C)(C)C)sc2C(=O)O)C(C)C)CC1	7.19
O=C(N[C@H](CO)Cc1ccccc1)/C(NC(=O)c1cc(Cl)cc(Cl)c1)=C(/Br)c1ccccc1	6.57	CC1CCC(C(=O)N(c2cc(-c3ccccc3)sc2C(=O)[O-])C2CCC(O)CC2)CC1	5.28
O=C(N[C@H](CO)Cc1ccccc1)/C(NC(=O)c1ccc(Cl)cc1)=C(/Br)c1ccccc1	6.37	CC1CCC(Nc2ccc3c(=O)n(-c4cccc(Cl)c4)c(=O)n(C)c3c2)CC1	5.28
O=C(N[C@H](CO)Cc1ccccc1)/C(NC(=O)c1ccc(Cl)cc1Cl)=C(/Br)c1ccccc1	6.75	CC1CCCN(Cc2cc(CN3CCCC(C)C3)c(O)c(=O)c(CN3CCCC(C)C3)c2)C1	4.44
O=C(N[C@H](CO)Cc1ccccc1)/C(NC(=O)c1ccc(F)c(F)c1)=C(/Br)c1ccccc1	6.32	CC1CCN(C(=O)c2c(F)cccc2OCC(=O)N[C@H](CO)Cc2ccccc2)CC1	5.64
O=C(N[C@H](CO)Cc1ccccc1)/C(NC(=O)c1ccc(F)cc1)=C(/Br)c1ccccc1	6.42	CC1CCN(Cc2cc(CN3CCC(C)CC3)c(O)c(=O)c(CN3CCC(C)CC3)c2)CC1	4.49
O=C(N[C@H](CO)Cc1ccccc1)/C(NC(=O)c1ccccc1)=C(/Br)c1ccc(Br)cc1	5.35	CC1CCN(c2ccc(NC(=O)c3ccc(OCCCCl)c([N+](=O)[O-])c3)cn2)CC1	6.19
O=C(N[C@H](CO)Cc1ccccc1)/C(NC(=O)c1ccccc1)=C(/Br)c1ccc(O)cc1	5.7	CC1CN(C(=O)O[C@@H]2C[C@H]3C(=O)N[C@]4(C(=O)NS(=O)(=O)C5CC5)C[C@H]4/C=C\CCCCC[C@H](NC(=O)OC(C)(C)C)C(=O)N3C2)Cc2ccccc21	8.24
O=C(N[C@H](CO)Cc1ccccc1)/C(NC(=O)c1ccccc1)=C(/Br)c1ccccc1	5.41	CC1CN(C(=O)c2cn3c(ccc4c(C(F)(F)F)cc(C(F)(F)F)nc43)n2)CCN1	7.17
O=C(N[C@H](CO)Cc1ccccc1)/C(NC(=O)c1ccccc1)=C(/Br)c1ccccc1Br	5.14	CC1CN(Cc2cc(N(C)CCN(C)C)ccc2C#N)CCN1c1ccc(Cl)cc1	6.49
O=C(N[C@H](CO)Cc1ccccc1)/C(NC(=O)c1ccccc1)=C(/Br)c1ccccc1Cl	5.73	CC1CN(Cc2ccc(NC(=O)c3ccc(OCCCCl)c([N+](=O)[O-])c3)cc2C(F)(F)F)CC(C)O1	6.76
O=C(N[C@H](CO)Cc1ccccc1)/C(NC(=O)c1ccccc1F)=C(/Br)c1ccccc1	5.61	CC1CS(=O)(=O)N(c2ccc(S(=O)(=O)Nc3cccc4cccnc34)cc2)C1=O	4.44
O=C(Nc1cc(C(F)(F)F)ccc1Cl)c1ccccc1O	5.43	CC1N(Cc2ccccc2)CCCN1Cc1ccccc1	5.43
O=C(Nc1cc(Cl)nc(Cl)c1)c1cccc2c1OCCO2	5.2	CC1NC(=O)N(Cc2ccc(C(C)(C)C)cc2)C1=O	3.66
O=C(Nc1cc(F)c(F)c(F)c1)N1Cc2c(-c3ccc(F)cc3)cnn2CC1C1CC1	8.4	CC1OB(O)c2cc(NC(=O)N[C@H]3CCCCC/C=C\[C@@H]4C[C@@]4(C(=O)NS(=O)(=O)C4CC4)NC(=O)C4C[C@@H](OC(=O)N5Cc6cccc(F)c6C5)CN4C3=O)c(F)cc21	8.92
O=C(Nc1cc(F)c(F)c(F)c1)N1Cc2c(-c3ccc(F)cc3F)cnn2CC1C1CC1	7.64	CC1SC(c2c(Cl)cccc2Cl)N(Cc2cccnc2)C1=O	4.38
O=C(Nc1cc(F)c(F)c(F)c1)c1ccc(F)c(S(=O)(=O)N2CCC(O)CC2)c1	8.19	CC1SC(c2c(Cl)cccc2Cl)N(Cc2ccco2)C1=O	4.48
O=C(Nc1cc(F)c(F)c(F)c1)c1cccc(S(=O)(=O)N2CCC(O)CC2)c1	6.01	CC1[C@H](n2ccc(N)nc2=O)O[C@H](CO)[C@H]1O	5.77
O=C(Nc1cc(F)c(F)c(F)c1)c1cccc2c1OCCO2	6.55	CC=CCOc1ccn([C@@H]2O[C@H](CO[P@@](=O)(N[C@@H](C)C(=O)OC(C)C)Oc3ccccc3)[C@@H](O)[C@@]2(C)F)c(=O)n1	4.52
O=C(Nc1cc(F)cc(F)c1)c1cccc(S(=O)(=O)NC2CCCC2)c1	6.11	CCC(=O)Cn1c(=N)n(CCOc2ccc(Cl)cc2)c2ccccc21	5.64
O=C(Nc1ccc(C(F)(F)F)c(Cl)c1)c1cccc2c1OCCO2	5.8	CCC(=O)N(C)CCN(C)c1ccc(C#N)c(CN2CCN(c3ccc(Cl)cc3)CC2)c1	5.14
O=C(Nc1ccc(F)c(Cl)c1)C1CCCc2ccccc21	5.03	CCC(=O)N(O)c1ncnc2c1ncn2C1O[C@H](CO)[C@@H](O)[C@@]1(C)O	5.48
O=C(Nc1ccc(F)c(Cl)c1)N1CCOc2ccccc21	6.28	CCC(=O)Nc1cc(C(=O)Nc2ccc(-c3cc4ccccc4[nH]3)cc2)ccc1OC	5.13
O=C(Nc1ccc(F)c(Cl)c1)c1cc(S(=O)(=O)N2CCC(O)CC2)cc2c1OCCO2	5.25	CCC(=O)Nc1cc(C(=O)Nc2ccc(CN3CCN(C)CC3)c(C(F)(F)F)c2)ccc1OC	5.83
O=C(Nc1ccc(F)c(Cl)c1)c1cccc2c1OC(F)(F)O2	6.96	CCC(=O)Nc1cc(C(=O)Nc2ccc(CN3CCN(C)CC3)c(C(F)(F)F)c2)ccc1OC(C)C	6.52
O=C(Nc1ccc(F)c(Cl)c1)c1cccc2c1OCC2	5.66	CCC(=O)Nc1cc(C(=O)Nc2ccc(CN3CCN(C)CC3)c(C(F)(F)F)c2)ccc1OCCCCl	6.66
O=C(Nc1ccc(F)c(Cl)c1)c1cccc2c1OCCC2	6.12	CCC(=O)Nc1cc(C(=O)Nc2ccc(N(C)C)cc2)ccc1OC	5.59
O=C(Nc1ccc(F)c(Cl)c1)c1cccc2c1OCCO2	6.7	CCC(=O)Nc1cc(C(=O)Nc2ccc(N(C)C)cc2)ccc1OC(C)C	5.22
O=C(Nc1ccc(F)c(Cl)c1)c1cccc2cc[nH]c12	5.35	CCC(=O)Nc1cc(C(=O)Nc2ccc(OC)cc2)ccc1OC	5.89
O=C(Nc1ccc(F)c(Cl)c1)c1cccc2ccoc12	6.14	CCC(=O)Nc1cc(C(=O)Nc2ccc(OC)cc2)ccc1OC(C)C	5.96
O=C(Nc1ccc(F)c(Cl)c1)c1cccc2nccnc12	5.62	CCC(=O)Nc1cc(C(=O)Nc2ccc(OC)cc2)ccc1OCCCCl	5.13
O=C(Nc1ccc(F)c(F)c1)c1cc(NS(=O)(=O)C2CC2)ccc1F	6.1	CCC(=O)Nc1cc(C(=O)Nc2ccc(OC)cc2)ccc1OCCCN1CCN(C)CC1	4.87
O=C(Nc1ccc(F)c(F)c1)c1cc(NS(=O)(=O)C2CCCC2)ccc1F	6.52	CCC(=O)Nc1cc(C(=O)Nn2c(C)nnc2S)ccc1OC	4.84
O=C(Nc1ccc(F)c(F)c1)c1cc(NS(=O)(=O)C2CCCCC2)ccc1F	5.43	CCC(=O)O[C@H]1[C@@](C)(F)[C@H](n2ccc(=O)[nH]c2=O)O[C@]1(F)COP(=O)(N[C@@H](C)C(=O)OC(C)C)Oc1cccc2ccccc12	6.82
O=C(Nc1ccc(F)c(F)c1)c1cc(S(=O)(=O)N2CC(F)(F)C(F)(F)C2)ccc1F	5.04	CCC(=O)c1cc(Cl)ccc1NCC(=O)Nc1ccccc1C(=O)O	5.47
O=C(Nc1ccc(F)c(F)c1)c1cc(S(=O)(=O)N2CC(F)(F)C2)ccc1F	6.05	CCC(=O)n1c(-c2ccc(-c3ccc(-c4cnc([C@@H]5CCCN5C(=O)[C@@H](NC(=O)OC)C(C)C)n4C(=O)CC)cc3)cc2)cnc1[C@@H]1CCCN1C(=O)[C@@H](NC(=O)OC)C(C)C	7.41
O=C(Nc1ccc(F)c(F)c1)c1cc(S(=O)(=O)N2CCC(F)(F)C2)ccc1F	5.17	CCC(C#N)(CC)c1ccc(CCC2(C3CCCC3)CC(O)=C(Cc3nc4nc(C)cc(C)n4n3)C(=O)O2)cc1F	7.8
O=C(Nc1ccc(F)c(F)c1)c1cc(S(=O)(=O)N2CCC(F)(F)CC2)ccc1F	5.35	CCC(C)(C)CCn1nc(-c2cccs2)c(O)c(C2=CS(=O)(=O)c3cc(NS(C)(=O)=O)ccc3N2)c1=O	8.55
O=C(Nc1ccc(F)c(F)c1)c1cc(S(=O)(=O)N2CCC3CCCCC32)ccc1F	5.34	CCC(C)(C)CCn1nc(-c2cccs2)c(O)c(C2=NS(=O)(=O)c3cc(NS(C)(=O)=O)ccc3N2)c1=O	8.05
O=C(Nc1ccc(F)c(F)c1)c1cc(S(=O)(=O)NC2CC2)ccc1F	5.5	CCC(C)(C)Cn1nc(-c2cccs2)c(O)c(C2=NS(=O)(=O)c3cc(NS(C)(=O)=O)ccc3N2)c1=O	8.1
O=C(Nc1ccc(F)c(F)c1)c1cc(S(=O)(=O)NC2CCCC2)ccc1F	6.85	CCC(C)(C)Cn1nc(-c2cccs2)c(O)c(C2=NS(=O)(=O)c3cc(OCC(N)=O)ccc3N2)c1=O	6.75
O=C(Nc1ccc(F)c(F)c1)c1cc(S(=O)(=O)NOC2CCCC2)ccc1F	5.57	CCC(C)(C)OC(=O)N[C@H]1CCCCC/C=C/[C@@H]2C[C@@]2(C(=O)NS(=O)(=O)C2(C)CC2)NC(=O)[C@@H]2C[C@@H](Oc3nc4ccc(OC)cc4nc3C(F)(F)F)CN2C1=O	8.82
O=C(Nc1ccc(F)c(F)c1)c1cccc(S(=O)(=O)NC2CCCC2)c1	6.44	CCC(C)(C)[C@H]1C(O)=C(C2=CS(=O)(=O)c3cc(NS(C)(=O)=O)ccc3N2)C(=O)N1Cc1ccc(F)c(C)c1	7.62
O=C(Nc1ccc(F)c(F)c1)c1cccc(S(=O)(=O)N[C@H]2CCOC2)c1	6.29	CCC(C)(C)c1nn(CCC(C)C)c(=O)c(C2=NS(=O)(=O)c3cc(NS(C)(=O)=O)ccc3N2)c1O	6.75
O=C(Nc1ccc(F)cc1)c1cc(S(=O)(=O)NC2CCCC2)ccc1F	6.18	CCC(C)C1(CC(=O)O)OCCc2c1[nH]c1c(C)ccc(C#N)c21	5.31
O=C(Nc1ccc(F)cc1)c1cc(S(=O)(=O)NC2CCCCC2)ccc1F	5.89	CCC(C)CCn1nc(-c2cccs2)c(O)c(C2=NS(=O)(=O)c3cc(NS(C)(=O)=O)ccc3N2)c1=O	8.3
O=C(Nc1ccc(F)cc1)c1ccc(CF)c(S(=O)(=O)N2CCOCC(O)C2)c1	6.7	CCC(C)CCn1nc(-c2cccs2)c(O)c(C2=NS(=O)(=O)c3cc(OCC(N)=O)ccc3N2)c1=O	7.16
O=C(Nc1ccc(F)cc1)c1cccc(NS(=O)(=O)C2CCCC2)c1	5.92	CCC(C)OC(=O)[C@H](C)NP(=O)(N[C@@H](C)C(=O)OC(C)CC)OC[C@H]1O[C@@H](n2cnc3c(OC)nc(N)nc32)[C@](C)(O)[C@@H]1O	6.82
O=C(Nc1ccc(F)cc1)c1cccc(NS(=O)(=O)C2CCCCC2)c1	5.66	CCC(C)OC(=O)[C@H](C)NP(=O)(OC[C@@]1(N=[N+]=[N-])O[C@@H](n2ccc(=O)[nH]c2=O)[C@@H](O)[C@H]1O)Oc1ccccc1	6.2
O=C(Nc1ccc(F)cc1)c1cccc(S(=O)(=O)N2CCCC2)c1	5.52	CCC(C)OC(=O)[C@H](C)NP(=O)(OC[C@@]1(N=[N+]=[N-])O[C@@H](n2ccc(N)nc2=O)[C@H](O)[C@@H]1O)Oc1ccccc1	6.21
O=C(Nc1ccc(F)cc1)c1cccc(S(=O)(=O)N2CCCCC2)c1	5.57	CCC(C)Oc1ccc(/N=N/C(=O)c2cc3cc([N+](=O)[O-])ccc3o2)cc1Br	4.87
O=C(Nc1ccc(F)cc1)c1cccc(S(=O)(=O)N2CCOCC2)c1	4.96	CCC(C)S(=O)(=O)NC(=O)c1ccc2c(C3CCCCC3)c3n(c2c1)CC1(C(=O)N2C4CCC2CN(C)C4)CC1c1cc(OC)ccc1-3	7.82
O=C(Nc1ccc(F)cc1)c1cccc(S(=O)(=O)NC2CCC2)c1	6.05	CCC(C)[C@H](NC(=O)OC)C(=O)N1CCC[C@H]1c1ncc(-c2ccc(-c3ccc4c(ccc5nc([C@@H]6C[Si](C)(C)CN6C(=O)[C@@H](NC(=O)OC)C(C)C)[nH]c54)c3)cc2)[nH]1	9.82
O=C(Nc1ccc(F)cc1)c1cccc(S(=O)(=O)NC2CCCC2)c1	6.22	CCC(C)[C@H](NC(=O)OC)C(=O)N1C[Si](C)(C)C[C@H]1c1nc2ccc3cc(-c4ccc(-c5cnc([C@@H]6CCCN6C(=O)[C@@H](NC(=O)OC)C(C)C)[nH]5)cc4)ccc3c2[nH]1	10.1
O=C(Nc1ccc(F)cc1)c1cccc(S(=O)(=O)NC2CCCCC2)c1	6.24	CCC(C)[C@H]1C(O)=C(C2=NS(=O)(=O)c3ccccc3N2)C(=O)N1Cc1ccccc1	4.43
O=C(Nc1ccc(F)cc1)c1cccc(S(=O)(=O)NC2CCOCC2)c1	5.78	CCC(C)n1nc(-c2cccs2)c(O)c(C2=NS(=O)(=O)c3cc(NS(C)(=O)=O)ccc3N2)c1=O	7.35
O=C(Nc1ccc(F)cc1)c1cccc(S(=O)(=O)NC2COC2)c1	5.52	CCC(CC)COC(=O)[C@H](C)NP(=O)(OC[C@H]1O[C@@H](n2ccc(N)nc2=O)[C@](C)(O)[C@@H]1O)Oc1ccccc1	6.66
O=C(Nc1ccc(F)cc1)c1cccc(S(=O)(=O)N[C@@H]2CCOC2)c1	5.69	CCC(CC)COC(=O)[C@H](C)NP(=O)(OC[C@H]1O[C@@](C#N)(c2ccc3c(N)ncnn23)[C@H](O)[C@@H]1O)Oc1ccccc1	7.63
O=C(Nc1ccc(F)cc1)c1cccc(S(=O)(=O)N[C@H]2CCOC2)c1	5.87	CCC(CC)COC(=O)[C@H](C)NP(=O)(OC[C@H]1O[C@@](C#N)(c2ccc3c(N)ncnn23)[C@](C)(O)[C@@H]1O)Oc1ccccc1	6.43
O=C(Nc1ccc(O)c(Cl)c1)c1cccc2c1OCCO2	5.01	CCC(CC)COC(=O)[C@H](C)N[P@](=O)(OC[C@H]1O[C@@](C#N)(c2ccc3c(N)ncnn23)[C@H](O)[C@@H]1O)Oc1ccccc1	7.24
O=C(Nc1ccc2c(=O)c3cccc(Cl)c3oc2c1)c1ccccc1[N+](=O)[O-]	4.96	CCC(CC)Nn1c(=O)c(C2=NS(=O)(=O)c3ccccc3N2)c(O)c2ccccc21	6.92
O=C(Nc1ccc2c(=O)c3cccc(F)c3oc2c1)c1ccccc1	5.72	CCC(CC)OC(=O)N[C@H]1CCCCC/C=C/[C@@H]2C[C@@]2(C(=O)NS(=O)(=O)C2(C)CC2)NC(=O)[C@@H]2C[C@@H](Oc3nc4ccc(OC)cc4nc3C(F)(F)F)CN2C1=O	8.39
O=C(Nc1ccc2c(=O)c3cccc(F)c3oc2c1)c1ccccc1Cl	5.58	CCC(CC)[C@@H]1CC(O)=C(C2=NS(=O)(=O)c3cc(NS(C)(=O)=O)ccc3N2)C(=O)N1Cc1ccc(F)cc1	7.16
O=C(Nc1ccc2c(=O)c3cccc(F)c3oc2c1)c1ccccc1F	6.15	CCC(CN(Cc1ccc(Br)c(Cl)c1)C1CCNCC1)c1ccccc1	6.09
O=C(Nc1ccc2c(=O)c3cccc(F)c3oc2c1)c1ccccc1O	5.17	CCC(O)(CC)[C@H]1C[C@@H](Nc2nc(NCC3CC3)nc(C)c2-c2nc3c(C)nccc3s2)[C@H](O)[C@@H]1O	8.3
O=C(Nc1ccc2c(=O)c3cccc(F)c3oc2c1)c1ccncc1	5.94	CCC(O)(CC)[C@H]1C[C@@H](Nc2nc(NCCOC)nc(C)c2-c2nc3c(C)nccc3s2)[C@H](O)[C@@H]1O	8
O=C(Nc1ccc2c(=O)c3cccc(F)c3oc2c1)c1ccncc1F	5.61	CCC(Oc1ccc2c(c1)S(=O)(=O)N=C(c1c(O)c(-c3cccs3)nn(CCC(C)C)c1=O)N2)C(N)=O	5.81
O=C(Nc1ccc2c(=O)c3ccccc3oc2c1)c1ccccc1F	5.39	CCC/C=C/c1cn(CCC(C)C)c(=O)c(C2=NS(=O)(=O)c3cc(NS(C)(=O)=O)ccc3N2)c1O	6.97
O=C(Nc1ccc2c(c1)OCO2)c1cccc2c1OCCO2	5.38	CCC1(CCC(C)C)C(=O)C(C2=NS(=O)(=O)c3cc(NS(C)(=O)=O)ccc3N2)=C([O-])c2ccccc21	7.31
O=C(Nc1cccc(F)c1)c1cccc(S(=O)(=O)NC2CCCC2)c1	6.37	CCC1(OC(=O)N[C@H]2CCCCC/C=C/[C@@H]3C[C@@]3(C(=O)NS(=O)(=O)C3(C)CC3)NC(=O)[C@@H]3C[C@@H](Oc4nc5cc(OC)ccc5nc4C)CN3C2=O)CCCC1	8.8
O=C(Nc1ccccc1)c1cc(S(=O)(=O)NC2CCCCC2)ccc1F	6.22	CCC1CC(NC(=O)[C@@H]2[C@@H]3[C@H](CN2C(=O)[C@@H](NC(=O)NC2(CS(=O)(=O)C(C)(C)C)CCCCC2)C(C)(C)C)C3(C)C)(C(=O)C(=O)NC2CC2)C1	9.7
O=C(Nc1cccnc1)c1cc(S(=O)(=O)NC2CCCCC2)ccc1F	4.61	CCC1CCc2c(sc(NC(=O)CCc3ccccc3)c2C(N)=O)C1	4.52
O=C(Nc1ccnc(Cl)c1)c1cccc2c1OCCO2	5.33	CCC1NC(=O)N(Cc2ccc(C(C)(C)C)cc2)C1=O	3.97
O=C(Nc1ccncc1)c1cc(S(=O)(=O)NC2CCCCC2)ccc1F	4.79	CCC1c2ccc(-c3cnc([C@@H]4CCCN4C(=O)[C@@H](NC(=O)OC)C(C)C)[nH]3)cc2Oc2ccc(-c3cnc([C@@H]4CCCN4C(=O)[C@@H](NC(=O)OC)C(C)C)[nH]3)cc21	10.7
O=C(Nc1nc(-c2ccccc2)cs1)c1cccc(Cl)c1O	6.82	CCCC(=O)CCCCCC/C=C/[C@H](C(=O)N[C@@H](Cc1ccc(OCCC(C)C)cc1)C(=O)O)[C@@](O)(CC(=O)O)C(=O)O	6.1
O=C(Nc1nc(-c2ccccc2)cs1)c1ccccc1O	5.25	CCCC(=O)N(C)c1ccc(C(O)(C(F)(F)F)C(F)(F)F)cc1	5.42
O=C(Nc1ncc(Br)s1)c1cc(Cl)ccc1O	6.68	CCCC(=O)NC(=S)N1CCc2c(OCCCCCOc3ccc(Cl)cc3)cccc21	4.5
O=C(Nc1ncc(Br)s1)c1ccc(F)cc1O	5.68	CCCC(=O)N[C@H]1CCCCC/C=C\[C@@H]2C[C@@]2(C(=O)NS(=O)(=O)C2CC2)NC(=O)[C@@H]2C[C@@H](Oc3cc(OCC)nc4c(C)c(OC)ccc34)CN2C1=O	9.89
O=C(Nc1ncc(Br)s1)c1cccc(Cl)c1O	6.5	CCCC(=O)OC[C@H]1O[C@@H](n2cnc3c(Cl)ncnc32)C[C@@H]1O	4.52
O=C(Nc1ncc(Br)s1)c1ccccc1O	6.92	CCCC(=O)n1c(-c2ccc(-c3ccc(-c4cnc([C@@H]5CCCN5C(=O)[C@@H](NC(=O)OC)C(C)C)n4C(=O)CCC)cc3)cc2)cnc1[C@@H]1CCCN1C(=O)[C@@H](NC(=O)OC)C(C)C	7.07
O=C(Nc1ncc(C(F)(F)F)s1)c1ccccc1O	5.42	CCCC(C)n1c(=O)c(C2=CS(=O)(=O)c3cc(NS(C)(=O)=O)ccc3N2)c(O)c2cc(F)ccc21	8.05
O=C(Nc1ncc(C(Oc2ccc3cc(Br)ccc3c2)c2ccc(Cl)cc2)s1)c1ccc(F)cc1Br	5.45	CCCC(C)n1nc(-c2cccs2)c(O)c(C2=NS(=O)(=O)c3cc(NS(C)(=O)=O)ccc3N2)c1=O	6.22
O=C(Nc1ncc(Cc2ccc(Cl)cc2)s1)c1cccs1	5.44	CCCC(CC)Nn1c(=O)c(C2=NS(=O)(=O)c3ccccc3N2)c(O)c2ccccc21	6.41
O=C(Nc1ncc(Cc2ccc(F)cc2)s1)c1cccs1	5.21	CCCC(CCC)COC(=O)[C@H](C)NP(=O)(O)OC[C@H]1O[C@@H](n2ccc(N)nc2=O)[C@](C)(O)[C@@H]1O	5.09
O=C(Nc1ncc(Cl)s1)c1ccccc1O	6.92	CCCC(CCC)COC(=O)[C@H](C)NP(=O)(OC[C@H]1O[C@@H](n2ccc(N)nc2=O)[C@](C)(O)[C@@H]1O)Oc1ccccc1	7.43
O=C(Nc1ncc(F)s1)c1ccccc1O	5.51	CCCC(CCC)COC(=O)[C@H](C)NP1(=O)OC[C@H]2O[C@@H](n3ccc(N)nc3=O)[C@](C)(O)[C@@H]2O1	4.85
O=C(Nc1ncc([N+](=O)[O-])s1)c1ccccc1O	6.82	CCCC(CCC)Nn1c(=O)c(C2=NS(=O)(=O)c3ccccc3N2)c(O)c2ccccc21	5.75
O=C(O)C1(C(F)(F)F)CCN(c2ccc3c(=O)c4cccc(Cl)c4oc3c2)C1	4.57	CCCC(NC(=O)C1N(C(=O)[C@@H](NC(=O)NC(C)(C)C)C(C)(C)C)CC12Cc1ccccc1C2)C(=O)C(=O)NC1CC1	4.89
O=C(O)C1CCCN(c2ccc3c(=O)c4cccc(Cl)c4oc3c2)C1	5.42	CCCC(NC(=O)C1N(C(=O)[C@@H](NC(=O)NC2CCCCC2)C(C)(C)C)CC12Cc1ccccc1C2)C(=O)C(=O)NC1CC1	5.05
O=C(O)C1CCCN1c1ccc2c(=O)c3cccc(Cl)c3oc2c1	4.94	CCCC(NC(=O)C1N(C(=O)[C@@H](NC(=O)[C@@H](NC(=O)c2cnccn2)C2CCCCC2)C(C)(C)C)CC12CCCCC2)C(=O)C(=O)NC1CC1	6.4
O=C(O)C1CCN(c2cc3oc4c(Cl)cccc4c(=O)c3cc2Cl)C1	5.95	CCCC(NC(=O)C1N(C(=O)[C@@H](NC(=O)[C@@H](NC(=O)c2cnccn2)C2CCCCC2)C(C)(C)C)CC12CCCCC2)C(=O)C(=O)NCCF	5.27
O=C(O)C1CCN(c2cc3oc4c(Cl)cccc4c(=O)c3cc2F)C1	5.93	CCCC(NC(=O)[C@@H]1C2CCCC2CN1C(=O)[C@@H](NC(=O)[C@@H](NC(=O)c1cnccn1)C1CCCCC1)C(C)(C)C)C(=O)C(=O)NC[C@@H](C)CC	6
O=C(O)C1CCN(c2cc3oc4c(Cl)cccc4c(=O)c3cn2)C1	5.39	CCCC(NC(=O)[C@@H]1C2CCCC2CN1C(=O)[C@@H](NC(=O)[C@@H](NC(=O)c1cnccn1)C1CCCCC1)C(C)(C)C)C(=O)C(=O)N[C@H](C)CC	5.97
O=C(O)C1CCN(c2ccc3c(=O)c4c(C(F)(F)F)ccc(Cl)c4oc3c2)C1	6.6	CCCC(NC(=O)[C@@H]1C2CCCC2CN1C(=O)[C@@H](NC(=O)[C@@H](NC(=O)c1cnccn1)C1CCCCC1)C(C)(C)C)C(=O)C(=O)N[C@H](C)c1ccccc1	6.68
O=C(O)C1CCN(c2ccc3c(=O)c4c(Cl)ccc(Cl)c4oc3c2)C1	5.94	CCCC(NC(=O)[C@@H]1C2CCCC2CN1C(=O)[C@@H](NC(=O)[C@H](CC1CCCCC1)NC(=O)c1cnccn1)C(C)(C)C)C(=O)C(=O)NC1CC1	5.55
O=C(O)C1CCN(c2ccc3c(=O)c4c(F)ccc(Cl)c4oc3c2)C1	5.84	CCCC(NC(=O)[C@@H]1C[C@@H]2CN1C(=O)[C@H](C(C)(C)C)NC(=O)Cc1cccc(c1)OCCC(C)(C)O2)C(=O)C(=O)NCC(=O)N[C@H](C(=O)N(C)C)c1ccccc1	6.7
O=C(O)C1CCN(c2ccc3c(=O)c4c(O)ccc(Cl)c4oc3c2)C1	5.76	CCCC(NC(=O)[C@@H]1C[C@@H]2CN1C(=O)[C@H](C1CCCCC1)NC(=O)Cc1cccc(c1)OCCC(C)(C)O2)C(=O)C(=O)NCC(=O)N[C@H](C(=O)N(C)C)c1ccccc1	6.89
O=C(O)C1CCN(c2ccc3c(=O)c4cccc(Cl)c4oc3c2)C1	5.87	CCCC(NC(=O)[C@@H]1[C@H]2CCC[C@H]2CN1C(=O)[C@@H](NC(=O)[C@@H](NC(=O)c1cnccn1)C(C)C)C(C)(C)C)C(=O)C(=O)NC1CC1	5.66
O=C(O)C1CCN(c2ccc3c(=O)c4cccc(Cl)c4oc3n2)C1	4.3	CCCC(NC(=O)[C@@H]1[C@H]2CCC[C@H]2CN1C(=O)[C@@H](NC(=O)[C@@H](NC(=O)c1cnccn1)C1CCCCC1)C(C)(C)C)C(=O)C(=O)NC1CC1	6.26
O=C(O)C1NC(c2ccc(N3CCCC3)nc2)=Nc2c(Cl)cccc21	7.3	CCCC(Nn1c(=O)c(C2=NS(=O)(=O)c3ccccc3N2)c(O)c2ccccc21)C(C)C	5.95
O=C(O)CC1CCN(c2ccc3c(=O)c4cccc(Cl)c4oc3c2)C1	5.18	CCCC/C=C1/c2ccc(-c3cnc([C@@H]4CCCN4C(=O)[C@@H](NC(=O)OC)C(C)C)[nH]3)cc2Oc2ccc(-c3cnc([C@@H]4CCCN4C(=O)[C@@H](NC(=O)OC)C(C)C)[nH]3)cc21	10.3
O=C(O)CCOc1cc(-c2cc(=O)c3cccc(Cl)c3o2)c(F)cc1Br	6.88	CCCC1(C)C(=O)C(C2=NS(=O)(=O)c3cc(NS(C)(=O)=O)ccc3N2)=C(O)c2ccccc21	6.74
O=C(O)COc1cc(-c2cc(=O)c3cccc(Cl)c3o2)ccc1C(F)(F)F	6.5	CCCC1(C)C(=O)C(C2=NS(=O)(=O)c3cc(NS(C)(=O)=O)ccc3N2)=C([O-])c2ccccc21	6.74
O=C(O)[C@@H]1CCN(c2ccc3c(=O)c4cccc(Cl)c4oc3c2)C1	6.24	CCCC1(CC(=O)O)OCCc2c1[nH]c1c(C)c(C(=O)NCc3ccc4c(c3)OCO4)cc(C#N)c21	4.25
O=C(O)[C@H]1CCN(c2ccc3c(=O)c4c(Cl)ccc(Cl)c4oc3c2)C1	6.19	CCCC1(CC(=O)O)OCCc2c1[nH]c1c(C)c(O)cc(C#N)c21	4.33
O=C(O)[C@H]1CCN(c2ccc3c(=O)c4cccc(Cl)c4oc3c2)C1	5.8	CCCC1(CC(=O)O)OCCc2c1[nH]c1c(C)c(OC(C)C)cc(C#N)c21	4.71
O=C(O)[C@H]1CN(c2ccc3c(=O)c4cccc(Cl)c4oc3c2)C[C@@H]1c1ccc(F)cc1	5.13	CCCC1(CC(=O)O)OCCc2c1[nH]c1c(C)c(OC)cc(C#N)c21	4.7
O=C(O)c1cc(C(=O)O)cc(-c2c3nc(c(-c4cc(C(=O)O)cc(C(=O)O)c4)c4ccc([nH]4)c(-c4cc(C(=O)O)cc(C(=O)O)c4)c4nc(c(-c5cc(C(=O)O)cc(C(=O)O)c5)c5ccc2[nH]5)C=C4)C=C3)c1	5.16	CCCC1(CC(=O)O)OCCc2c1[nH]c1c(C)c(OCC)cc(C#N)c21	5.46
O=C(O)c1ccccc1C(=O)OCc1cccc2c1CCOC2=O	4.25	CCCC1(CC(=O)O)OCCc2c1[nH]c1c(C)c(OCCN3CCCC3)cc(C#N)c21	4.58
O=C(OCC(F)(F)F)C1=C(CN2CCOC[C@H]2C(=O)O)NC(c2nccs2)=N[C@H]1c1ccc(F)cc1Cl	7.89	CCCC1(CC(=O)O)OCCc2c1[nH]c1c(C)c(OCCOC)cc(C#N)c21	5.31
O=C(OCC(F)F)C1=C2CCCN2C(c2nccs2)=NC1c1ccc(F)cc1Cl	5.7	CCCC1(CC(=O)O)OCCc2c1[nH]c1c(C)c(OCCc3ccncc3)cc(C#N)c21	5.08
O=C(OCCc1c(-c2ccccc2Cl)c2cc(Cl)ccc2[nH]c1=O)C1CCCC1	4.34	CCCC1(CC(=O)O)OCCc2c1[nH]c1c(C)c(OCc3ccccn3)cc(C#N)c21	6.4
O=C(OCCc1c(-c2ccccc2Cl)c2cc(Cl)ccc2[nH]c1=O)C1CCCCC1	4.57	CCCC1(CC(=O)O)OCCc2c1[nH]c1c(C)c(OCc3cnccn3)cc(C#N)c21	5.8
O=C(OCCc1c(-c2ccccc2Cl)c2cc(Cl)ccc2[nH]c1=O)c1ccccc1	4.5	CCCC1(CC(=O)O)OCCc2c1[nH]c1c(C)cc(F)c(C#N)c21	6.92
O=C(OCCc1c(-c2ccccc2Cl)c2cc(Cl)ccc2[nH]c1=O)c1cccnc1	4.26	CCCC1(CC(=O)O)OCCc2c1[nH]c1c(C)ccc(C#N)c21	6.24
O=C(OCCc1c(-c2ccccc2Cl)c2cc(Cl)ccc2[nH]c1=O)c1ccco1	4.29	CCCC1(CC(=O)OCC)OCCc2c1[nH]c1c(C)ccc(C#N)c21	4.52
O=C(OCc1cccc2c1CCOC2=O)c1cc2ccccc2[nH]1	4.11	CCCC1(CCC)C(=O)C(C2=NS(=O)(=O)c3cc(NS(C)(=O)=O)ccc3N2)=C(O)c2ccccc21	7.66
O=C(O[C@@H]1Cc2c(O)cc(O)cc2O[C@@H]1c1cc(O)c(O)c(O)c1)c1cc(O)c(O)c(O)c1	5	CCCC1(CCC)C(=O)C(C2=NS(=O)(=O)c3cc(OCC(N)=O)ccc3N2)=C(O)c2ccccc21	6.09
O=C([O-])c1cc2ccc3c(c2c(-c2ccc4c(c2)OCO4)c1CO)OCO3.[Na+]	6.05	CCCC1(S(=O)(=O)NC(=O)[C@@]23C[C@H]2/C=C\CCCCC[C@H](NC(=O)OC(C)(C)C)C(=O)N2C[C@H](OC(=O)N4Cc5ccccc5C4)C[C@H]2C(=O)N3)CC1	8.3
O=C(c1cc(-c2ccccc2)nc2ccccc12)N1CCC(Cc2ccccc2)CC1	5.06	CCCCC(=O)N(C)c1ccc(C(O)(C(F)(F)F)C(F)(F)F)cc1	5.64
O=C(c1cc(-c2ccsc2Cl)nc2ccccc12)N1CCC(Cc2ccccc2)CC1	5.17	CCCCC(=O)N[C@H](C(=O)O)[C@@]1(CCC)OCCc2c1[nH]c1c(C)ccc(C#N)c21	5.3
O=C(c1cc(-c2ccsc2Cl)nc2ccccc12)N1CCN(C/C=C/c2ccccc2)CC1	4.92	CCCCC(=O)n1c(-c2ccc(-c3ccc(-c4cnc([C@@H]5CCCN5C(=O)[C@@H](NC(=O)OC)C(C)C)n4C(=O)CCCC)cc3)cc2)cnc1[C@@H]1CCCN1C(=O)[C@@H](NC(=O)OC)C(C)C	6.64
O=C(c1cc(-c2ccsc2Cl)nc2ccccc12)N1CCN(Cc2ccccc2)CC1	5.08	CCCCC(NC(=O)[C@@H]1C2CCC(C2)N1C(=O)[C@@H](NC(=O)OC(C)(C)C)C1CCCCC1)C(=O)C(=O)NCC(=O)N[C@H](C(=O)N(C)C)c1ccccc1	6.22
O=C1CC(C(F)(F)F)CN1c1cnn2c1CN(C(=O)Nc1cc(F)c(F)c(F)c1)C(C1CC1)C2	7.47	CCCCC/C=C\C/C=C\C/C=C\C/C=C\CCCC(=O)O	5
O=C1CC(Oc2ncc(F)cn2)CN1c1cnn2c1CN(C(=O)Nc1cc(F)c(F)c(F)c1)C(C1CC1)C2	8.05	CCCCC/C=C\C/C=C\CCCCCCCC(=O)O	4.7
O=C1CC(Oc2ncccn2)CN1c1cnn2c1CN(C(=O)Nc1cc(F)c(F)c(F)c1)C(C1CC1)C2	7.8	CCCCC1(C)C(=O)C(C2=NS(=O)(=O)c3cc(NS(C)(=O)=O)ccc3N2)=C([O-])c2ccccc21	7.28
O=C1CC(c2ccc(F)cc2)CN1c1cnn2c1CN(C(=O)Nc1cc(F)c(F)c(F)c1)C(C1CC1)C2	7.64	CCCCC1(CCCC)C(=O)C(C2=NS(=O)(=O)c3cc(NS(C)(=O)=O)ccc3N2)=C(O)c2ccccc21	7.32
O=C1CC(c2ccc(F)cn2)CN1c1cnn2c1CN(C(=O)Nc1cc(F)c(F)c(F)c1)C(C1CC1)C2	7.82	CCCCC1(CCCC)C(=O)C(C2=NS(=O)(=O)c3cc(OCC(N)=O)ccc3N2)=C(O)c2ccccc21	6.54
O=C1CC(c2ccccc2)CN1c1cnn2c1CN(C(=O)Nc1cc(F)c(F)c(F)c1)C(C1CC1)C2	8.22	CCCCC1(CCCC)C(=O)C(C2=NS(=O)(=O)c3ccccc3N2)=C(O)c2ccccc21	5.64
O=C1CC(c2ccccc2)CN1c1cnn2c1CN(C(=O)Nc1cc(F)c(F)c(F)c1)C1CCCCC12	7.57	CCCCC1(CCCC)c2cc(NC(=O)[C@@H]3C[C@@H](O)CN3C(=O)[C@H](NC(=O)OC)c3ccccc3)ccc2-c2ccc(NC(=O)[C@@H]3C[C@@H](O)CN3C(=O)[C@H](NC(=O)OC)c3ccccc3)cc21	10.8
O=C1CC(c2ccccc2)N(C(=O)Nc2ccc(F)c(Cl)c2)c2ccccc21	5.54	CCCCCC(=O)CCCCCCCC/C=C/[C@H](C(=O)N[C@@H](Cc1ccc(OCCC(C)C)cc1)C(=O)O)[C@@](O)(CC(=O)O)C(=O)O	8.85
O=C1CC(c2ccccn2)CN1c1cnn2c1CN(C(=O)Nc1cc(F)c(F)c(F)c1)C(C1CC1)C2	7.92	CCCCCC(=O)n1c(-c2ccc(-c3ccc(-c4cnc([C@@H]5CCCN5C(=O)[C@@H](NC(=O)OC)C(C)C)n4C(=O)CCCCC)cc3)cc2)cnc1[C@@H]1CCCN1C(=O)[C@@H](NC(=O)OC)C(C)C	6.49
O=C1CC(c2cnc(C(F)(F)F)s2)CN1c1cnn2c1CN(C(=O)Nc1cc(F)c(F)c(F)c1)C(C1CC1)C2	7.57	CCCCCCC(=O)CCCCCC/C=C/[C@H](C(=O)N[C@@H](Cc1ccc(OCCC(C)C)cc1)C(=O)O)[C@@](O)(CC(=O)O)C(=O)O	7.71
O=C1CC(c2cnco2)CN1c1cnn2c1CN(C(=O)Nc1cc(F)c(F)c(F)c1)C(C1CC1)C2	7.8	CCCCCCC(=O)n1c(-c2ccc(-c3ccc(-c4cnc([C@@H]5CCCN5C(=O)[C@@H](NC(=O)OC)C(C)C)n4C(=O)CCCCCC)cc3)cc2)cnc1[C@@H]1CCCN1C(=O)[C@@H](NC(=O)OC)C(C)C	6.27
O=C1CC(c2ncc(F)cn2)CN1c1cnn2c1CN(C(=O)Nc1cc(F)c(F)c(F)c1)C(C1CC1)C2	7.7	CCCCCCCC(=O)CCCCCC/C=C/[C@H](C(=O)NCCc1ccc(OCCC(C)C)cc1)[C@@](O)(CC(=O)O)C(=O)O	6
O=C1CC(c2ncccn2)CN1c1cnn2c1CN(C(=O)Nc1cc(F)c(F)c(F)c1)C(C1CC1)C2	7.82	CCCCCCCC(=O)CCCCCC/C=C/[C@H](C(=O)N[C@@H](Cc1ccc(-c2cccc(OC)c2)cc1)C(=O)O)[C@@](O)(CC(=O)O)C(=O)O	8.59
O=C1CC(c2ncco2)CN1c1cnn2c1CN(C(=O)Nc1cc(F)c(F)c(F)c1)C(C1CC1)C2	8.05	CCCCCCCC(=O)CCCCCC/C=C/[C@H](C(=O)N[C@@H](Cc1ccc(-c2ccccc2)cc1)C(=O)O)[C@@](O)(CC(=O)O)C(=O)O	8.8
O=C1CC(c2nccs2)CN1c1cnn2c1CN(C(=O)Nc1cc(F)c(F)c(F)c1)C(C1CC1)C2	7.96	CCCCCCCC(=O)CCCCCC/C=C/[C@H](C(=O)N[C@@H](Cc1ccc(-c2cccnc2)cc1)C(=O)O)[C@@](O)(CC(=O)O)C(=O)O	8
O=C1CCC(C(=O)Nc2ccc(F)c(Cl)c2)c2ccccc21	5.78	CCCCCCCC(=O)CCCCCC/C=C/[C@H](C(=O)N[C@@H](Cc1ccc(OC)cc1)C(=O)O)[C@@](O)(CC(=O)O)C(=O)O	8.19
O=C1CCCC2=C1C(c1ccc(F)cc1Cl)N=C(c1ccccn1)N2	5.37	CCCCCCCC(=O)CCCCCC/C=C/[C@H](C(=O)N[C@@H](Cc1ccc(OCC=C(C)C)cc1)C(=O)O)[C@@](O)(CC(=O)O)C(=O)O	8.7
O=C1CCCC2=C1C(c1ccc(F)cc1Cl)N=C(c1cccnc1)N2	4.6	CCCCCCCC(=O)CCCCCC/C=C/[C@H](C(=O)N[C@@H](Cc1ccc(OCCC(C)C)cc1)C(=O)O)[C@@](O)(CC(=O)O)C(=O)O	8.83
O=C1CCCC2=C1C(c1ccc(F)cc1Cl)N=C(c1ccncc1)N2	4.78	CCCCCCCC(=O)CCCCCC/C=C/[C@H](C(=O)N[C@@H](Cc1ccc(OCCC)cc1)C(=O)O)[C@@](O)(CC(=O)O)C(=O)O	8.59
O=C1CCCC2=C1C(c1ccc(F)cc1Cl)N=C(c1cnccn1)N2	5.64	CCCCCCCC(=O)CCCCCC/C=C/[C@H](C(=O)N[C@@H](Cc1ccc(OCCCC(C)C)cc1)C(=O)O)[C@@](O)(CC(=O)O)C(=O)O	7.92
O=C1CCCC2=C1C(c1ccc(F)cc1Cl)N=C(c1ncccc1F)N2	5.96	CCCCCCCC(=O)CCCCCC/C=C/[C@H](C(=O)N[C@@H](Cc1ccc(OCCCC)cc1)C(=O)O)[C@@](O)(CC(=O)O)C(=O)O	8.92
O=C1CCCC2=C1C(c1ccc(F)cc1Cl)N=C(c1nccs1)N2	5.06	CCCCCCCC(=O)CCCCCC/C=C/[C@H](C(=O)N[C@@H](Cc1ccc(OCCCN)cc1)C(=O)O)[C@@](O)(CC(=O)O)C(=O)O	7.42
O=C1CCCC2=C1C(c1ccccc1)N=C(c1ccccn1)N2	5.18	CCCCCCCC(=O)CCCCCC/C=C/[C@H](C(=O)N[C@@H](Cc1ccc(OCc2ccccc2)cc1)C(=O)O)[C@@](O)(CC(=O)O)C(=O)O	9.49
O=C1CCCN1c1ccc2c(=O)c3cccc(F)c3oc2c1	6.08	CCCCCCCC(=O)CCCCCC/C=C/[C@H](C(=O)N[C@@H](Cc1ccc(Oc2ccccc2)cc1)C(=O)O)[C@@](O)(CC(=O)O)C(=O)O	8.72
O=C1CCN(C(=O)Nc2cc(F)c(F)c(F)c2)[C@@H]2CCCC[C@H]12	5.62	CCCCCCCC(=O)CCCCCC/C=C/[C@H](C(=O)N[C@@H](Cc1ccc2ccccc2c1)C(=O)O)[C@@](O)(CC(=O)O)C(=O)O	7.85
O=C1CCN(C(=O)Nc2ccc(F)c(C(F)(F)F)c2)[C@@H]2CCCC[C@H]12	6.01	CCCCCCCC(=O)CCCCCC/C=C/[C@H](C(=O)N[C@@H](Cc1ccccc1)C(=O)O)[C@@](O)(CC(=O)O)C(=O)O	7.77
O=C1CCN(C(=O)Nc2ccc(F)c(C(F)F)c2)[C@@H]2CCCC[C@H]12	6.58	CCCCCCCC(=O)CCCCCC/C=C/[C@H](C(=O)N[C@@H](Cc1cccs1)C(=O)O)[C@@](O)(CC(=O)O)C(=O)O	6.31
O=C1CCN(C(=O)Nc2ccc(F)c(Cl)c2)C(Cc2ccccc2)C1	5.29	CCCCCCCC(=O)CCCCCCCC[C@H](C(=O)N[C@@H](Cc1ccc(OCCC(C)C)cc1)C(=O)O)[C@@](O)(CC(=O)O)C(=O)O	6.82
O=C1CCN(C(=O)Nc2ccc(F)c(Cl)c2)C(c2ccccc2)C1	5.3	CCCCCCCC(O)CCCCCC/C=C/[C@H](C(=O)N[C@@H](Cc1ccc(OCCC(C)C)cc1)C(=O)O)[C@@](O)(CC(=O)O)C(=O)O	7.6
O=C1CCN(C(=O)Nc2ccc(F)c(Cl)c2)C2CCCCC12	6.34	CCCCCCCCC(=O)CCCCCC/C=C/[C@H](C(=O)N[C@@H](Cc1ccc(OCCC(C)C)cc1)C(=O)O)[C@@](O)(CC(=O)O)C(=O)O	8.16
O=C1CCN(C(=O)Nc2ccc(F)c(Cl)c2)c2ccc(Cl)cc21	5.32	CCCCCCCCCC(=O)CCCC/C=C/[C@H](C(=O)N[C@@H](Cc1ccc(OCCC(C)C)cc1)C(=O)O)[C@@](O)(CC(=O)O)C(=O)O	8.29
O=C1CCN(C(=O)Nc2ccc(F)c(Cl)c2)c2ccccc21	5.88	CCCCCCCCCC(=O)Oc1ccc(COP(=O)(OCc2ccc(OC(=O)CCCCCCCCC)cc2)OP(=O)([O-])OC[C@H]2O[C@@H](n3ccc(=O)[nH]c3=O)[C@](C)(O)[C@@H]2O)cc1.CCCC[N+](CCCC)(CCCC)CCCC	7.4
O=C1CCN(C(=O)Nc2cccc(Cl)c2)[C@@H]2CCCC[C@H]12	6.66	CCCCCCCCCC(=O)Oc1ccc(COP(=O)(OCc2ccc(OC(=O)CCCCCCCCC)cc2)OP(=O)([O-])O[C@@H](C)[C@H]2O[C@@H](n3ccc(=O)[nH]c3=O)[C@](C)(O)[C@@H]2O)cc1.CCCC[N+](CCCC)(CCCC)CCCC	4.6
O=C1CCN(S(=O)(=O)c2ccc3c(c2)c(Nc2ccc(F)cc2)nn3C2CC2)CC1	6.48	CCCCCCCCCC(=O)Oc1ccc(COP(=O)(OCc2ccc(OC(=O)CCCCCCCCC)cc2)OP(=O)([O-])O[C@H](C)[C@H]2O[C@@H](n3ccc(=O)[nH]c3=O)[C@](C)(O)[C@@H]2O)cc1.CCCC[N+](CCCC)(CCCC)CCCC	5.58
O=C1CN=C(c2ccccc2Cl)c2cc(Cl)ccc2N1	4.12	CCCCCCCCCCCCCC/C=C/[C@H](C(=O)NC(Cc1ccc(OCC=C(C)C)cc1)C(=O)O)[C@@](O)(CC(=O)O)C(=O)O	6.8
O=C1N=C(O)S/C1=C\c1ccc(OCc2ccc(-c3ccccc3)cc2)cc1	5.42	CCCCCCCCCCCCCCCC(=O)NC(CN1CCOCC1)C(O)c1ccccc1	5.92
O=C1NC(=O)/C(=C/c2ccc(-c3ccc(-c4cccc5ccccc45)cc3)cc2)S1	5.77	CCCCCCCCCCCCCCCCCCNc1nc(=O)c2ncn([C@@H]3C[C@H](O)[C@@H](CO)O3)c2c(=O)[nH]1	4.74
O=C1NC(=O)C(Cc2ccc(OCc3ccc(-c4ccccc4)cc3)cc2)S1	5.28	CCCCCCCCCCCCCCCCCCNc1nc(=O)c2ncn([C@@H]3O[C@H](CO)[C@@H](O)[C@H]3O)c2c(=O)[nH]1	4.8
O=C1NC(c2ccccc2)CN1c1cnn2c1CN(C(=O)Nc1cc(F)c(F)c(F)c1)C(C1CC1)C2	8.52	CCCCCCCCCCCCCCCCCCOCCOP(=O)(O)CO[C@@H](CO)Cn1cnc2c(N)ncnc21	5.16
O=C1NCc2c1cc1ccc3c(c1c2-c1ccc2c(c1)OCO2)OCO3	7.1	CCCCCCCCCCCCCCCCCCOCCOP(=O)(O)CO[C@H](CO)Cn1cnc2c(N)ncnc21	6.16
O=C1Nc2ccc(N3CCCC3)cc2Oc2c(Cl)cccc21	5.23	CCCCCCCCCCCCCCCCCCOCCOP(=O)([O-])CO[C@@H](COC)Cn1cnc2c(=O)[nH]c(N)nc21	4.91
O=C1Nc2cccc(Cl)c2Oc2cc(N3CCC(C(=O)O)C3)ccc21	4.85	CCCCCCCCCCCCCCCCCCOCCOP(=O)([O-])CO[C@@H](COC)Cn1cnc2c(N)nc(N)nc21	4.59
O=C1OC(OCc2ccccc2)=N/C1=C\c1ccccc1	5.27	CCCCCCCCCCCCCCCCCCOCCOP(=O)([O-])CO[C@@H](COC)Cn1cnc2c(N)ncnc21	5.33
O=C1OC(c2ccc(F)cc2)CN1c1cnn2c1CN(C(=O)Nc1cc(F)c(F)c(F)c1)C(C1CC1)C2	7.96	CCCCCCCCCCCCCCCCCCOCCOP(=O)([O-])CO[C@H](CO)Cn1cnc2c(N)ncnc21	5.81
O=C1OC(c2ccccc2)CN1c1cnn2c1CN(C(=O)Nc1cc(F)c(F)c(F)c1)C(C1CC1)C2	7.75	CCCCCCCCCCCCCCCCCCOCCOP(=O)([O-])CO[C@H](COC)Cn1cnc2c(=O)[nH]c(N)nc21	5.08
O=C1OCCc2c(/C=C\c3ccccc3)cccc21	4.1	CCCCCCCCCCCCCCCCCCOCCOP(=O)([O-])CO[C@H](COC)Cn1cnc2c(N)nc(N)nc21	4.7
O=C1OCCc2c(COC(=O)C3CCCCC3)cccc21	4.58	CCCCCCCCCCCCCCCCCCOCCOP(=O)([O-])CO[C@H](COC)Cn1cnc2c(N)ncnc21	5.84
O=C1OCc2c1cc1ccc3c(c1c2-c1ccc(O)c(O)c1)OCO3	5.51	CCCCCCCCCCCCCCCCOCCCOP(=O)(O)CO[C@@H](CO)Cn1cnc2c(N)ncnc21	5.17
O=C1OCc2c1cc1ccc3c(c1c2-c1ccc2c(c1)OC(F)(F)O2)OCO3	6.42	CCCCCCCCCCCCCCCCOCCCOP(=O)(O)CO[C@@H](Cn1cnc2c(N)ncnc21)C(=O)OC	5.02
O=C1OCc2c1cc1ccc3c(c1c2-c1ccc2c(c1)OCO2)OCO3	6.8	CCCCCCCCCCCCCCCCOCCCOP(=O)(O)CO[C@H](CO)Cn1cnc2c(N)ncnc21	5.7
O=C1OCc2cc3ccc4c(c3c(-c3ccc(O)c(O)c3)c21)OCO4	5.47	CCCCCCCCCCCCCCCCOCCCOP(=O)([O-])COC(COC(C)C)Cn1cnc2c(N)ncnc21	4.29
O=C1OCc2cc3ccc4c(c3c(-c3ccc5c(c3)OCO5)c21)OCO4	5.66	CCCCCCCCCCCCCCCCOCCCOP(=O)([O-])COC(COCC)Cn1cnc2c(=O)[nH]c(N)nc21	4.88
O=C1[C@@H](OCc2ccccc2)[C@@H](c2ccccc2)N1CCn1cnc2c(NCc3ccccc3)ncnc21	4.96	CCCCCCCCCCCCCCCCOCCCOP(=O)([O-])COC(COCC)Cn1cnc2c(N)nc(N)nc21	4.74
O=C1c2ccccc2C(=O)N1CCc1nc2cc(Cl)c(Cl)cc2n1S(=O)(=O)c1ccc([N+](=O)[O-])cc1	4.3	CCCCCCCCCCCCCCCCOCCCOP(=O)([O-])COC(COCC)Cn1cnc2c(N)ncnc21	5.12
O=C1c2ccccc2C(=O)N1CCc1nc2cc(F)c(F)cc2n1S(=O)(=O)c1ccc(C(F)(F)F)cc1	5.5	CCCCCCCCCCCCCCCCOCCCOP(=O)([O-])CO[C@H](COC)Cn1cnc2c(=O)[nH]c(N)nc21	4.66
O=C1c2ccccc2C(=O)N1CCc1nc2cc(F)c(F)cc2n1S(=O)(=O)c1cccc([N+](=O)[O-])c1	6.85	CCCCCCCCCCCCCCCCOCCCOP(=O)([O-])CO[C@H](COC)Cn1cnc2c(N)nc(N)nc21	4.67
O=C1c2ccccc2C(=O)N1CCc1nc2cc(F)c(F)cc2n1S(=O)(=O)c1ccccc1[N+](=O)[O-]	6.19	CCCCCCCCCCCCCCCCOCCCOP(=O)([O-])CO[C@H](COC)Cn1cnc2c(N)ncnc21	5.63
O=C1c2ccccc2C(=O)N1CCc1nc2ccccc2n1S(=O)(=O)c1cccc(C(F)(F)F)c1	4.52	CCCCCCCCCCCCCCCCOCCCOP(=O)([O-])CO[C@H](COC)Cn1cnc2c(OC)nc(N)nc21	4.76
O=C1c2ccccc2C(=O)N1CCc1nc2ccccc2n1S(=O)(=O)c1ccccc1	5.66	CCCCCCCCCCCCCCCCOCCCOP(=O)([O-])CO[C@H](COC)Cn1cnc2c(OC)ncnc21	5.05
O=C1c2ccccc2CN1c1cnn2c1CN(C(=O)Nc1cc(F)c(F)c(F)c1)C(C1CC1)C2	7.08	CCCCCCCCCCCCOC(=O)[C@@H](C)NP(=O)(OC[C@@]1(N=[N+]=[N-])O[C@@H](n2ccc(N)nc2=O)[C@H](O)[C@@H]1O)Oc1ccccc1	4.52
O=CCc1c(-c2ccccc2Cl)c2cc(Cl)ccc2[nH]c1=O	4.12	CCCCCCCCCn1c(=O)c2ccccc2c2cc(C(O)(C(F)(F)F)C(F)(F)F)ccc21	5.08
O=Cc1cc2ccc3c(c2c(-c2ccc4c(c2)OCO4)c1C=O)OCO3	5.62	CCCCCCCN(C1=NC(=O)/C(=C/c2ccc(CC)o2)S1)S(=O)(=O)c1ccc(C)cc1	4.05
O=S(=O)(NC1CCCCC1)c1ccc(F)c(-c2ncc(-c3ccccc3)[nH]2)c1	4.63	CCCCCCCOC(=O)[C@H](C)NP(=O)(OC[C@H]1O[C@@H](n2ccc(N)nc2=O)[C@](C)(O)[C@@H]1O)Oc1ccccc1	7
O=S(=O)(Nc1ncc(C(Oc2ccc3cc(Br)ccc3c2)c2ccc(Cl)cc2)s1)c1cccc2cccnc12	6.74	CCCCCCCOC(=O)[C@H](C)NP1(=O)OC[C@H]2O[C@@H](n3ccc(N)nc3=O)[C@](C)(O)[C@@H]2O1	4.98
O=S(=O)(Nc1ncc(C(Oc2ccc3cc(Br)ccc3c2)c2ccc(Cl)cc2)s1)c1ccccc1	5.63	CCCCCCN(C1=NC(=O)/C(=C/c2ccc(CC)o2)S1)S(=O)(=O)c1ccc(C)cc1	4.16
O=S(=O)(Oc1cc(-c2ccccn2)[nH]n1)c1ccc(F)cc1	4.34	CCCCCCOCCOC(=O)[C@H](C)NP1(=O)OC[C@H]2O[C@@H](n3ccc(N)nc3=O)[C@](C)(O)[C@@H]2O1	4.85
O=S(=O)(Oc1cc(-c2ccccn2)[nH]n1)c1ccccc1	4.18	CCCCCCn1c(=O)c2ccccc2c2cc(C(O)(C(F)(F)F)C(F)(F)F)ccc21	5.32
O=S(=O)(Oc1cc(CSc2ccccn2)[nH]n1)c1ccc(Br)cc1	5.22	CCCCCCn1c2ccccc2c2cc(NC(=S)NCCCCCCCCOc3cccc(NC(N)=S)c3)ccc21	7.44
O=S(=O)(Oc1cc(CSc2ccccn2)[nH]n1)c1ccc(F)cc1	4.58	CCCCCN(C1=NC(=O)/C(=C/c2ccc(CC)o2)S1)S(=O)(=O)c1ccc(C)cc1	4.26
O=S(=O)(Oc1cc(CSc2ccccn2)[nH]n1)c1ccccc1	4.72	CCCCCNCc1cn(-c2ccc(F)cc2F)nc1-c1ccccc1C	4.75
O=S(=O)(c1cc(F)c2c(c1)c(Nc1cc(F)c(F)c(F)c1)nn2C1CC1)N1CCC(O)CC1	5.7	CCCCCNP(=O)(N[C@@H](C)C(=O)OCC(C)(C)C)OC[C@H]1O[C@@H](n2cnc3c(OC)nc(N)nc32)[C@](C)(O)[C@@H]1O	6.96
O=S(=O)(c1cc2c(Nc3cc(F)c(F)c(F)c3)nn(C3CC3)c2cc1F)N1CCC(O)CC1	6.89	CCCCCNc1nc(C)c(-c2cc3cc(CC)ncc3o2)c(N[C@@H]2C[C@H](CO)[C@@H](O)[C@H]2O)n1	7.52
O=S(=O)(c1cc2c(Nc3cc(F)c(F)c(F)c3)nn(C3CC3)c2cn1)N1CCC(O)CC1	6.62	CCCCCNc1nc(N)nc2[nH]c(=O)c(-c3c(Cl)cccc3Cl)cc12	5.5
O=S(=O)(c1cc2c(Nc3ccc(F)c(C(F)(F)F)c3)nn(C3CC3)c2cn1)N1CCOCC1	6.47	CCCCCNc1nc(N)nc2c1cc(-c1ccc(F)cc1)c(=O)n2C	4.68
O=S(=O)(c1cc2c(Nc3ccc(F)c(C(F)F)c3)nn(C3CC3)c2cn1)N1CCC(O)CC1	8.66	CCCCCNc1nc(Nc2ccc([N+](=O)[O-])cc2)nc(OCC(F)(F)F)n1	7.4
O=S(=O)(c1cc2c(Nc3ccc(F)c(C(F)F)c3)nn(C3CC3)c2cn1)N1CCOCC1	6.64	CCCCCNn1c(=O)c(C2=NS(=O)(=O)c3ccccc3N2)c(O)c2ccccc21	7
O=S(=O)(c1cc2c(Nc3ccc(F)c(F)c3)nn(C3CC3)c2cn1)N1CCC(O)CC1	6.6	CCCCCOC(=O)[C@H](C)NP(=O)(N[C@@H](C)C(=O)OCCCCC)OC[C@H]1O[C@@H](n2cnc3c(OC)nc(N)nc32)[C@](C)(O)[C@@H]1O	7.52
O=S(=O)(c1cc2c(Nc3ccc(F)c(F)c3)nn(C3CC3)c2cn1)N1CCOCC1	6.66	CCCCCOC(=O)[C@H](C)NP(=O)(OC[C@H]1O[C@@H](n2cnc3c(=O)[nH]c(N)nc32)[C@](C)(O)[C@@H]1O)Oc1cccc2ccccc12	7.04
O=S(=O)(c1ccc2[nH]nc(Nc3ccc(F)c(Cl)c3)c2c1)N1CCC(O)CC1	5.89	CCCCCOC(=O)n1c(=O)ccn([C@@H]2O[C@H](CO[P@@](=O)(N[C@@H](C)C(=O)OC(C)C)Oc3ccccc3)[C@@H](O)[C@@]2(C)F)c1=O	6.16
O=S(=O)(c1ccc2c(c1)c(Nc1cc(F)c(F)c(F)c1)nn2C1CC1)N1CCC(O)CC1	6.57	CCCCCOc1ccc(NC(=S)NC(=O)c2cccnc2)cc1C(F)(F)F	7.55
O=S(=O)(c1ccc2c(c1)c(Nc1ccc(Cl)cc1)nn2C1CC1)N1CCC(O)CC1	5.5	CCCCCn1c2ccccc2c2cc(NC(=S)NCCCCCCCCOc3cccc(NC(N)=S)c3)ccc21	7.38
O=S(=O)(c1ccc2c(c1)c(Nc1ccc(F)c(C(F)(F)F)c1)nn2C1CC1)N1CCC(O)CC1	5.22	CCCCN(/C=C/c1ncnc2c1ncn2[C@@H]1O[C@H](CO)[C@@H](O)[C@H]1O)CCCC	6
O=S(=O)(c1ccc2c(c1)c(Nc1ccc(F)c(C(F)(F)F)c1)nn2C1CC1)N1CCOCC1	6.54	CCCCN(/C=C/c1ncnc2c1ncn2[C@H]1C[C@H](O)[C@@H](CO)O1)CCCC	4.07
O=S(=O)(c1ccc2c(c1)c(Nc1ccc(F)c(C(F)F)c1)nn2C1CC1)N1CCC(O)CC1	6.54	CCCCN(C)C(=O)c1c(F)cccc1OCC(=O)N[C@H](CO)Cc1ccccc1	6.1
O=S(=O)(c1ccc2c(c1)c(Nc1ccc(F)c(C(F)F)c1)nn2C1CC1)N1CCOCC1	6.92	CCCCN(C1=NC(=O)/C(=C/c2ccc(CC)o2)S1)S(=O)(=O)c1ccc(C)cc1	4.48
O=S(=O)(c1ccc2c(c1)c(Nc1ccc(F)c(C3CC3)c1)nn2C1CC1)N1CCC(O)CC1	6.17	CCCCN(CC)C(=O)c1c(F)cccc1OCC(=O)N[C@H](CO)Cc1ccccc1	6.33
O=S(=O)(c1ccc2c(c1)c(Nc1ccc(F)c(Cl)c1)nn2C1CC1)N1CCC(O)CC1	6.72	CCCCN(CCCC)CCc1ncnc2c1ncn2[C@@H]1O[C@H](CO)[C@@H](O)[C@H]1O	5.25
O=S(=O)(c1ccc2c(c1)c(Nc1ccc(F)c(F)c1)nn2C1CC1)N1CCC(O)CC1	6.92	CCCCN(CCCC)c1ccc2c(c1)Cc1cc(NC(N)=S)ccc1-2	6.14
O=S(=O)(c1ccc2c(c1)c(Nc1ccc(F)c(F)c1)nn2C1CC1)N1CCOCC1	6.66	CCCCN(c1ccncc1)c1nc(-c2cc(Br)ccc2F)nc2nccnc12	5.66
O=S(=O)(c1ccc2c(c1)c(Nc1ccc(F)cc1)nn2C1CC1)N1CCC(CO)CC1	5.96	CCCCN1CCN([C@@H](c2ccccc2)c2ccc(Cl)cc2)CC1	7.38
O=S(=O)(c1ccc2c(c1)c(Nc1ccc(F)cc1)nn2C1CC1)N1CCC(O)C1	5.68	CCCCN1CCN([C@H](c2ccccc2)c2ccc(Cl)cc2)CC1	6.71
O=S(=O)(c1ccc2c(c1)c(Nc1ccc(F)cc1)nn2C1CC1)N1CCC(O)CC1	6.66	CCCCN1C[C@@H]2CCCN3CCC[C@@H]([C@H]23)[C@H]1CCO	5.59
O=S(=O)(c1ccc2c(c1)c(Nc1ccc(F)cc1)nn2C1CC1)N1CCC2(CC1)OCCO2	6.6	CCCCNC(=O)c1cc2c(=O)n3ccccc3nc2n(Cc2ccccc2)c1=N	8.3
O=S(=O)(c1ccc2c(c1)c(Nc1ccc(F)cc1)nn2C1CC1)N1CCCC(O)C1	6.6	CCCCNC(=O)c1cccc2oc(-c3ccccc3O)nc12	5.13
O=S(=O)(c1ccc2c(c1)c(Nc1ccc(F)cc1)nn2C1CC1)N1CCOCC1	6.37	CCCCNP(=O)(NCCCC)OC[C@H]1O[C@@H](n2cnc3c(OC)nc(N)nc32)[C@](C)(O)[C@@H]1O	4.42
O=S(=O)(c1ccc2c(c1)c(Nc1ccc(F)cc1)nn2C1CCC1)N1CCC(O)CC1	5.1	CCCCNP(=O)(N[C@@H](C)C(=O)OCC(C)(C)C)OC[C@H]1O[C@@H](n2cnc3c(OC)nc(N)nc32)[C@](C)(O)[C@@H]1O	6.39
O=S(=O)(c1ccc2c(c1)c(Nc1ccc(F)cc1Cl)nn2C1CC1)N1CCC(O)CC1	5.4	CCCCNP(=O)(N[C@@H](C)C(=O)OCc1ccccc1)OC[C@H]1O[C@@H](n2cnc3c(OC)nc(N)nc32)[C@](C)(O)[C@@H]1O	6.36
O=S(=O)(c1ccc2c(c1)c(Nc1ccccc1)nn2C1CC1)N1CCC(O)CC1	6.13	CCCCNc1ccc2c(c1)Cc1cc(NC(N)=S)ccc1-2	6.42
O=[N+]([O-])c1ccc(S(=O)(=O)Oc2cc(CSc3ccccn3)[nH]n2)cc1	5.32	CCCCNn1c(=O)c(C2=NS(=O)(=O)c3ccccc3N2)c(O)c2ccccc21	6.79
O=[N+]([O-])c1ccccc1S(=O)(=O)Oc1cc(-c2ccccn2)[nH]n1	5.13	CCCCOC(=O)[C@@H](C)NP(=O)(OC[C@@]1(N=[N+]=[N-])O[C@@H](n2ccc(N)nc2=O)[C@H](O)[C@@H]1O)Oc1ccccc1	6.03
O=[N+]([O-])c1ccccc1S(=O)(=O)Oc1cc(CSc2ccccn2)[nH]n1	5.2	CCCCOC(=O)[C@H](C)NP(=O)(/C=C/[C@H]1O[C@@H](n2ccc(=O)[nH]c2=O)[C@H](F)[C@@H]1O)N[C@@H](C)C(=O)OCCCC	4.84
O=c1[nH][nH]c(=O)c2c(-c3ccc4c(c3)OCO4)c3c4c(ccc3cc12)OCO4	7.52	CCCCOC(=O)[C@H](C)NP(=O)(/C=C/[C@H]1O[C@@H](n2cnc3c(N)ncnc32)[C@H](F)[C@@H]1O)N[C@@H](C)C(=O)OCCCC	4.24
O=c1[nH]c(=O)n(COC(CO)CO)cc1/C=C/Br	4.52	CCCCOC(=O)[C@H](C)NP(=O)(CC[C@H]1O[C@@H](n2cnc3c(N)ncnc32)[C@H](F)[C@@H]1O)N[C@@H](C)C(=O)OCCCC	4.96
O=c1[nH]c(=O)n(COC(CO)CO)cc1Cl	4.7	CCCCOC(=O)[C@H](C)NP(=O)(N[C@@H](C)C(=O)OCCCC)OC[C@H]1O[C@@H](n2cnc3c(OC)nc(N)nc32)[C@](C)(O)[C@@H]1O	7.16
O=c1[nH]c(=O)n(COCCO)cc1Br	5.43	CCCCOC(=O)[C@H](C)NP(=O)(OC[C@@]1(N=[N+]=[N-])O[C@@H](n2ccc(=O)[nH]c2=O)[C@@H](O)[C@H]1O)Oc1ccccc1	5.92
O=c1[nH]c(=O)n(COCCO)cc1C(F)(F)F	4.71	CCCCOC(=O)[C@H](C)NP(=O)(OC[C@@]1(N=[N+]=[N-])O[C@@H](n2ccc(N)nc2=O)[C@H](O)[C@@H]1O)Oc1ccccc1	4.96
O=c1[nH]c(=O)n(COCCO)cc1CO	4.62	CCCCOC(=O)[C@H](C)NP(=O)(OC[C@H]1O[C@@H](n2ccc(=O)[nH]c2=O)[C@@]2(CCO2)[C@@H]1O)Oc1ccccc1	5.41
O=c1[nH]c(=O)n(COCCO)cc1Cl	5.35	CCCCOC(=O)[C@H](C)NP(=O)(OC[C@H]1O[C@@H](n2ccc(N)nc2=O)[C@](C)(O)[C@@H]1O)Oc1ccc(Cl)c2ccccc12	6.8
O=c1[nH]c(=O)n(COCCO)cc1[N+](=O)[O-]	4.37	CCCCOC(=O)[C@H](C)NP(=O)(OC[C@H]1O[C@@H](n2ccc(N)nc2=O)[C@](C)(O)[C@@H]1O)Oc1cccc2ccccc12	7.05
O=c1[nH]c(=O)n([C@H]2C[C@H](O)[C@@H](CO)O2)cc1C(F)(F)F	4.47	CCCCOC(=O)[C@H](C)NP(=O)(OC[C@H]1O[C@@H](n2ccc(N)nc2=O)[C@](C)(O)[C@@H]1O)Oc1ccccc1Cl	6.06
O=c1[nH]c(SCCOc2ccc([N+](=O)[O-])cc2)nc(Cn2nnc3ccccc32)c1I	6.33	CCCCOC(=O)[C@H](C)NP(=O)(OC[C@H]1O[C@@H](n2cnc3c(=O)[nH]c(N)nc32)[C@](C)(O)[C@@H]1O)Oc1cccc2ccccc12	7
O=c1[nH]c(SCc2ccc([N+](=O)[O-])cc2)nc(Cc2cc(F)cc(F)c2)c1I	5.21	CCCCOC(=O)[C@H](C)NP1(=O)OC[C@H]2O[C@@H](n3ccc(N)nc3=O)[C@](C)(O)[C@@H]2O1	4.82
O=c1[nH]c(SCc2ccc([N+](=O)[O-])cc2)nc(Cc2ccccc2)c1I	5.12	CCCCOC(=O)[C@H](C)N[P@@](=O)(OC[C@H]1O[C@@H](n2ccc(=O)[nH]c2=O)[C@@]2(CCO2)[C@@H]1O)Oc1ccccc1	5.28
O=c1[nH]c2ccc(Cl)cc2c(-c2ccccc2Cl)c1CCO	4.15	CCCCOC(=O)[C@H](C)N[P@@](=O)(OC[C@H]1O[C@@H](n2cnc3c(OC)nc(N)nc32)[C@@]2(CCO2)[C@@H]1O)Oc1ccccc1	5.51
O=c1c(-c2ccc(O)cc2)coc2cc(O)cc(O)c12	4.48	CCCCOC(=O)[C@H](C)N[P@](=O)(OC[C@H]1O[C@@H](n2ccc(=O)[nH]c2=O)[C@@]2(CCO2)[C@@H]1O)Oc1ccccc1	5.66
O=c1c(C2CC2)cc(-c2ccc(F)nc2F)nn1Cc1ccc(Cl)cc1	4.46	CCCCOC(=O)[C@H](C)N[P@](=O)(OC[C@H]1O[C@@H](n2cnc3c(OC)nc(N)nc32)[C@@]2(CCO2)[C@@H]1O)Oc1ccccc1	6.57
O=c1c(CCO)c(-c2ccccc2Cl)c2cc(Cl)ccc2n1-c1c(F)cccc1F	4.06	CCCCOP(=O)(Nc1cc(-c2ccc(Cl)cc2)sc1C(=O)O)c1ccc(C)cc1C	5.57
O=c1c(CCO)c(-c2ccccc2Cl)c2cc(Cl)ccc2n1-c1ccccc1	4.92	CCCCO[C@@H]1C[C@H]2C(=O)N[C@]3(C(=O)NS(=O)(=O)C4CC4)C[C@H]3/C=C\CCCCC[C@H](NC(=O)OC(C)(C)C)C(=O)N2C1	7.04
O=c1c(CO)cc(-c2ccc(F)nc2F)nn1Cc1ccc(Cl)cc1	6.77	CCCCOc1c2cc(C(=O)NCCN)cc1Cc1cc(C(=O)NCCN)cc(c1OCCCC)Cc1cc(C(=O)NCCN)cc(c1OCCCC)Cc1cc(C(=O)NCCN)cc(c1OCCCC)C2	5.24
O=c1c2c(c(-c3ccc(F)nc3F)nn1Cc1ccc(Cl)cc1)CCCC2	5.84	CCCCOc1c2cc(C(=O)N[C@@H](CC(=O)O)C(=O)O)cc1Cc1cc(C(=O)N[C@@H](CC(=O)O)C(=O)O)cc(c1OCCCC)Cc1cc(C(=O)N[C@H](CC(=O)O)C(=O)O)cc(c1OCCCC)Cc1cc(C(=O)N[C@@H](CC(=O)O)C(=O)O)cc(c1OCCC)C2	5.82
O=c1c2ccc(N3CCC(O)C3)cc2oc2c(F)cccc12	6.37	CCCCOc1c2cc(C(=O)N[C@@H](CCC(=O)O)C(=O)O)cc1Cc1cc(C(=O)N[C@@H](CCC(=O)O)C(=O)O)cc(c1OCCCC)Cc1cc(C(=O)N[C@H](CCC(=O)O)C(=O)O)cc(c1OCCCC)Cc1cc(C(=O)N[C@@H](CCC(=O)O)C(=O)O)cc(c1OCCCC)C2	5.39
O=c1c2ccc(N3CCCC3)cc2oc2c(Cl)cccc12	6.64	CCCCOc1c2cc(C(=O)Nc3cc(C(=O)O)cc(C(=O)NC4CCCCC4)c3)cc1Cc1cc(C(=O)Nc3cc(C(=O)O)cc(C(=O)NC4CCCCC4)c3)cc(c1OCCCC)Cc1cc(C(=O)Nc3cc(C(=O)O)cc(C(=O)NC4CCCCC4)c3)cc(c1OCCCC)Cc1cc(C(=O)Nc3cc(C(=O)O)cc(C(=O)NC4CCCCC4)c3)cc(c1OCCCC)C2	5.39
O=c1c2ccc(N3CCCC3)cc2oc2c(F)cccc12	6.68	CCCCOc1c2cc(C(=O)Nc3cc(C(=O)O)cc(C(=O)O)c3)cc1Cc1cc(C(=O)Nc3cc(C(=O)O)cc(C(=O)O)c3)cc(c1OCCCC)Cc1cc(C(=O)Nc3cc(C(=O)O)cc(C(=O)O)c3)cc(c1OCCCC)Cc1cc(C(=O)Nc3cc(C(=O)O)cc(C(=O)O)c3)cc(c1OCCCC)C2	5.75
O=c1c2ccc(N3CCCC3)nc2oc2c(F)cccc12	4.72	CCCCOc1c2cc(C(=O)Nc3cc(C(=O)O)cc(C(=O)OCc4ccccc4)c3)cc1Cc1cc(C(=O)Nc3cc(C(=O)O)cc(C(=O)OCc4ccccc4)c3)cc(c1OCCCC)Cc1cc(C(=O)Nc3cc(C(=O)O)cc(C(=O)OCc4ccccc4)c3)cc(c1OCCCC)Cc1cc(C(=O)Nc3cc(C(=O)O)cc(C(=O)OCc4ccccc4)c3)cc(c1OCCCC)C2	4.59
O=c1c2ccc(N3CCCCC3)cc2oc2c(Cl)cccc12	6.01	CCCCOc1c2cc(C(=O)O)cc1Cc1cc(C(=O)O)cc(c1OCCCC)Cc1cc(C(=O)O)cc(c1OCCCC)Cc1cc(C(=O)O)cc(c1OCCCC)C2	4.52
O=c1c2ccc(N3CCCCCC3)cc2oc2c(F)cccc12	5.12	CCCCOc1ccccc1C(=O)CC(=O)C(=O)O	5
O=c1c2ccc(N3CCOCC3)cc2oc2c(F)cccc12	5.68	CCCCOc1ccccc1C(=O)NO	5
O=c1c2ccccc2c(-c2ccc(F)nc2F)nn1Cc1ccc(Cl)cc1	6.48	CCCCS(=O)(=O)NC(=O)c1ccc2c(C3CCCCC3)c3n(c2c1)CC1(C(=O)N2C4CCC2CN(C)C4)CC1c1cc(OC)ccc1-3	7.82
O=c1c2cnc(N3CCCC3)cc2oc2c(Cl)cccc12	6.29	CCCCS(=O)(=O)N[C@@H](C(=O)O)[C@@]1(CCC)OCCc2c1[nH]c1c(C)ccc(C#N)c21	4.66
O=c1cc(-c2ccc(O)c(-c3c(O)cc4oc(-c5ccc(O)cc5)cc(=O)c4c3O)c2)oc2cc(O)cc(O)c12	6.6	CCCCS(=O)(=O)N[C@H](C(=O)O)[C@@]1(CCC)OCCc2c1[nH]c1c(C)ccc(C#N)c21	5.44
O=c1ccn([C@@H]2C[C@@H](F)[C@H](COP(=O)(O)OP(=O)(O)OP(=O)(O)O)O2)c(=O)[nH]1	4.6	CCCCS(=O)(=O)Nc1ccc2c(c1)S(=O)(=O)NC(c1c(O)c3cccnc3n(CCC(C)C)c1=O)=N2	6
O=c1nc(NO)c(F)cn1[C@@H]1CS[C@H](CO)O1	5.3	CCCC[C@H](NC(=O)[C@@H]1[C@@H]2[C@H](CN1C(=O)[C@@H](NC(=O)NC1(CS(=O)(=O)C(C)(C)C)CCCCC1)C(C)(C)C)C2(C)C)C(=O)C(=O)NC1CC1	8.15
O=c1nc(NO)c(F)cn1[C@@H]1C[C@@H](O)[C@H](CO)O1	5.35	CCCC[C@H](NC(=O)[C@@H]1[C@@H]2[C@H](CN1C(=O)[C@@H](NC(=O)NC1(CS(=O)(=O)N(C)C3CC3)CCCCC1)C(C)(C)C)C2(C)C)C(=O)C(=O)NC1CC1	6.98
O=c1nc(NO)ccn1[C@@H]1C=C[C@H](CO)O1	7.52	CCCC[C@H](NC(=O)[C@@H]1[C@H]2[C@@H](CN1C(=O)[C@@H](NC(=O)NC1([C@@H]3CCCCS3(=O)=O)CCCCC1)C(C)(C)C)C2(C)C)C(=O)C(=O)NC1CC1	7.22
O=c1nc(NO)ccn1[C@@H]1CC(F)[C@H](CO)O1	4.6	CCCC[C@H](NC(=O)[C@@H]1[C@H]2[C@@H](CN1C(=O)[C@@H](NC(=O)NC1([C@@H]3CCCS3(=O)=O)CCCCC1)C(C)(C)C)C2(C)C)C(=O)C(=O)NC1CC1	7.52
O=c1nc(NO)ccn1[C@@H]1CC[C@H](CO)O1	6.26	CCCC[C@H](NC(=O)[C@@H]1[C@H]2[C@@H](CN1C(=O)[C@@H](NC(=O)NC1([C@@H]3CCS3(=O)=O)CCCCC1)C(C)(C)C)C2(C)C)C(=O)C(=O)NC1CC1	6.92
O=c1nc(NO)ccn1[C@@H]1CS[C@H](CO)O1	6.29	CCCC[C@H](NC(=O)[C@@H]1[C@H]2[C@@H](CN1C(=O)[C@@H](NC(=O)NC1([C@H]3CCCCS3(=O)=O)CCCCC1)C(C)(C)C)C2(C)C)C(=O)C(=O)NC1CC1	7.3
O=c1nc(NO)ccn1[C@@H]1C[C@@H](O)[C@H](CO)O1	5.62	CCCC[C@H](NC(=O)[C@@H]1[C@H]2[C@@H](CN1C(=O)[C@@H](NC(=O)NC1([C@H]3CCCCS3(=O)=O)CCCCC1)C1(C)CCCCC1)C2(C)C)C(=O)C(=O)NC1CC1	7
OC1(C(F)(F)F)c2ccc(N3CCCC3)cc2Oc2c(Cl)cccc21	4.72	CCCC[C@H](NC(=O)[C@@H]1[C@H]2[C@@H](CN1C(=O)[C@@H](NC(=O)NC1([C@H]3CCCS3(=O)=O)CCCCC1)C(C)(C)C)C2(C)C)C(=O)C(=O)NC1CC1	7.7
OCCc1c(Cl)nc2ccc(Cl)cc2c1-c1ccccc1Cl	5.01	CCCC[C@H](NC(=O)[C@@H]1[C@H]2[C@@H](CN1C(=O)[C@@H](NC(=O)NC1([C@H]3CCCS3(=O)=O)CCCCC1)C1(C)CCCCC1)C2(C)C)C(=O)C(=O)NC1CC1	7.4
OCCc1c(N2CCCCC2)nc2ccc(Cl)cc2c1-c1ccccc1Cl	4.43	CCCC[C@H](NC(=O)[C@@H]1[C@H]2[C@@H](CN1C(=O)[C@@H](NC(=O)NC1([C@H]3CCS3(=O)=O)CCCCC1)C(C)(C)C)C2(C)C)C(=O)C(=O)NC1CC1	7.22
OCCc1c(Nn2nnc3ccccc32)nc2ccc(Cl)cc2c1-c1ccccc1Cl	5.08	CCCC[C@H](NP(=O)(OC[C@H]1O[C@@H](n2ccc(N)nc2=O)[C@](C)(O)[C@@H]1O)Oc1ccc(Cl)cc1)C(=O)OCC	5.82
OCCc1c(OCc2c(Cl)cccc2Cl)nc2ccc(Cl)cc2c1-c1ccccc1Cl	4.91	CCCC[C@]1(C)CN(C2CCC2)C(=O)C(C2=NS(=O)(=O)c3cc(NS(C)(=O)=O)ccc3N2)=C1O	7.52
OCCc1c(OCc2c(F)cccc2F)nc2ccc(Cl)cc2c1-c1ccccc1Cl	5.32	CCCCc1c(C)nn(-c2nnc3c4ccccc4n(CC)c3n2)c1C	5.95
OC[C@@H](Oc1ccccc1)[C@H](NCCn1cnc2c(NCc3ccccc3)ncnc21)c1ccc(Cl)cc1	5.46	CCCCc1ccc(-c2cc(Cn3cc4nc(-c5cccc(F)c5F)nc-4cn3)on2)cc1	8
OCc1cc2ccc3c(c2c(-c2ccc4c(c2)OCO4)c1CO)OCO3	5.85	CCCCc1ccc(C(SC[C@H](N)C(=O)O)(c2ccccc2)c2ccccc2)cc1	4.4
[N-]=[N+]=NC(CBr)c1cn([C@H]2C[C@H](O)[C@@H](CO)O2)c(=O)[nH]c1=O	5.18	CCCCc1cccc2c1c1c(N)ncnc1n2[C@@H]1O[C@H](CO)[C@@H](O)[C@H]1O	5.05
[N-]=[N+]=NC(CCl)c1cn([C@H]2C[C@H](O)[C@@H](CO)O2)c(=O)[nH]c1=O	4.82	CCCCc1nc2oc(-c3ccc(F)cc3)c(C(=O)NC)c2cc1-c1cccc(C(=O)NC(C)(C)C)c1	7.27
[N-]=[N+]=NC(CI)c1cn([C@H]2C[C@H](O)[C@@H](CO)O2)c(=O)[nH]c1=O	4.93	CCCCc1nn(CCC(C)C)c(=O)c(C2=NS(=O)(=O)c3cc(OCC(N)=O)ccc3N2)c1O	6.37
[N-]=[N+]=NCCc1c(Cl)nc2ccc(Cl)cc2c1-c1ccccc1Cl	4.78	CCCCn1c(=O)c(-c2c(Cl)cccc2Cl)cc2c(N)nc(Nc3ccccc3)nc21	4.92
[N-]=[N+]=NCCc1c(N=[N+]=[N-])nc2ccc(Cl)cc2c1-c1ccccc1Cl	5.35	CCCCn1c(=O)c2c(OC)cccc2c2cc(C(O)(C(F)(F)F)C(F)(F)F)ccc21	5
[N-]=[N+]=N[C@@H]1C[C@@H](n2ccc(NO)nc2=O)O[C@H]1CO	4.3	CCCCn1c(=O)c2c3ccccc3ccc2c2ccccc21	4.52
[N-]=[N+]=N[C@@H]1C[C@@H](n2cnc3c(Cl)nc(Cl)nc32)O[C@H]1CO	4.29	CCCCn1c(=O)c2cc(OC)ccc2c2c(OC)c(C(O)(C(F)(F)F)C(F)(F)F)c3c(c21)OCO3	4.92
[N-]=[N+]=N[C@@H]1C[C@@H](n2cnc3c(Cl)ncnc32)O[C@H]1CO	4.01	CCCCn1c(=O)c2cc(OC)ccc2c2c(OC)c(C(O)(C(F)(F)F)C(F)(F)F)cc(OC)c21	5.21
[N-]=[N+]=N[C@]1(CO)O[C@@H](n2ccc(N)nc2=O)[C@@H](F)[C@@H]1O	6.92	CCCCn1c(=O)c2cc(OC)ccc2c2cc(C(O)(C(F)(F)F)C(F)(F)F)c(OC)c(OC)c21	5.75
[O-][N+](CCc1c[nH]c2ccccc12)(Cc1ccco1)Cc1ccco1	5.12	CCCCn1c(=O)c2cc(OC)ccc2c2cc(C(O)(C(F)(F)F)C(F)(F)F)c(OC)cc21	6.77
[O-][N+](CCc1c[nH]c2ccccc12)(Cc1cccs1)Cc1cccs1	5.03	CCCCn1c(=O)c2cc(OC)ccc2c2cc(C(O)(C(F)(F)F)C(F)(F)F)c3c(c21)OCO3	7.3
c1ccc(CCc2nc3ccccc3n2C2CCCCC2)nc1	5.18	CCCCn1c(=O)c2cc(OC)ccc2c2cc(C(O)(C(F)(F)F)C(F)(F)F)cc(OC)c21	6.28
c1ccc(CN(CCc2c[nH]c3ccccc23)Cc2ccccc2)cc1	4.89	CCCCn1c(=O)c2cc(OC)ccc2c2cc(C(O)(C(F)(F)F)C(F)(F)F)ccc21	6.01
c1ccc2c(CCN(CC3CC3)CC3CC3)c[nH]c2c1	5.22	CCCCn1c(=O)c2cc3c(cc2c2cc(C(O)(C(F)(F)F)C(F)(F)F)c4c(c21)OCO4)OCO3	5.76
c1coc(CN(CCc2c[nH]c3ccccc23)Cc2ccco2)c1	5.46	CCCCn1c(=O)c2cc3c(cc2c2cc(C(O)(C(F)(F)F)C(F)(F)F)ccc21)OCO3	5.64
c1csc(CN(CCc2c[nH]c3ccccc23)Cc2cccs2)c1	5.41	CCCCn1c(=O)c2cc3ccccc3cc2c2ccccc21	4.96
		CCCCn1c(=O)c2ccc(OC)cc2c2cc(C(O)(C(F)(F)F)C(F)(F)F)ccc21	4.78
		CCCCn1c(=O)c2cccc(OC)c2c2cc(C(O)(C(F)(F)F)C(F)(F)F)ccc21	5.3
		CCCCn1c(=O)c2ccccc2c2c(OC)c(C(O)(C(F)(F)F)C(F)(F)F)c3c(c21)OCO3	5.01
		CCCCn1c(=O)c2ccccc2c2c(OC)c(C(O)(C(F)(F)F)C(F)(F)F)cc(OC)c21	5.24
		CCCCn1c(=O)c2ccccc2c2c(OC)c(C(O)(C(F)(F)F)C(F)(F)F)ccc21	5.14
		CCCCn1c(=O)c2ccccc2c2c3ccccc3ccc21	4.54
		CCCCn1c(=O)c2ccccc2c2cc(C(C)(C)C)ccc21	4.97
		CCCCn1c(=O)c2ccccc2c2cc(C(C)=O)ccc21	4.73
		CCCCn1c(=O)c2ccccc2c2cc(C(C)C)ccc21	4.78
		CCCCn1c(=O)c2ccccc2c2cc(C(C)O)ccc21	4.66
		CCCCn1c(=O)c2ccccc2c2cc(C(O)(C(F)(F)F)C(F)(F)F)c(C)cc21	5.25
		CCCCn1c(=O)c2ccccc2c2cc(C(O)(C(F)(F)F)C(F)(F)F)c(F)cc21	5.28
		CCCCn1c(=O)c2ccccc2c2cc(C(O)(C(F)(F)F)C(F)(F)F)c(OC)c(OC)c21	5.57
		CCCCn1c(=O)c2ccccc2c2cc(C(O)(C(F)(F)F)C(F)(F)F)c(OC)cc21	5.47
		CCCCn1c(=O)c2ccccc2c2cc(C(O)(C(F)(F)F)C(F)(F)F)c3c(c21)OCO3	6.54
		CCCCn1c(=O)c2ccccc2c2cc(C(O)(C(F)(F)F)C(F)(F)F)cc(C)c21	5.68
		CCCCn1c(=O)c2ccccc2c2cc(C(O)(C(F)(F)F)C(F)(F)F)cc(F)c21	5.62
		CCCCn1c(=O)c2ccccc2c2cc(C(O)(C(F)(F)F)C(F)(F)F)cc(OC)c21	5.96
		CCCCn1c(=O)c2ccccc2c2cc(C(O)(C(F)(F)F)C(F)(F)F)ccc21	5.5
		CCCCn1c(=O)c2ccccc2c2cc(C)ccc21	4.45
		CCCCn1c(=O)c2ccccc2c2cc(CC)ccc21	4.46
		CCCCn1c(=O)c2ccccc2c2cc(CCc3ccccc3)ccc21	4.68
		CCCCn1c(=O)c2ccccc2c2cc(CO)ccc21	4.67
		CCCCn1c(=O)c2ccccc2c2cc(O)ccc21	4.42
		CCCCn1c(=O)c2ccccc2c2cc3c(cc21)C(C)(C)CCC3(C)C	4.73
		CCCCn1c(=O)c2ccccc2c2cc3ccccc3cc21	5.5
		CCCCn1c(=O)c2ccccc2c2ccc3ccccc3c21	4.71
		CCCCn1c2ccccc2c2cc(NC(=S)NCCCCCCCCOc3cccc(NC(N)=S)c3)ccc21	7.35
		CCCCn1cc(/C=C2\Oc3cc(O)cc(O)c3C2=O)c2ccccc21	5.66
		CCCCn1cc(C2=NS(=O)(=O)c3cc(Br)cnc3N2)c2ccccc21	5.22
		CCCCn1cc(C2=NS(=O)(=O)c3cc(NS(C)(=O)=O)ccc3N2)c2cc(Br)ccc21	5.11
		CCCCn1cc(C2=NS(=O)(=O)c3ccccc3N2)c2cc(Br)ccc21	5
		CCCCn1cc(C2=NS(=O)(=O)c3ccccc3N2)c2ccccc21	5.1
		CCCN(C(=O)c1ccccc1)c1ccc(C(O)(C(F)(F)F)C(F)(F)F)cc1	5.46
		CCCN(C)C(=O)Cn1c(-c2ccoc2)c(C2CCCCC2)c2ccc(C(=O)O)cc21	5.77
		CCCN(C)C(=O)c1c(F)cccc1OCC(=O)N[C@H](CO)Cc1ccccc1	5.22
		CCCN(C)c1nn(CCC(C)C)c(=O)c(C2=NS(=O)(=O)c3cc(NS(C)(=O)=O)ccc3N2)c1O	6.85
		CCCN(CC)C(=O)c1c(F)cccc1OCC(=O)N[C@H](CO)Cc1ccccc1	5.64
		CCCN(CC)c1ccc(Oc2ccc(-c3[nH]c4cccc(F)c4c(=O)c3C)cc2F)cc1	7.18
		CCCN(CC1CC1)C(=O)c1c(F)cccc1OCC(=O)N[C@H](CO)Cc1ccccc1	5.58
		CCCN(CCC)C(=O)c1c(F)cccc1OCC(=O)N[C@H](CO)Cc1ccccc1	5.57
		CCCN(CCC)c1cc2ncc(=O)[nH]c2cc1Nc1nc(-c2ccccc2)cs1	5.42
		CCCN(CCC)c1ccc2c(c1)Cc1cc(NC(N)=S)ccc1-2	6.36
		CCCN(CCOC)C(=O)c1c(F)cccc1OCC(=O)N[C@H](CO)Cc1ccccc1	4.77
		CCCN(NC(=O)[C@@H]1C[C@@H](OCc2ccccc2)CN1C(=O)[C@@H](NC(=O)[C@@H](NC(=O)[C@@H](CCC(=O)O)NC(=O)[C@H](CC(=O)O)NC(C)=O)[C@@H](C)CC)C(C)C)C(=O)NN(C)c1ccccc1	6.32
		CCCN(NC(=O)[C@@H]1C[C@@H](OCc2ccccc2)CN1C(=O)[C@@H](NC(=O)[C@@H](NC(=O)[C@@H](CCC(=O)O)NC(=O)[C@H](CC(=O)O)NC(C)=O)[C@@H](C)CC)C(C)C)C(=O)N[C@@H](C)C1CCCCC1	6.38
		CCCN(NC(=O)[C@@H]1C[C@@H](OCc2ccccc2)CN1C(=O)[C@@H](NC(=O)[C@@H](NC(=O)[C@@H](CCC(=O)O)NC(=O)[C@H](CC(=O)O)NC(C)=O)[C@@H](C)CC)C(C)C)C(=O)N[C@@H](C)c1ccc(Br)cc1	7.14
		CCCN(NC(=O)[C@@H]1C[C@@H](OCc2ccccc2)CN1C(=O)[C@@H](NC(=O)[C@@H](NC(=O)[C@@H](CCC(=O)O)NC(=O)[C@H](CC(=O)O)NC(C)=O)[C@@H](C)CC)C(C)C)C(=O)N[C@@H](C)c1cccc2ccccc12	6.31
		CCCN(NC(=O)[C@@H]1C[C@@H](OCc2ccccc2)CN1C(=O)[C@@H](NC(=O)[C@@H](NC(=O)[C@@H](CCC(=O)O)NC(=O)[C@H](CC(=O)O)NC(C)=O)[C@@H](C)CC)C(C)C)C(=O)N[C@@H](C)c1ccccc1	7.11
		CCCN(NC(=O)[C@@H]1C[C@@H](OCc2ccccc2)CN1C(=O)[C@@H](NC(=O)[C@@H](NC(=O)[C@@H](CCC(=O)O)NC(=O)[C@H](CC(=O)O)NC(C)=O)[C@@H](C)CC)C(C)C)C(=O)N[C@@H](C)c1nnn[nH]1	6.07
		CCCN(NC(=O)[C@@H]1C[C@@H](OCc2ccccc2)CN1C(=O)[C@@H](NC(=O)[C@@H](NC(=O)[C@@H](CCC(=O)O)NC(=O)[C@H](CC(=O)O)NC(C)=O)[C@@H](C)CC)C(C)C)C(=O)N[C@@H](CC)c1ccccc1	6.36
		CCCN(NC(=O)[C@@H]1C[C@@H](OCc2ccccc2)CN1C(=O)[C@@H](NC(=O)[C@@H](NC(=O)[C@@H](CCC(=O)O)NC(=O)[C@H](CC(=O)O)NC(C)=O)[C@@H](C)CC)C(C)C)C(=O)N[C@H](C)c1ccccc1	5.37
		CCCN(NC(=O)[C@@H]1C[C@@H](OCc2ccccc2)CN1C(=O)[C@@H](NC(=O)[C@@H](NC(=O)[C@@H](CCC(=O)O)NC(=O)[C@H](CC(=O)O)NC(C)=O)[C@@H](C)CC)C(C)C)C(=O)N[C@H]1CCc2ccccc21	7
[truncated: 5,460 more rows]
